# Supplementary material for: Reconstruction of the lncRNA-miRNA-mRNA network based on competitive endogenous RNA reveals functional miRNAs and lncRNAs in burns and keloids
Source: PLoS One. 2025 Apr 9;20(4):e0320855. doi: 10.1371/journal.pone.0320855 (PMC11981201; doi:10.1371/journal.pone.0320855)
Supplement: S1 Data — Supplementary files-Burn-ceRNA. (RMD) [file pone.0320855.s001.Rmd]

---
title: "Burn-ceRNA"
author: "Zou Junbo"
date: "2024.5.7"
output:
  html_document: default
  word_document: default
  pdf_document: default
---
# mRNA analysis
```{r}
#source('http://bioconductor.org/biocLite.R')
library(GEOquery)
gset<-getGEO('GSE77791',AnnotGPL = TRUE,GSEMatrix = TRUE,destdir = 'E:/Burn/GSE77791')
show(gset)
zjb1<-gset$GSE77791_series_matrix.txt.gz@assayData[['exprs']]
zjb1<-na.omit(zjb1)
pc<-prcomp(t(zjb1))#,scale.=TRUE
pcx<-data.frame(pc$x)
pdata<-pData(gset[[1]])
pheon<-data.frame(cbind(pdata$geo_accession,pdata$title))
colnames(pheon)<-c('ID','group')
pheon$group<-c(rep('BURN',104),rep('NORMAL',13))
pcr<-cbind(samples=rownames(pcx),pheon,pcx)
library(ggplot2)
p<-ggplot(pcr)+aes(PC1,PC2)+geom_point(aes(color=group),size=5)+geom_text(aes(label=ID),size=2)
print(p)
library(reshape2)
zjbL<-melt(zjb1)
library(tidyverse)
zjbLs<-left_join(zjbL,pheon,by=c('Var2'='ID'))
p2<-ggplot(zjbLs)+aes(value,fill=group)+geom_histogram(bins = 200)+facet_wrap(~Var2)
print(p2)
```

# DE-mRNA filering by limma
```{r}
library(limma)#ת??Ϊlimma????ʶ???ĸ?ʽ
design.factor<-factor(pheon$group,levels = c('BURN','NORMAL'))
design.matrix<-model.matrix(~0+design.factor)
colnames(design.matrix)<-levels(design.factor)
design.matrix
fit<-lmFit(zjb1,design.matrix)
cont.matrix<-makeContrasts(BURN-NORMAL,levels = design.matrix)
fit2<-contrasts.fit(fit,cont.matrix)
fit2<-eBayes(fit2)
DEG<-topTable(fit2,adjust='fdr',sort.by = 'B',number = 100000)
res<-DEG
logFC_cutoff<-with(res,mean(abs(logFC))+2*sd(abs(logFC)))
#logFC_cutoff<-1.5
res$change<-as.factor(ifelse(res$P.Val<0.05&abs(res$logFC)>logFC_cutoff,ifelse(res$logFC>logFC_cutoff,'UP','DOWN'),'NOT'))
this_title<-paste0('cutoff for logFC is',round(logFC_cutoff,3),'\nThe number of up gene is ',nrow(res[res$change=='UP',]),'\n The number of down gene is',nrow(res[res$change=='DOWN',]))
library(ggplot2)
pvol<-ggplot(res)+aes(logFC,-log10(P.Value),color=change)+geom_point(alpha=0.4,size=1.75)+xlab('log2 fold change')+ylab('-log10 p-value')+ggtitle(this_title)+theme(plot.title = element_text(size=15,hjust = 0.5))+scale_colour_manual(values = c('blue','black','red'))+theme_classic()
pvol

```
```{r}
annotation_col_burn <- data.frame(GROUP = c(rep('BURN',104),rep('NORMAL',13)))
rownames(annotation_col_burn) = rownames(pdata)
pheatmap(filter(zjb2,rownames(zjb2) %in% rownames(res[res$change!='NOT',]) ),scale = 'row',annotation_col = annotation_col_burn)
```


# ????ע?ͼ?????ͼ????
```{r}
library(annotate)# ????ע??
library(rat2302.db)#????ע?Ͱ?
library(hugene10sttranscriptcluster.db)# humankind
library(hugene10stprobeset.db)# humankind
library(pd.hg.u133.plus.2)#??ͬƽ̨??Ҫ??ͬע?Ͱ????????أ???׺?ӡ?.db??
DEG$Symbols<-getSYMBOL(rownames(DEG),'pd.hg.u133.plus.2')
DEG$ENTREZID<-getEG(rownames(DEG),'pd.hg.u133.plus.2')
write.csv(mRNA,'D:/Burn/GSE77791/mRNA.csv')
head(DEG)
```
```{r}
library(clusterProfiler)
library(org.Hs.eg.db)#??ע?Ͱ?
library(org.Rn.eg.db)#????ע?Ͱ?
# ????ת?? gen<-bitr(feige$V1,fromType = 'SYMBOL',toType = 'ENTREZID',OrgDb = org.Hs.eg.db)
egobp<-enrichGO(gene = DEG$Symbols[1:300],OrgDb = org.Hs.eg.db,keyType = 'SYMBOL',ont = 'BP')
barplot(egobp,showCategory = 20)
dotplot(egobp)
enrichplot::emapplot(egobp)
cnetplot(egobp,categorySize="pvalue")

```
# ?ź?ͨ·?Ļ???
```{r}
library(Rgraphviz)
library(topGO)
plotGOgraph(egobp)

```
# KEGG?ź?ͨ·?Ļ???
```{r}
kk<-enrichKEGG(gene = DEG$ENTREZID,organism = 'rno')
dotplot(kk,showCategory = 10)
barplot(kk,showCategory = 10)
browseKEGG(kk,'rno04010')
```
# db annotate
```{r}
aa<-as.data.frame(zjb1)
aa$Symbols<-getSYMBOL(rownames(aa),"rat2302.db")
aa<-na.omit(aa)
write.csv(aa,'D:/Cerebral Infarction/GSE97537/aa.csv')
```

#Ҳ?????????Դ???ע?Ͱ?????ע?ͣ?GPLƽ̨
```{r}
gpl<-getGEO('GPL6480',destdir = 'D:/Burn/GSE90051')
head(Table(gpl)[,c(1,2,4)])#?鿴??Ҫ????Ϣ?ڵڼ??У?ɸѡ
gplname<-Table(gpl)[,c(1,2,4)]#ɸѡ
zjb6<-left_join(miRNAS,gplname,by=c('X'='ID'))#?ϲ?,??????Ӧ??Ϣע???ھ?????
rownames(zjb4)<-zjb6$`Transcript ID(Array Design)`
pheatmap(zjb4,scale='row')
```

```{r}
data(geneList)
    gene <- names(geneList)[abs(geneList) > 2]
    ego <- enrichGO(gene  = gene,
        universe      = names(geneList),
        OrgDb         = org.Hs.eg.db,
        ont           = "BP",
        pAdjustMethod = "BH",
        pvalueCutoff  = 0.01,
        qvalueCutoff  = 0.05,
        readable      = TRUE)
    d <- godata('org.Hs.eg.db', ont="BP")
    ego2 <- pairwise_termsim(ego, method="Wang", semData = d)
```

# miRNA analysis
```{r}
#source('http://bioconductor.org/biocLite.R')
library(GEOquery)
gset<-getGEO('GSE113620',AnnotGPL = TRUE,GSEMatrix = TRUE,destdir = 'E:/Burn/GSE113620')
show(gset)
zjb1<-gset$GSE113620_series_matrix.txt.gz@assayData[['exprs']]
zjb1<-na.omit(zjb1)
pc<-prcomp(t(zjb1))#,scale.=TRUE
pcx<-data.frame(pc$x)
pdata<-pData(gset[[1]])
pheon<-data.frame(cbind(pdata$geo_accession,pdata$title))
colnames(pheon)<-c('ID','group')
pheon$group<-c(rep('BURN',6),rep('NORMAL',8))
pcr<-cbind(samples=rownames(pcx),pheon,pcx)
library(ggplot2)
p<-ggplot(pcr)+aes(PC1,PC2)+geom_point(aes(color=group),size=5)+geom_text(aes(label=ID),size=2)
print(p)
library(reshape2)
zjbL<-melt(zjb1)
library(tidyverse)
zjbLs<-left_join(zjbL,pheon,by=c('Var2'='ID'))
p2<-ggplot(zjbLs)+aes(value,fill=group)+geom_histogram(bins = 200)+facet_wrap(~Var2)
print(p2)
```

# DEmiRNAs filtering
```{r}
library(limma)#ת??Ϊlimma????ʶ???ĸ?ʽ
design.factor<-factor(pheon$group,levels = c('BURN','NORMAL'))
design.matrix<-model.matrix(~0+design.factor)
colnames(design.matrix)<-levels(design.factor)
design.matrix
fit<-lmFit(zjb1,design.matrix)
cont.matrix<-makeContrasts(BURN-NORMAL,levels = design.matrix)
fit2<-contrasts.fit(fit,cont.matrix)
fit2<-eBayes(fit2)
DEG<-topTable(fit2,adjust='fdr',sort.by = 'B',number = 100000)
res<-DEG
logFC_cutoff<-with(res,mean(abs(logFC))+2*sd(abs(logFC)))
#logFC_cutoff<-1.5
res$change<-as.factor(ifelse(res$P.Val<0.05&abs(res$logFC)>logFC_cutoff,ifelse(res$logFC>logFC_cutoff,'UP','DOWN'),'NOT'))
this_title<-paste0('cutoff for logFC is',round(logFC_cutoff,3),'\nThe number of up gene is ',nrow(res[res$change=='UP',]),'\n The number of down gene is',nrow(res[res$change=='DOWN',]))
library(ggplot2)
pvol<-ggplot(res)+aes(logFC,-log10(P.Value),color=change)+geom_point(alpha=0.4,size=1.75)+xlab('log2 fold change')+ylab('-log10 p-value')+ggtitle(this_title)+theme(plot.title = element_text(size=15,hjust = 0.5))+scale_colour_manual(values = c('blue','black','red'))+theme_classic()
pvol

```

# lncRNA analysis
```{r}
#source('http://bioconductor.org/biocLite.R')
library(GEOquery)
gset<-getGEO('GSE83286',AnnotGPL = TRUE,GSEMatrix = TRUE,destdir = 'E:/Burn/GSE83286')
show(gset)
zjb1<-gset$GSE83286_series_matrix.txt.gz@assayData[['exprs']]
zjb1<-na.omit(zjb1)
pc<-prcomp(t(zjb1))#,scale.=TRUE
pcx<-data.frame(pc$x)
pdata<-pData(gset[[1]])
pheon<-data.frame(cbind(pdata$geo_accession,pdata$title))
colnames(pheon)<-c('ID','group')
pheon$group<-c(rep('BURN',3),rep('NORMAL',3))
pcr<-cbind(samples=rownames(pcx),pheon,pcx)
library(ggplot2)
p<-ggplot(pcr)+aes(PC1,PC2)+geom_point(aes(color=group),size=5)+geom_text(aes(label=ID),size=2)
print(p)
library(reshape2)
zjbL<-melt(zjb1)
library(tidyverse)
zjbLs<-left_join(zjbL,pheon,by=c('Var2'='ID'))
p2<-ggplot(zjbLs)+aes(value,fill=group)+geom_histogram(bins = 200)+facet_wrap(~Var2)
print(p2)
```

# DElncRNA filtering
```{r}
library(limma)#ת??Ϊlimma????ʶ???ĸ?ʽ
design.factor<-factor(pheon$group,levels = c('BURN','NORMAL'))
design.matrix<-model.matrix(~0+design.factor)
colnames(design.matrix)<-levels(design.factor)
design.matrix
fit<-lmFit(zjb1,design.matrix)
cont.matrix<-makeContrasts(BURN-NORMAL,levels = design.matrix)
fit2<-contrasts.fit(fit,cont.matrix)
fit2<-eBayes(fit2)
DEG<-topTable(fit2,adjust='fdr',sort.by = 'B',number = 100000)
res<-DEG
logFC_cutoff<-with(res,mean(abs(logFC))+2*sd(abs(logFC)))
#logFC_cutoff<-1.5
res$change<-as.factor(ifelse(res$P.Val<0.05&abs(res$logFC)>logFC_cutoff,ifelse(res$logFC>logFC_cutoff,'UP','DOWN'),'NOT'))
this_title<-paste0('cutoff for logFC is',round(logFC_cutoff,3),'\nThe number of up gene is ',nrow(res[res$change=='UP',]),'\n The number of down gene is',nrow(res[res$change=='DOWN',]))
library(ggplot2)
pvol<-ggplot(res)+aes(logFC,-log10(P.Value),color=change)+geom_point(alpha=0.4,size=1.75)+xlab('log2 fold change')+ylab('-log10 p-value')+ggtitle(this_title)+theme(plot.title = element_text(size=15,hjust = 0.5))+scale_colour_manual(values = c('blue','black','red'))+theme_classic()
pvol

```
