# Supplementary material for: Reconstruction of the lncRNA-miRNA-mRNA network based on competitive endogenous RNA reveals functional miRNAs and lncRNAs in burns and keloids
Source: PLoS One. 2025 Apr 9;20(4):e0320855. doi: 10.1371/journal.pone.0320855 (PMC11981201; doi:10.1371/journal.pone.0320855)
Supplement: S1 Table — (XLSX) [file pone.0320855.s002.xlsx]

## Sheet: S1--DELs
Table S1.Differentially expressed lncRNA
	log2FC	AveExpr	t	P.Value	adj.P.Val	B	change
CUST_26181_PI429545380	-3.69759	3.25931	-21.0846	1.46e-06	0.0413097	4.9779	DOWN
A_23_P372988	2.86974	2.99754	20.3512	1.78e-06	0.0413097	4.88192	UP
CUST_32954_PI429545384	2.83518	2.83755	19.9885	1.96e-06	0.0413097	4.83169	UP
A_33_P3280845	-4.51285	8.75198	-18.7367	2.81e-06	0.0413097	4.64282	DOWN
CUST_18604_PI429545402	-4.61098	9.08026	-18.4326	3.07e-06	0.0413097	4.593	DOWN
A_33_P3299122	3.02136	2.88984	18.1629	3.34e-06	0.0413097	4.5474	UP
CUST_48956_PI429545395	-3.98723	9.47161	-17.7472	3.79e-06	0.0413097	4.47441	DOWN
A_32_P40288	-3.88035	3.69698	-17.5367	4.05e-06	0.0413097	4.43615	DOWN
A_33_P3335177	-6.69428	4.83508	-17.3927	4.24e-06	0.0413097	4.40946	DOWN
CUST_45784_PI429545384	2.77633	2.76898	17.3379	4.31e-06	0.0413097	4.3992	UP
CUST_81669_PI429545388	-2.3467	2.52191	-16.9555	4.88e-06	0.0413097	4.32574	DOWN
CUST_81720_PI429545380	2.55509	2.94152	16.8514	5.05e-06	0.0413097	4.30517	UP
A_23_P102462	-2.1274	9.17082	-16.748	5.22e-06	0.0413097	4.28452	DOWN
CUST_3520_PI429545410	-3.4831	8.98535	-16.7375	5.24e-06	0.0413097	4.28242	DOWN
CUST_22453_PI429545410	-5.04594	4.37817	-16.1821	6.31e-06	0.0413097	4.16705	DOWN
CUST_64920_PI429545388	-2.49028	4.94022	-16.1282	6.43e-06	0.0413097	4.15546	DOWN
A_23_P216429	-8.16719	7.73198	-16.1016	6.49e-06	0.0413097	4.14972	DOWN
CUST_35509_PI429545395	2.67138	2.58722	16.0111	6.69e-06	0.0413097	4.13004	UP
A_21_P0011967	-6.25504	4.96867	-15.3591	8.42e-06	0.043008	3.9819	DOWN
CUST_40684_PI429545402	3.588	3.50618	15.3126	8.56e-06	0.043008	3.97089	UP
A_23_P361049	-2.52093	4.64559	-15.2447	8.77e-06	0.043008	3.95471	DOWN
CUST_74016_PI429545384	2.86075	3.07579	15.186	8.96e-06	0.043008	3.94063	UP
A_33_P3209885	-2.49915	7.53434	-15.11	9.21e-06	0.043008	3.92224	DOWN
CUST_47924_PI429545406	-2.19454	2.3344	-14.9298	9.84e-06	0.043008	3.87797	DOWN
A_33_P3391290	-4.32452	8.65305	-14.7541	1.05e-05	0.043008	3.83388	DOWN
A_24_P934126	-1.8038	2.38363	-14.595	1.11e-05	0.043008	3.79315	DOWN
CUST_18765_PI429545388	-3.54276	8.29369	-14.4677	1.17e-05	0.043008	3.75997	DOWN
CUST_19827_PI429545388	-2.95014	2.87778	-14.3731	1.21e-05	0.043008	3.735	DOWN
CUST_12988_PI429545388	-2.07481	7.90976	-14.0818	1.36e-05	0.043008	3.65628	DOWN
CUST_87134_PI429545395	-3.891	8.66776	-14.056	1.37e-05	0.043008	3.64916	DOWN
CUST_74984_PI429545410	2.0886	2.87229	13.9541	1.43e-05	0.043008	3.62087	UP
CUST_66562_PI429545376	-2.9038	4.95862	-13.7626	1.54e-05	0.043008	3.56672	DOWN
A_33_P3216059	-7.325	9.69757	-13.7525	1.54e-05	0.043008	3.56384	DOWN
A_24_P88696	-4.59654	4.43026	-13.7024	1.57e-05	0.043008	3.54946	DOWN
A_33_P3290354	-6.90149	7.15803	-13.507	1.7e-05	0.043008	3.49246	DOWN
CUST_93765_PI429545380	1.90982	2.25206	13.4799	1.72e-05	0.043008	3.48443	UP
A_32_P205637	2.55985	2.79892	13.3844	1.79e-05	0.043008	3.45598	UP
CUST_21877_PI429545399	-3.99101	7.1961	-13.2954	1.86e-05	0.043008	3.42916	DOWN
CUST_49464_PI429545406	-5.0949	4.15651	-13.2321	1.91e-05	0.043008	3.40989	DOWN
A_24_P149124	-4.16343	7.95226	-13.2313	1.91e-05	0.043008	3.40964	DOWN
CUST_31271_PI429545388	1.58591	2.32005	13.2024	1.93e-05	0.043008	3.40081	NOT
A_23_P77493	-5.02328	5.0022	-13.1937	1.94e-05	0.043008	3.39814	DOWN
CUST_33617_PI429545388	-3.20706	7.35052	-13.1669	1.96e-05	0.043008	3.38989	DOWN
CUST_32673_PI429545410	-5.78928	4.15408	-13.0678	2.04e-05	0.043008	3.35918	DOWN
CUST_43690_PI429545384	2.7986	2.64601	12.9892	2.11e-05	0.043008	3.33455	UP
CUST_23787_PI429545388	-2.6862	3.08413	-12.9888	2.11e-05	0.043008	3.3344	DOWN
A_24_P935986	-4.37345	3.73978	-12.8888	2.2e-05	0.043008	3.30271	DOWN
CUST_59685_PI429545388	-3.35793	3.00138	-12.8555	2.23e-05	0.043008	3.29208	DOWN
A_24_P236235	-1.68952	5.68405	-12.8221	2.26e-05	0.043008	3.28136	NOT
CUST_72793_PI429545402	-4.02953	7.82615	-12.8121	2.27e-05	0.043008	3.27815	DOWN
A_24_P79054	-2.86978	8.15115	-12.8098	2.28e-05	0.043008	3.2774	DOWN
CUST_56255_PI429545388	-3.34719	3.0986	-12.8005	2.28e-05	0.043008	3.27441	DOWN
A_32_P60065	-4.19815	5.46193	-12.6864	2.4e-05	0.043008	3.23732	DOWN
CUST_72812_PI429545402	-3.98527	8.77347	-12.6821	2.4e-05	0.043008	3.23592	DOWN
CUST_39706_PI429545395	-3.82807	8.01964	-12.6352	2.45e-05	0.043008	3.22051	DOWN
A_23_P55749	-3.12907	8.41395	-12.5454	2.55e-05	0.043008	3.19078	DOWN
CUST_92329_PI429545406	-3.9	3.60961	-12.5106	2.59e-05	0.043008	3.17916	DOWN
A_23_P154875	-2.02336	8.7739	-12.4782	2.62e-05	0.043008	3.16828	DOWN
CUST_4384_PI429545399	1.75477	2.28353	12.4089	2.71e-05	0.043008	3.14491	NOT
CUST_28701_PI429545380	2.61353	3.11778	12.4026	2.71e-05	0.043008	3.14276	UP
CUST_49474_PI429545406	-3.69966	4.31436	-12.3153	2.82e-05	0.043008	3.11297	DOWN
A_23_P206626	2.52	3.38313	12.252	2.9e-05	0.043008	3.09116	UP
CUST_43786_PI429545376	2.96722	3.31787	12.248	2.9e-05	0.043008	3.08976	UP
CUST_82960_PI429545380	-1.77089	2.17368	-12.2228	2.94e-05	0.043008	3.08104	DOWN
A_33_P3232552	-2.65939	6.01625	-12.1672	3.01e-05	0.043008	3.06166	DOWN
CUST_79294_PI429545380	2.50989	3.14095	12.1357	3.05e-05	0.043008	3.05064	UP
CUST_86008_PI429545399	-5.83027	8.74607	-12.0732	3.14e-05	0.043008	3.02861	DOWN
A_33_P3210488	-4.58816	10.324	-12.0422	3.18e-05	0.043008	3.0176	DOWN
A_19_P00321973	-1.93233	2.32193	-12.0386	3.19e-05	0.043008	3.01632	DOWN
A_23_P432573	-2.42646	7.20393	-11.9029	3.39e-05	0.043008	2.96765	DOWN
A_23_P56505	-4.02406	3.91225	-11.899	3.4e-05	0.043008	2.96622	DOWN
A_32_P85676	-2.37529	5.60575	-11.8815	3.43e-05	0.043008	2.95988	DOWN
A_23_P325924	-2.63711	3.55976	-11.8651	3.45e-05	0.043008	2.95394	DOWN
A_33_P3329769	-3.83023	5.66049	-11.8604	3.46e-05	0.043008	2.95221	DOWN
A_23_P79251	-2.57601	6.40157	-11.8591	3.46e-05	0.043008	2.95174	DOWN
CUST_37471_PI429545395	-4.27527	9.8628	-11.8523	3.47e-05	0.043008	2.94927	DOWN
A_23_P159382	-3.59235	7.42407	-11.8278	3.51e-05	0.043008	2.94034	DOWN
CUST_73636_PI429545384	-3.59579	3.22901	-11.8256	3.51e-05	0.043008	2.93953	DOWN
CUST_37491_PI429545395	-4.11073	9.89844	-11.7923	3.57e-05	0.043008	2.92734	DOWN
CUST_47984_PI429545406	-3.6225	8.33317	-11.7529	3.63e-05	0.043008	2.91285	DOWN
CUST_56544_PI429545406	-1.9947	6.32561	-11.7438	3.65e-05	0.043008	2.90947	DOWN
CUST_18137_PI429545395	-2.93338	8.18051	-11.6426	3.83e-05	0.043008	2.87184	DOWN
A_23_P148990	-3.80572	7.87694	-11.6413	3.83e-05	0.043008	2.87134	DOWN
CUST_56664_PI429545406	1.75038	4.94234	11.5283	4.04e-05	0.043008	2.82873	NOT
A_23_P151975	2.19306	6.41145	11.5192	4.05e-05	0.043008	2.82525	UP
A_32_P145010	-1.70459	5.15376	-11.5123	4.07e-05	0.043008	2.82265	NOT
CUST_540_PI429545388	-2.87498	3.01394	-11.4925	4.1e-05	0.043008	2.81507	DOWN
CUST_87044_PI429545395	-1.69683	5.96294	-11.474	4.14e-05	0.043008	2.80803	NOT
A_23_P144959	-4.28879	10.6197	-11.4718	4.14e-05	0.043008	2.80716	DOWN
CUST_40364_PI429545402	-3.55095	3.59374	-11.4637	4.16e-05	0.043008	2.80406	DOWN
A_23_P33196	-5.51002	10.2324	-11.4588	4.17e-05	0.043008	2.80221	DOWN
CUST_5572_PI429545402	-1.39368	2.18619	-11.4418	4.2e-05	0.043008	2.79566	NOT
A_21_P0012305	2.14614	2.7713	11.4368	4.21e-05	0.043008	2.79376	UP
CUST_72299_PI429545380	2.20344	2.54261	11.4158	4.26e-05	0.043008	2.78567	UP
CUST_79271_PI429545399	2.17967	2.83571	11.4154	4.26e-05	0.043008	2.78551	UP
A_23_P407840	-8.40708	6.75054	-11.3379	4.42e-05	0.043008	2.75547	DOWN
A_23_P139912	-1.69505	8.42311	-11.3321	4.43e-05	0.043008	2.75321	NOT
CUST_61129_PI429545376	1.96246	2.69448	11.3279	4.44e-05	0.043008	2.75155	UP
A_33_P3294608	-1.40789	8.68644	-11.3259	4.44e-05	0.043008	2.75076	NOT
CUST_75332_PI429545406	1.7921	2.165	11.3205	4.45e-05	0.043008	2.74866	UP
CUST_46693_PI429545399	-2.8767	9.75049	-11.3147	4.47e-05	0.043008	2.74639	DOWN
CUST_83684_PI429545410	-1.98884	5.11491	-11.3146	4.47e-05	0.043008	2.74636	DOWN
CUST_48385_PI429545410	-1.43976	2.06923	-11.2826	4.53e-05	0.043008	2.73382	NOT
A_33_P3421515	-2.13193	7.44246	-11.2824	4.53e-05	0.043008	2.73376	DOWN
A_33_P3325723	-3.37951	6.93778	-11.2809	4.54e-05	0.043008	2.73315	DOWN
A_23_P165624	-4.41869	6.23362	-11.2702	4.56e-05	0.043008	2.72897	DOWN
A_24_P235400	-4.08673	6.34925	-11.2353	4.64e-05	0.043008	2.71519	DOWN
CUST_68653_PI429545399	-6.06219	5.94349	-11.2172	4.68e-05	0.043008	2.70805	DOWN
CUST_6148_PI429545384	2.23485	4.4718	11.2102	4.69e-05	0.043008	2.70529	UP
CUST_66158_PI429545406	-4.8845	10.0232	-11.1888	4.74e-05	0.043008	2.69679	DOWN
A_23_P132763	-2.72495	3.90635	-11.1845	4.75e-05	0.043008	2.69509	DOWN
CUST_25893_PI429545376	-1.66136	2.42428	-11.1686	4.79e-05	0.043008	2.68875	NOT
CUST_59545_PI429545380	-1.73377	2.19311	-11.12	4.9e-05	0.043008	2.66931	NOT
A_23_P216361	-4.92881	7.84217	-11.1174	4.91e-05	0.043008	2.66826	DOWN
CUST_61444_PI429545410	2.20719	3.6551	11.1106	4.93e-05	0.043008	2.66555	UP
A_23_P211504	-3.93163	8.71729	-11.1083	4.93e-05	0.043008	2.66462	DOWN
CUST_10558_PI429545406	-1.65226	3.41662	-11.0767	5.01e-05	0.043008	2.65189	NOT
A_23_P3911	-2.40524	6.40536	-11.0678	5.03e-05	0.043008	2.64829	DOWN
CUST_57658_PI429545402	1.8182	2.50677	11.047	5.08e-05	0.043008	2.63991	UP
A_23_P69573	-2.361	9.38397	-11.0411	5.1e-05	0.043008	2.63751	DOWN
CUST_46433_PI429545399	2.35278	2.63655	11.0322	5.12e-05	0.043008	2.63389	UP
A_24_P876522	-3.2744	5.27405	-11.027	5.13e-05	0.043008	2.63179	DOWN
A_23_P83818	-5.39784	11.5979	-11.0252	5.14e-05	0.043008	2.63105	DOWN
CUST_46216_PI429545376	2.26694	2.6023	11.0162	5.16e-05	0.043008	2.62741	UP
CUST_24511_PI429545380	-1.59859	2.27221	-11.0118	5.17e-05	0.043008	2.62562	NOT
A_23_P310086	-4.85331	4.06672	-10.9875	5.23e-05	0.043008	2.61571	DOWN
CUST_47003_PI429545399	-6.42175	11.6164	-10.9873	5.23e-05	0.043008	2.61563	DOWN
A_23_P81369	-3.03669	6.56761	-10.9799	5.25e-05	0.043008	2.6126	DOWN
CUST_65998_PI429545406	-7.63488	9.13169	-10.9528	5.32e-05	0.043008	2.60149	DOWN
A_23_P121564	-2.85758	7.28213	-10.9372	5.36e-05	0.043008	2.59512	DOWN
CUST_16568_PI429545388	-4.80979	3.76466	-10.9234	5.4e-05	0.043008	2.58941	DOWN
CUST_53696_PI429545402	-3.81132	3.21361	-10.9223	5.4e-05	0.043008	2.58898	DOWN
CUST_10972_PI429545402	1.68226	4.4496	10.8873	5.5e-05	0.043008	2.57455	NOT
A_24_P363408	-2.96598	5.63713	-10.8691	5.55e-05	0.043008	2.56699	DOWN
A_24_P129417	-3.50584	8.64022	-10.8613	5.57e-05	0.043008	2.56377	DOWN
CUST_48721_PI429545402	2.64983	2.93383	10.8406	5.63e-05	0.043008	2.55516	UP
CUST_63107_PI429545380	2.11628	2.58555	10.8383	5.63e-05	0.043008	2.55418	UP
CUST_1714_PI429545410	1.34141	2.32131	10.819	5.69e-05	0.043008	2.54615	NOT
CUST_21993_PI429545410	-5.21503	9.48836	-10.8044	5.73e-05	0.043008	2.54004	DOWN
A_23_P356554	-3.05144	6.54525	-10.8042	5.73e-05	0.043008	2.53997	DOWN
CUST_3034_PI429545399	-1.9944	9.25616	-10.801	5.74e-05	0.043008	2.53862	DOWN
CUST_43637_PI429545384	-1.55249	2.05032	-10.7914	5.77e-05	0.043008	2.53459	NOT
CUST_72288_PI429545388	-2.65542	8.09477	-10.7891	5.77e-05	0.043008	2.53362	DOWN
CUST_93883_PI429545384	2.0124	3.15619	10.7647	5.84e-05	0.043008	2.5234	UP
A_23_P29769	-1.34241	8.7282	-10.7465	5.9e-05	0.043008	2.51572	NOT
CUST_35519_PI429545376	1.89109	2.50569	10.7435	5.91e-05	0.043008	2.51446	UP
A_23_P429950	-3.18906	6.13082	-10.709	6.01e-05	0.043008	2.49988	DOWN
A_33_P3250165	-2.88137	3.10839	-10.7049	6.02e-05	0.043008	2.49815	DOWN
CUST_18127_PI429545395	-2.55915	8.78618	-10.7014	6.03e-05	0.043008	2.49665	DOWN
A_33_P3227788	2.97142	3.37961	10.6804	6.1e-05	0.043008	2.48771	UP
A_24_P827037	-5.72296	7.57312	-10.6781	6.1e-05	0.043008	2.48674	DOWN
CUST_46553_PI429545399	-1.878	7.22936	-10.6652	6.14e-05	0.043008	2.48125	DOWN
A_23_P70794	-1.92443	9.05654	-10.6506	6.19e-05	0.043008	2.47502	DOWN
CUST_57389_PI429545376	1.41538	7.07739	10.6446	6.21e-05	0.043008	2.47246	NOT
CUST_23079_PI429545406	1.69991	2.16889	10.6438	6.21e-05	0.043008	2.47214	NOT
CUST_13631_PI429545399	-1.4958	2.56589	-10.6331	6.24e-05	0.043008	2.46755	NOT
CUST_76635_PI429545388	-1.28899	2.00394	-10.6328	6.25e-05	0.043008	2.46744	NOT
CUST_18614_PI429545402	-4.00876	10.6001	-10.6159	6.3e-05	0.043008	2.46018	DOWN
CUST_67546_PI429545402	-1.39947	2.29003	-10.6024	6.34e-05	0.043008	2.4544	NOT
A_33_P3256848	-4.72877	9.76024	-10.5916	6.38e-05	0.043008	2.44975	DOWN
A_32_P780862	-2.85282	3.69169	-10.5867	6.39e-05	0.043008	2.44761	DOWN
CUST_60175_PI429545388	-3.46717	8.74855	-10.5444	6.53e-05	0.043008	2.42933	DOWN
A_23_P126836	-3.6813	4.72286	-10.5307	6.58e-05	0.043008	2.42342	DOWN
A_23_P62115	-2.87717	10.7907	-10.5258	6.59e-05	0.043008	2.42128	DOWN
CUST_72441_PI429545406	-3.41901	8.24108	-10.5254	6.6e-05	0.043008	2.4211	DOWN
A_33_P3743432	-1.56007	4.36882	-10.5109	6.64e-05	0.043008	2.41481	NOT
A_23_P85922	-2.60217	5.12356	-10.5005	6.68e-05	0.043008	2.41028	DOWN
A_24_P935491	-5.01451	13.6978	-10.4958	6.7e-05	0.043008	2.40822	DOWN
CUST_86048_PI429545376	-1.61012	2.41919	-10.4747	6.77e-05	0.043008	2.39902	NOT
CUST_80323_PI429545395	-2.92053	2.72514	-10.4663	6.8e-05	0.043008	2.39534	DOWN
CUST_70953_PI429545410	-2.79041	7.38878	-10.4573	6.83e-05	0.043008	2.39141	DOWN
CUST_66774_PI429545388	-4.63228	11.6218	-10.4515	6.85e-05	0.043008	2.38884	DOWN
CUST_73762_PI429545402	-1.56411	5.47715	-10.4483	6.86e-05	0.043008	2.38745	NOT
CUST_75051_PI429545376	1.43578	2.54028	10.4436	6.88e-05	0.043008	2.38539	NOT
A_23_P58251	-3.06046	9.00381	-10.442	6.88e-05	0.043008	2.38469	DOWN
CUST_21847_PI429545399	-3.38656	8.62417	-10.4355	6.91e-05	0.043008	2.38181	DOWN
A_24_P406006	-1.81505	6.23719	-10.4343	6.91e-05	0.043008	2.38128	DOWN
CUST_24961_PI429545395	-4.99605	3.82617	-10.4302	6.93e-05	0.043008	2.37948	DOWN
A_33_P3269110	-2.16795	8.78991	-10.419	6.97e-05	0.043008	2.37454	DOWN
CUST_18583_PI429545376	-1.6777	2.35993	-10.4109	7e-05	0.043008	2.37097	NOT
A_23_P252462	-3.51462	6.68593	-10.4076	7.01e-05	0.043008	2.36952	DOWN
A_33_P3304668	-5.38605	12.3857	-10.3959	7.05e-05	0.0430307	2.36436	DOWN
A_33_P3360758	1.6489	5.30544	10.3762	7.12e-05	0.0431625	2.35563	NOT
A_32_P116556	-5.01344	6.94427	-10.358	7.19e-05	0.0431625	2.34756	DOWN
A_24_P48177	-2.29203	6.91689	-10.3362	7.27e-05	0.0431625	2.33786	DOWN
CUST_24091_PI429545395	-1.63517	6.2926	-10.3327	7.28e-05	0.0431625	2.33632	NOT
A_33_P3323722	-2.19121	6.92998	-10.2876	7.46e-05	0.0431625	2.31613	DOWN
A_23_P300033	-1.96424	8.17981	-10.2847	7.47e-05	0.0431625	2.31482	DOWN
A_24_P408736	-4.76171	7.17249	-10.2845	7.47e-05	0.0431625	2.31474	DOWN
CUST_59115_PI429545388	-1.53515	2.03245	-10.2784	7.49e-05	0.0431625	2.31202	NOT
CUST_52863_PI429545376	1.83246	2.15067	10.2715	7.52e-05	0.0431625	2.30891	UP
A_24_P102880	-2.60747	5.36441	-10.2615	7.56e-05	0.0431625	2.3044	DOWN
A_32_P37867	-2.39932	5.29158	-10.2557	7.58e-05	0.0431625	2.30181	DOWN
A_33_P3405424	-1.25422	4.48417	-10.2406	7.64e-05	0.0431625	2.29496	NOT
CUST_15975_PI429545406	1.84305	4.46517	10.2359	7.66e-05	0.0431625	2.29287	UP
CUST_68224_PI429545388	1.30432	7.11516	10.2269	7.7e-05	0.0431625	2.28879	NOT
CUST_16333_PI429545376	1.36104	2.11725	10.2194	7.73e-05	0.0431625	2.28538	NOT
A_21_P0014017	-1.74149	8.79071	-10.1677	7.94e-05	0.0431625	2.26191	NOT
A_24_P290286	-5.70147	5.20466	-10.1598	7.98e-05	0.0431625	2.25831	DOWN
CUST_47367_PI429545376	-2.01005	3.86844	-10.1461	8.03e-05	0.0431625	2.25201	DOWN
CUST_86018_PI429545399	-4.86167	4.00559	-10.1078	8.2e-05	0.0431625	2.23446	DOWN
A_23_P338325	-2.09826	8.52684	-10.1054	8.21e-05	0.0431625	2.23335	DOWN
A_23_P122068	-4.7451	8.89452	-10.1015	8.23e-05	0.0431625	2.23156	DOWN
CUST_38612_PI429545395	1.7981	2.48898	10.0997	8.23e-05	0.0431625	2.23075	UP
CUST_1087_PI429545406	-3.8915	6.61909	-10.0918	8.27e-05	0.0431625	2.22709	DOWN
A_32_P179138	-2.28918	7.21475	-10.0788	8.32e-05	0.0431625	2.22113	DOWN
CUST_35046_PI429545402	2.98966	3.25005	10.0683	8.37e-05	0.0431625	2.21626	UP
A_24_P264943	-6.71223	9.32461	-10.0657	8.38e-05	0.0431625	2.21505	DOWN
CUST_16657_PI429545399	-2.99765	3.17728	-10.0578	8.42e-05	0.0431625	2.2114	DOWN
A_24_P416177	-2.67811	4.4075	-10.057	8.42e-05	0.0431625	2.21101	DOWN
CUST_65892_PI429545402	-1.41082	1.9671	-10.0318	8.54e-05	0.0431625	2.19936	NOT
CUST_87144_PI429545395	-1.40692	7.09755	-10.0269	8.56e-05	0.0431625	2.19704	NOT
A_33_P3234949	-1.88353	4.9269	-10.0233	8.58e-05	0.0431625	2.19538	DOWN
CUST_32292_PI429545406	-4.41317	9.4514	-10.0192	8.59e-05	0.0431625	2.19347	DOWN
A_33_P3320368	-4.19493	8.91334	-10.0073	8.65e-05	0.0431625	2.18794	DOWN
A_24_P70993	-1.81247	11.2208	-10.0066	8.65e-05	0.0431625	2.18762	DOWN
CUST_33916_PI429545388	-3.12744	5.53512	-9.99548	8.7e-05	0.0431625	2.18242	DOWN
A_23_P139919	-2.52992	4.9931	-9.99235	8.72e-05	0.0431625	2.18096	DOWN
A_33_P3320403	-3.47475	9.0195	-9.95806	8.88e-05	0.0431625	2.16491	DOWN
A_33_P3269109	-1.93048	5.05584	-9.95561	8.89e-05	0.0431625	2.16376	DOWN
CUST_68750_PI429545384	2.35692	2.70927	9.95457	8.9e-05	0.0431625	2.16327	UP
CUST_41245_PI429545376	1.81345	2.31175	9.95364	8.9e-05	0.0431625	2.16283	UP
CUST_86038_PI429545399	-6.92118	8.4695	-9.93365	9e-05	0.0431625	2.15343	DOWN
A_33_P3402868	-5.12475	4.37693	-9.93126	9.01e-05	0.0431625	2.15231	DOWN
CUST_61952_PI429545395	-2.22334	7.35195	-9.92745	9.03e-05	0.0431625	2.15051	DOWN
A_23_P146294	1.77843	2.2709	9.92691	9.03e-05	0.0431625	2.15026	UP
A_33_P3317163	2.25866	2.93475	9.9227	9.05e-05	0.0431625	2.14827	UP
A_33_P3379268	-1.22876	5.38025	-9.90651	9.13e-05	0.0431625	2.14062	NOT
A_23_P331479	-2.24914	7.12696	-9.90092	9.16e-05	0.0431625	2.13798	DOWN
CUST_917_PI429545399	-1.67222	8.7612	-9.88769	9.22e-05	0.0431625	2.13172	NOT
A_23_P218937	-1.68948	8.3973	-9.88594	9.23e-05	0.0431625	2.13089	NOT
A_33_P3260575	-3.61309	9.36899	-9.88331	9.25e-05	0.0431625	2.12964	DOWN
A_33_P3313417	2.14554	3.92699	9.87207	9.3e-05	0.0431625	2.12431	UP
A_23_P6381	-3.86459	5.18237	-9.87007	9.31e-05	0.0431625	2.12335	DOWN
A_33_P3333224	-1.81505	3.22547	-9.86288	9.35e-05	0.0431625	2.11994	DOWN
CUST_22811_PI429545380	-1.23431	5.45463	-9.85399	9.39e-05	0.0431625	2.11571	NOT
CUST_69010_PI429545384	-1.35826	5.04473	-9.85364	9.4e-05	0.0431625	2.11554	NOT
CUST_54190_PI429545384	-4.69367	10.5913	-9.84816	9.42e-05	0.0431625	2.11293	DOWN
A_33_P3278571	1.45686	3.22543	9.84703	9.43e-05	0.0431625	2.11239	NOT
A_23_P81103	-5.23615	11.6083	-9.8448	9.44e-05	0.0431625	2.11133	DOWN
CUST_8501_PI429545395	-2.72721	8.72879	-9.83958	9.47e-05	0.0431625	2.10884	DOWN
A_23_P121533	-3.07178	9.58294	-9.83252	9.5e-05	0.0431625	2.10547	DOWN
A_33_P3310929	-4.96539	5.81311	-9.83193	9.51e-05	0.0431625	2.10519	DOWN
A_23_P16469	-3.05267	7.89125	-9.80989	9.62e-05	0.0431625	2.09465	DOWN
CUST_67043_PI429545410	-1.56808	5.68662	-9.80012	9.67e-05	0.0431625	2.08996	NOT
A_23_P111888	-5.07227	10.2072	-9.7916	9.72e-05	0.0431625	2.08587	DOWN
CUST_26841_PI429545395	-2.96793	7.39557	-9.78805	9.74e-05	0.0431625	2.08417	DOWN
A_24_P228149	2.30569	8.69527	9.78569	9.75e-05	0.0431625	2.08303	UP
CUST_54005_PI429545410	-2.7642	2.82417	-9.78297	9.76e-05	0.0431625	2.08173	DOWN
A_23_P122052	-3.88663	7.75044	-9.77842	9.79e-05	0.0431625	2.07954	DOWN
CUST_54537_PI429545402	-4.52411	7.17319	-9.76871	9.84e-05	0.0431625	2.07486	DOWN
CUST_77416_PI429545395	2.20395	7.53831	9.7664	9.85e-05	0.0431625	2.07375	UP
A_21_P0000096	-2.46769	4.03636	-9.76469	9.86e-05	0.0431625	2.07292	DOWN
CUST_33401_PI429545395	-4.2636	7.27897	-9.74706	9.96e-05	0.0431625	2.06441	DOWN
CUST_21857_PI429545399	-3.44866	8.40865	-9.74534	9.97e-05	0.0431625	2.06358	DOWN
A_24_P354715	-1.76769	7.83741	-9.74031	9.99e-05	0.0431625	2.06115	DOWN
A_24_P870620	-3.63194	9.44336	-9.73879	0.000100032	0.0431625	2.06042	DOWN
A_33_P3306192	-4.33578	13.2825	-9.73409	0.000100291	0.0431625	2.05814	DOWN
A_33_P3251776	-1.54799	8.40262	-9.72308	0.000100899	0.0431625	2.05281	NOT
A_23_P43164	-3.89219	8.16912	-9.72086	0.000101022	0.0431625	2.05173	DOWN
CUST_50044_PI429545406	-1.29681	1.93083	-9.69754	0.000102326	0.0433795	2.0404	NOT
CUST_5261_PI429545376	-4.44435	3.65258	-9.65702	0.000104639	0.0433795	2.02063	DOWN
CUST_64930_PI429545388	-1.81541	4.38002	-9.65341	0.000104849	0.0433795	2.01886	DOWN
CUST_14269_PI429545380	-2.50657	6.785	-9.64982	0.000105057	0.0433795	2.0171	DOWN
CUST_69976_PI429545384	3.93727	4.46009	9.648	0.000105163	0.0433795	2.01621	UP
CUST_23631_PI429545395	1.21926	7.61429	9.64782	0.000105173	0.0433795	2.01612	NOT
CUST_84832_PI429545380	1.56386	2.69185	9.64566	0.000105299	0.0433795	2.01506	NOT
A_23_P19030	-2.24308	4.82778	-9.64467	0.000105357	0.0433795	2.01458	DOWN
A_23_P10206	-1.69942	5.01427	-9.64172	0.000105529	0.0433795	2.01313	NOT
A_32_P96134	-1.94537	4.58845	-9.6337	0.000105999	0.0433795	2.0092	DOWN
CUST_22058_PI429545376	-1.86395	4.66457	-9.63181	0.00010611	0.0433795	2.00827	DOWN
CUST_84774_PI429545384	1.27125	7.8209	9.61169	0.0001073	0.0433795	1.99838	NOT
CUST_50263_PI429545388	1.82068	5.74119	9.60962	0.000107424	0.0433795	1.99735	UP
CUST_66160_PI429545380	-2.96963	6.14459	-9.59915	0.000108051	0.0433795	1.99219	DOWN
CUST_33381_PI429545395	-3.64838	5.96257	-9.59624	0.000108226	0.0433795	1.99076	DOWN
A_23_P56746	-4.67044	6.14149	-9.59176	0.000108495	0.0433795	1.98855	DOWN
CUST_40822_PI429545384	-5.34734	13.8118	-9.57309	0.000109629	0.0433795	1.97932	DOWN
CUST_35105_PI429545406	-3.91385	8.94142	-9.57248	0.000109666	0.0433795	1.97901	DOWN
A_24_P453497	2.07571	2.90612	9.57119	0.000109745	0.0433795	1.97838	UP
CUST_29193_PI429545384	1.88882	2.34678	9.56741	0.000109976	0.0433795	1.9765	UP
A_23_P394448	-1.66255	5.94493	-9.55397	0.000110804	0.0433795	1.96984	NOT
A_23_P129856	-2.20234	8.22878	-9.55386	0.000110811	0.0433795	1.96978	DOWN
CUST_58835_PI429545388	-2.754	6.63961	-9.54826	0.000111158	0.0433795	1.967	DOWN
A_33_P3416142	-2.62389	3.86574	-9.54592	0.000111303	0.0433795	1.96584	DOWN
CUST_19807_PI429545388	-3.54436	3.33168	-9.53995	0.000111675	0.0433795	1.96287	DOWN
CUST_57792_PI429545399	-2.86006	3.93887	-9.52441	0.00011265	0.0433795	1.95513	DOWN
CUST_51047_PI429545395	2.21827	2.63047	9.52101	0.000112864	0.0433795	1.95344	UP
CUST_71702_PI429545402	1.63685	2.67336	9.52	0.000112928	0.0433795	1.95293	NOT
A_24_P20630	-2.97436	3.44911	-9.51788	0.000113062	0.0433795	1.95188	DOWN
CUST_27943_PI429545410	2.22317	2.73314	9.51018	0.000113551	0.0433795	1.94803	UP
CUST_88555_PI429545388	2.34259	3.63534	9.50653	0.000113783	0.0433795	1.94621	UP
A_33_P3329522	-3.36866	6.05829	-9.49426	0.00011457	0.0433795	1.94007	DOWN
CUST_37511_PI429545395	-3.743	8.47477	-9.49194	0.000114719	0.0433795	1.93891	DOWN
A_23_P368886	-4.40146	4.93017	-9.48429	0.000115212	0.0433795	1.93508	DOWN
CUST_5734_PI429545395	-1.87398	8.78067	-9.47568	0.000115772	0.0433795	1.93076	DOWN
CUST_33317_PI429545388	-4.28237	7.92889	-9.4754	0.00011579	0.0433795	1.93062	DOWN
A_33_P3421821	1.1914	6.67296	9.46199	0.000116667	0.0433795	1.92388	NOT
A_24_P383356	-2.20811	4.92129	-9.45871	0.000116882	0.0433795	1.92223	DOWN
CUST_54365_PI429545410	2.20116	2.60622	9.45556	0.00011709	0.0433795	1.92065	UP
A_32_P300427	-3.80394	4.03248	-9.44427	0.000117838	0.0433795	1.91496	DOWN
CUST_17318_PI429545406	1.45589	2.43126	9.443	0.000117922	0.0433795	1.91432	NOT
CUST_68760_PI429545384	2.02419	3.74605	9.43649	0.000118356	0.0433795	1.91103	UP
A_33_P3282978	-4.20413	8.35729	-9.43024	0.000118774	0.0433795	1.90788	DOWN
CUST_30140_PI429545402	-2.48274	3.2303	-9.42468	0.000119148	0.0433795	1.90507	DOWN
CUST_16614_PI429545395	-1.31833	5.6329	-9.42308	0.000119255	0.0433795	1.90426	NOT
A_33_P3408877	-4.42245	14.6272	-9.41956	0.000119493	0.0433795	1.90248	DOWN
A_33_P3406714	1.32081	4.99744	9.40301	0.000120617	0.0435101	1.8941	NOT
CUST_72107_PI429545399	1.39843	2.02113	9.39274	0.000121321	0.0435101	1.88889	NOT
A_23_P430658	-1.74908	7.86354	-9.39169	0.000121393	0.0435101	1.88836	NOT
A_23_P53193	-2.04338	7.06596	-9.38661	0.000121743	0.0435101	1.88578	DOWN
CUST_15887_PI429545399	-2.7976	8.22317	-9.38562	0.000121811	0.0435101	1.88527	DOWN
A_23_P313632	-2.48793	6.61076	-9.37026	0.000122878	0.0437504	1.87746	DOWN
A_33_P3395605	-3.39107	8.33273	-9.35737	0.000123781	0.0438398	1.87089	DOWN
CUST_27472_PI429545399	2.08421	5.32327	9.35543	0.000123918	0.0438398	1.86989	UP
CUST_68509_PI429545395	1.22735	2.02204	9.34798	0.000124445	0.0438863	1.86609	NOT
A_23_P213385	-3.05682	10.131	-9.34064	0.000124966	0.0438977	1.86234	DOWN
CUST_21127_PI429545399	-1.2789	2.82218	-9.33641	0.000125267	0.0438977	1.86017	NOT
CUST_54313_PI429545388	1.74286	2.56662	9.3201	0.000126438	0.0441685	1.85182	NOT
A_33_P3217393	-1.79184	9.54412	-9.31215	0.000127013	0.0442098	1.84774	DOWN
CUST_28201_PI429545399	-4.81765	13.1857	-9.30748	0.000127352	0.0442098	1.84534	DOWN
CUST_18117_PI429545395	-2.95806	7.6756	-9.3002	0.000127883	0.0442304	1.84159	DOWN
CUST_31491_PI429545380	-4.53405	7.90957	-9.2926	0.00012844	0.0442304	1.83768	DOWN
CUST_52583_PI429545410	-1.1772	5.01677	-9.29035	0.000128606	0.0442304	1.83652	NOT
CUST_42583_PI429545376	1.68855	4.43006	9.28319	0.000129134	0.0442749	1.83283	NOT
CUST_83824_PI429545410	-1.98115	6.37476	-9.23671	0.000132626	0.0452412	1.80878	DOWN
A_32_P80850	-3.93507	11.4297	-9.23328	0.000132888	0.0452412	1.80701	DOWN
CUST_52073_PI429545388	-1.7745	7.00639	-9.22898	0.000133217	0.0452412	1.80477	DOWN
A_23_P214011	-2.45781	6.62258	-9.22176	0.000133772	0.0452412	1.80102	DOWN
CUST_42463_PI429545410	-4.79853	11.7652	-9.21896	0.000133988	0.0452412	1.79956	DOWN
CUST_59615_PI429545388	-2.75089	6.29472	-9.20967	0.000134707	0.0453462	1.79473	DOWN
A_23_P80974	-3.12352	3.33065	-9.19326	0.00013599	0.0454362	1.78616	DOWN
CUST_3360_PI429545410	-1.79637	4.79859	-9.19086	0.000136178	0.0454362	1.78491	DOWN
A_33_P3267380	-2.33442	2.83888	-9.18081	0.000136972	0.0454362	1.77966	DOWN
CUST_60457_PI429545402	-2.24294	7.5979	-9.17782	0.000137209	0.0454362	1.77809	DOWN
CUST_66784_PI429545388	-4.90969	11.6422	-9.17616	0.000137341	0.0454362	1.77722	DOWN
CUST_19957_PI429545388	-1.22168	5.04153	-9.17228	0.000137649	0.0454362	1.77519	NOT
CUST_49635_PI429545410	1.73158	6.54043	9.16323	0.000138373	0.0454362	1.77045	NOT
A_33_P3234222	-4.23585	14.9333	-9.15986	0.000138643	0.0454362	1.76868	DOWN
CUST_74484_PI429545410	1.23212	6.07059	9.15854	0.00013875	0.0454362	1.76799	NOT
A_23_P119362	-1.76038	9.11754	-9.14479	0.000139861	0.0454362	1.76076	NOT
CUST_67444_PI429545410	1.55046	2.53137	9.14259	0.00014004	0.0454362	1.75961	NOT
CUST_66420_PI429545388	-1.92447	8.11715	-9.13715	0.000140483	0.0454362	1.75674	DOWN
CUST_79305_PI429545380	1.64201	2.5003	9.13099	0.000140987	0.0454362	1.7535	NOT
CUST_60195_PI429545388	-4.44739	14.8183	-9.12717	0.0001413	0.0454362	1.75149	DOWN
A_23_P42397	-1.83317	4.29589	-9.12643	0.000141361	0.0454362	1.7511	DOWN
CUST_26261_PI429545380	-4.35431	12.9337	-9.1245	0.000141519	0.0454362	1.75008	DOWN
A_23_P433855	-2.60975	4.22007	-9.11633	0.000142194	0.0454626	1.74577	DOWN
A_23_P44648	-4.11306	5.65107	-9.1136	0.00014242	0.0454626	1.74433	DOWN
CUST_35831_PI429545395	1.45174	2.08005	9.09565	0.000143917	0.0457484	1.73484	NOT
A_24_P7143	-1.40395	7.62463	-9.08955	0.000144431	0.0457484	1.7316	NOT
A_33_P3423718	-2.26854	5.14659	-9.08813	0.000144551	0.0457484	1.73085	DOWN
CUST_64416_PI429545380	-3.72574	6.50953	-9.07549	0.000145621	0.0459299	1.72414	DOWN
CUST_75050_PI429545388	-3.19944	8.38846	-9.07162	0.000145951	0.0459299	1.72209	DOWN
CUST_39907_PI429545388	1.48945	2.45981	9.0603	0.00014692	0.0461043	1.71607	NOT
A_33_P3416588	-4.55883	9.56839	-9.04507	0.000148237	0.0462849	1.70796	DOWN
A_33_P3209229	3.49078	3.57815	9.04343	0.000148379	0.0462849	1.70709	UP
CUST_49287_PI429545399	2.55653	3.17823	9.0325	0.000149334	0.0462849	1.70125	UP
CUST_6344_PI429545395	1.73533	2.48233	9.02192	0.000150264	0.0462849	1.69559	NOT
CUST_2984_PI429545395	-2.88574	9.497	-9.02051	0.000150389	0.0462849	1.69484	DOWN
A_24_P355967	-3.01804	2.93122	-9.01114	0.000151219	0.0462849	1.68982	DOWN
A_23_P215341	-3.26999	6.99752	-9.00633	0.000151648	0.0462849	1.68724	DOWN
A_32_P190303	2.25453	6.58314	9.00414	0.000151844	0.0462849	1.68606	UP
CUST_56815_PI429545388	-4.7523	6.63313	-9.00211	0.000152026	0.0462849	1.68497	DOWN
CUST_16898_PI429545376	-1.0985	2.00889	-8.99743	0.000152445	0.0462849	1.68246	NOT
A_33_P3299580	3.15656	4.75989	8.99672	0.000152508	0.0462849	1.68208	UP
CUST_60400_PI429545384	-4.3767	9.84606	-8.98982	0.00015313	0.0462849	1.67837	DOWN
A_23_P88404	-3.84684	7.15367	-8.98811	0.000153284	0.0462849	1.67746	DOWN
CUST_66368_PI429545406	1.52357	2.53494	8.98761	0.000153329	0.0462849	1.67719	NOT
CUST_67266_PI429545402	-2.13722	9.01507	-8.95091	0.000156688	0.047151	1.6574	DOWN
CUST_19837_PI429545388	-2.19228	2.58195	-8.94221	0.000157497	0.047151	1.6527	DOWN
CUST_64424_PI429545410	-3.90252	6.79778	-8.93186	0.000158466	0.047151	1.64709	DOWN
CUST_62042_PI429545395	1.66364	9.84024	8.93119	0.000158529	0.047151	1.64673	NOT
A_33_P3253832	-3.71993	6.95519	-8.92566	0.00015905	0.047151	1.64373	DOWN
A_33_P3227375	-3.21612	7.21973	-8.92558	0.000159057	0.047151	1.64369	DOWN
A_32_P208823	-1.41067	5.62235	-8.92439	0.000159169	0.047151	1.64304	NOT
A_33_P3313283	-7.19061	5.23761	-8.89209	0.000162253	0.0479092	1.62548	DOWN
CUST_81840_PI429545399	-1.65633	9.52076	-8.88615	0.000162828	0.0479092	1.62224	NOT
A_33_P3217776	1.8766	2.62984	8.88415	0.000163022	0.0479092	1.62115	UP
A_23_P429383	-1.36577	7.97114	-8.87233	0.000164174	0.0481204	1.61469	NOT
CUST_65382_PI429545376	-1.66837	4.21941	-8.86514	0.00016488	0.0482001	1.61076	NOT
CUST_71681_PI429545406	-2.73415	8.06537	-8.85635	0.000165748	0.0483178	1.60595	DOWN
A_33_P3340342	-2.66859	9.08863	-8.85227	0.000166153	0.0483178	1.60371	DOWN
CUST_51843_PI429545399	-3.03958	7.04445	-8.84578	0.000166798	0.0483293	1.60015	DOWN
CUST_55614_PI429545399	2.48145	7.94316	8.84059	0.000167317	0.0483293	1.5973	UP
A_24_P35537	2.21904	3.15595	8.83878	0.000167498	0.0483293	1.59631	UP
A_33_P3255829	-3.64067	8.7683	-8.82991	0.000168389	0.0483603	1.59143	DOWN
CUST_92806_PI429545384	-4.36428	3.88557	-8.82905	0.000168475	0.0483603	1.59096	DOWN
A_33_P3255824	-3.86401	8.41179	-8.82042	0.000169349	0.0484568	1.58621	DOWN
A_21_P0000127	-3.12916	9.12777	-8.81712	0.000169684	0.0484568	1.5844	DOWN
CUST_23823_PI429545410	2.40085	2.6504	8.80686	0.000170732	0.0486311	1.57874	UP
A_33_P3354823	-2.09371	7.42756	-8.79537	0.000171914	0.0488426	1.57239	DOWN
A_24_P65060	-3.05136	5.09567	-8.78714	0.000172767	0.0489596	1.56784	DOWN
CUST_86854_PI429545395	-1.65505	7.52795	-8.77533	0.000173999	0.0489937	1.5613	NOT
A_24_P248240	-1.87838	5.37132	-8.77051	0.000174504	0.0489937	1.55863	DOWN
CUST_77485_PI429545384	-3.14118	4.97931	-8.76914	0.000174648	0.0489937	1.55787	DOWN
CUST_3350_PI429545410	-1.74555	10.3394	-8.76911	0.000174651	0.0489937	1.55785	NOT
CUST_4770_PI429545410	2.25712	2.69029	8.75886	0.000175735	0.0490924	1.55216	UP
A_24_P82880	-1.28972	11.2129	-8.75203	0.000176459	0.0490924	1.54837	NOT
A_23_P321307	-4.0869	9.17072	-8.75178	0.000176487	0.0490924	1.54822	DOWN
A_33_P3500167	-4.61687	7.91956	-8.74911	0.000176771	0.0490924	1.54674	DOWN
CUST_30311_PI429545395	-1.61943	4.18292	-8.73991	0.000177756	0.0492401	1.54162	NOT
CUST_87374_PI429545395	-8.24111	7.83504	-8.7216	0.000179736	0.0492401	1.53141	DOWN
CUST_1884_PI429545410	-1.83092	9.39632	-8.71868	0.000180054	0.0492401	1.52977	DOWN
CUST_4440_PI429545410	-3.14713	8.85301	-8.71206	0.000180777	0.0492401	1.52608	DOWN
CUST_9457_PI429545406	-1.12386	2.09568	-8.70549	0.000181499	0.0492401	1.5224	NOT
CUST_10921_PI429545395	-1.7391	7.47704	-8.7035	0.000181717	0.0492401	1.52129	NOT
A_24_P12413	-2.52791	7.44447	-8.70269	0.000181807	0.0492401	1.52083	DOWN
CUST_14787_PI429545395	1.68147	4.37852	8.70003	0.000182101	0.0492401	1.51934	NOT
A_33_P3844650	-3.99344	10.4904	-8.69993	0.000182111	0.0492401	1.51929	DOWN
CUST_88905_PI429545402	2.03169	7.60591	8.69952	0.000182157	0.0492401	1.51905	UP
A_23_P152305	-3.69346	8.89961	-8.69307	0.000182871	0.0492401	1.51544	DOWN
A_24_P71938	-1.07512	6.65487	-8.69053	0.000183153	0.0492401	1.51402	NOT
A_23_P217135	-1.64449	7.72408	-8.68418	0.000183861	0.0492401	1.51045	NOT
CUST_41252_PI429545384	-1.25581	2.22244	-8.68354	0.000183933	0.0492401	1.51009	NOT
CUST_2400_PI429545406	-3.1445	9.19155	-8.6809	0.000184228	0.0492401	1.50861	DOWN
CUST_36711_PI429545395	-2.89264	8.30084	-8.67941	0.000184395	0.0492401	1.50777	DOWN
CUST_73784_PI429545410	-2.7783	5.11257	-8.67111	0.000185328	0.0492716	1.5031	DOWN
CUST_23427_PI429545399	-3.60069	5.22148	-8.66763	0.00018572	0.0492716	1.50115	DOWN
A_23_P97990	-3.58379	9.94056	-8.66655	0.000185843	0.0492716	1.50054	DOWN
A_23_P155596	-4.68386	4.59792	-8.64551	0.000188241	0.0492952	1.48868	DOWN
A_33_P3409649	-3.74908	7.94804	-8.64406	0.000188408	0.0492952	1.48786	DOWN
CUST_35225_PI429545406	1.31065	2.18457	8.64346	0.000188476	0.0492952	1.48752	NOT
CUST_46722_PI429545384	1.46833	2.1595	8.64143	0.00018871	0.0492952	1.48637	NOT
CUST_20989_PI429545406	-4.12561	4.02301	-8.63907	0.000188982	0.0492952	1.48504	DOWN
CUST_34394_PI429545388	-5.79034	4.36451	-8.63182	0.000189821	0.0492952	1.48094	DOWN
A_33_P3410351	1.56679	8.32604	8.63166	0.00018984	0.0492952	1.48084	NOT
CUST_40066_PI429545399	1.57056	6.72782	8.63009	0.000190021	0.0492952	1.47996	NOT
CUST_17218_PI429545406	-2.1838	7.33983	-8.62371	0.000190764	0.0492952	1.47634	DOWN
CUST_89327_PI429545388	-1.54403	6.31813	-8.62024	0.000191169	0.0492952	1.47438	NOT
CUST_93516_PI429545402	1.50124	7.37481	8.61952	0.000191254	0.0492952	1.47397	NOT
CUST_26171_PI429545395	-2.34046	2.61084	-8.61849	0.000191374	0.0492952	1.47339	DOWN
CUST_33388_PI429545395	-4.04564	6.55066	-8.6157	0.000191701	0.0492952	1.4718	DOWN
CUST_48373_PI429545399	-3.02307	7.90635	-8.59999	0.000193554	0.0495611	1.46289	DOWN
A_33_P3401243	-3.25008	9.61928	-8.59937	0.000193628	0.0495611	1.46253	DOWN
A_33_P3226575	3.47961	3.29282	8.59159	0.000194553	0.0496024	1.45811	UP
CUST_77751_PI429545399	-2.02758	4.51343	-8.58317	0.000195561	0.0496024	1.45332	DOWN
CUST_59342_PI429545376	-2.02312	2.66771	-8.58171	0.000195737	0.0496024	1.45248	DOWN
CUST_46683_PI429545399	-3.69194	9.20615	-8.58023	0.000195914	0.0496024	1.45164	DOWN
A_23_P94030	-2.11411	9.05006	-8.57934	0.000196022	0.0496024	1.45113	DOWN
CUST_75040_PI429545388	-3.85521	8.36222	-8.57348	0.000196729	0.0496681	1.44779	DOWN
A_23_P79069	-3.97247	9.27229	-8.56497	0.000197761	0.0498155	1.44293	DOWN
A_33_P3373403	-1.12996	7.31884	-8.54448	0.000200272	0.0502048	1.43121	NOT
CUST_30666_PI429545402	1.35859	1.98154	8.54321	0.000200428	0.0502048	1.43048	NOT
A_33_P3775007	-1.56438	8.17906	-8.54132	0.000200662	0.0502048	1.4294	NOT
CUST_48014_PI429545406	-3.38588	8.86815	-8.53641	0.00020127	0.0502438	1.42658	DOWN
CUST_72108_PI429545388	1.57966	6.85079	8.53049	0.000202007	0.0503146	1.42319	NOT
CUST_1791_PI429545376	-1.62885	4.16885	-8.52395	0.000202824	0.0503167	1.41943	NOT
CUST_83270_PI429545380	1.74727	2.25567	8.52318	0.000202921	0.0503167	1.41898	NOT
A_33_P3237835	-2.26779	7.22211	-8.51872	0.000203481	0.0503431	1.41642	DOWN
A_33_P3396389	-1.7899	9.04801	-8.50758	0.000204887	0.0505784	1.41001	DOWN
A_23_P133338	-2.96358	8.35453	-8.50225	0.000205564	0.0506331	1.40694	DOWN
A_33_P3295313	-2.67225	6.09999	-8.49667	0.000206276	0.0506382	1.40372	DOWN
CUST_31293_PI429545410	-1.12524	1.98653	-8.49494	0.000206497	0.0506382	1.40272	NOT
CUST_34355_PI429545406	1.86121	3.88811	8.48088	0.000208305	0.0508403	1.3946	UP
CUST_59521_PI429545406	-3.20872	11.9466	-8.47703	0.000208803	0.0508403	1.39237	DOWN
CUST_15504_PI429545402	-1.18823	2.31016	-8.47115	0.000209567	0.0508403	1.38897	NOT
CUST_17367_PI429545395	3.40064	3.65825	8.46911	0.000209833	0.0508403	1.38779	UP
A_23_P819	-4.70249	13.753	-8.4606	0.000210945	0.0508403	1.38285	DOWN
CUST_60185_PI429545388	-4.46927	14.4822	-8.46034	0.00021098	0.0508403	1.3827	DOWN
A_23_P307310	-4.26496	8.83303	-8.45976	0.000211055	0.0508403	1.38237	DOWN
CUST_67256_PI429545402	-2.5719	7.47175	-8.45711	0.000211403	0.0508403	1.38083	DOWN
CUST_5522_PI429545402	-4.01787	13.5595	-8.45683	0.00021144	0.0508403	1.38067	DOWN
CUST_85148_PI429545376	-3.71996	8.13503	-8.4386	0.000213854	0.0512014	1.37008	DOWN
A_23_P99063	-5.24599	10.1918	-8.43852	0.000213863	0.0512014	1.37003	DOWN
CUST_69986_PI429545384	3.21649	4.58381	8.42418	0.000215785	0.0515504	1.36168	UP
CUST_38113_PI429545410	-2.20409	3.09948	-8.42027	0.000216312	0.0515653	1.3594	DOWN
A_19_P00322242	-3.09591	7.75265	-8.41588	0.000216906	0.0515963	1.35684	DOWN
CUST_40022_PI429545380	-2.20956	9.26302	-8.38952	0.000220512	0.0518162	1.34142	DOWN
A_23_P79221	-1.58661	7.91735	-8.38386	0.000221295	0.0518162	1.3381	NOT
A_24_P118196	-3.88774	9.34547	-8.37966	0.000221879	0.0518162	1.33564	DOWN
CUST_87798_PI429545406	-1.85877	5.00304	-8.37754	0.000222174	0.0518162	1.33439	DOWN
CUST_62072_PI429545395	1.20959	9.26727	8.37456	0.000222589	0.0518162	1.33264	NOT
CUST_8647_PI429545388	-1.37271	2.33708	-8.36822	0.000223476	0.0518162	1.32892	NOT
CUST_50383_PI429545388	1.12712	2.36324	8.36644	0.000223727	0.0518162	1.32787	NOT
CUST_1140_PI429545395	1.36553	5.69539	8.36609	0.000223776	0.0518162	1.32767	NOT
A_23_P27306	-2.03837	7.2057	-8.36556	0.00022385	0.0518162	1.32736	DOWN
A_33_P3368895	-4.19665	14.7047	-8.36481	0.000223956	0.0518162	1.32691	DOWN
CUST_40363_PI429545410	-1.31899	4.5179	-8.36448	0.000224001	0.0518162	1.32672	NOT
CUST_3530_PI429545410	-3.38722	11.9493	-8.36155	0.000224415	0.0518162	1.325	DOWN
CUST_30669_PI429545399	-3.53228	3.5561	-8.36017	0.000224609	0.0518162	1.32418	DOWN
CUST_23266_PI429545384	1.26879	4.35812	8.35991	0.000224646	0.0518162	1.32403	NOT
CUST_11729_PI429545380	-1.42728	4.36813	-8.35862	0.000224827	0.0518162	1.32327	NOT
A_33_P3250895	2.42456	3.14186	8.34805	0.000226327	0.0519235	1.31705	UP
A_23_P124300	-4.50187	6.69742	-8.34596	0.000226625	0.0519235	1.31581	DOWN
CUST_6462_PI429545402	-3.53534	3.74892	-8.34491	0.000226775	0.0519235	1.31519	DOWN
CUST_68024_PI429545388	3.46374	3.93181	8.34219	0.000227163	0.0519235	1.31359	UP
CUST_56715_PI429545410	2.37592	2.45988	8.33825	0.000227728	0.0519457	1.31126	UP
CUST_57365_PI429545388	-4.2922	8.32681	-8.32939	0.000229002	0.0519635	1.30603	DOWN
CUST_55248_PI429545399	-1.92912	2.70033	-8.32406	0.000229773	0.0519635	1.30288	DOWN
A_23_P88880	-1.63617	7.51909	-8.32309	0.000229913	0.0519635	1.3023	NOT
A_21_P0000129	-1.31745	5.70554	-8.31327	0.000231342	0.0519635	1.29649	NOT
A_24_P928052	-2.15297	7.79519	-8.31309	0.000231368	0.0519635	1.29638	DOWN
CUST_24806_PI429545395	1.9708	2.70846	8.31124	0.000231639	0.0519635	1.29529	UP
CUST_86028_PI429545399	-3.88597	4.80228	-8.31	0.00023182	0.0519635	1.29455	DOWN
CUST_9154_PI429545388	-1.50469	4.02686	-8.30709	0.000232246	0.0519635	1.29283	NOT
CUST_20681_PI429545380	-3.35863	8.89917	-8.30257	0.000232911	0.0519635	1.29014	DOWN
A_23_P22915	-1.32057	8.14633	-8.29885	0.000233459	0.0519635	1.28794	NOT
A_33_P3344264	1.4762	3.76947	8.29549	0.000233956	0.0519635	1.28594	NOT
CUST_56345_PI429545380	-1.30051	2.07759	-8.29293	0.000234334	0.0519635	1.28442	NOT
A_23_P1904	-3.37844	5.09894	-8.29284	0.000234348	0.0519635	1.28437	DOWN
CUST_79413_PI429545395	-1.26195	7.15071	-8.29099	0.000234623	0.0519635	1.28327	NOT
A_33_P3272580	-1.8368	7.65328	-8.28806	0.000235058	0.0519635	1.28153	DOWN
CUST_92896_PI429545402	1.9345	5.52965	8.28651	0.00023529	0.0519635	1.2806	UP
CUST_12650_PI429545384	-2.20606	2.46723	-8.27821	0.00023653	0.052028	1.27566	DOWN
CUST_72068_PI429545388	-1.61133	6.58707	-8.27116	0.000237589	0.052028	1.27146	NOT
A_23_P71170	1.7427	5.28133	8.2678	0.000238095	0.052028	1.26946	NOT
A_33_P3671378	-2.26898	9.14605	-8.26642	0.000238303	0.052028	1.26864	DOWN
CUST_77698_PI429545406	-2.22799	4.42957	-8.26297	0.000238826	0.052028	1.26658	DOWN
CUST_66079_PI429545384	1.50032	2.02493	8.25878	0.000239462	0.052028	1.26408	NOT
CUST_61027_PI429545380	-2.25034	7.57153	-8.25456	0.000240105	0.052028	1.26155	DOWN
CUST_36753_PI429545410	-2.77554	8.53129	-8.24622	0.000241381	0.052028	1.25657	DOWN
A_24_P273157	1.18802	8.25216	8.24387	0.000241741	0.052028	1.25517	NOT
CUST_28440_PI429545395	-2.66573	2.66921	-8.23861	0.000242552	0.052028	1.25201	DOWN
CUST_59482_PI429545399	-4.27782	12.5886	-8.23466	0.000243162	0.052028	1.24965	DOWN
CUST_27443_PI429545410	2.7785	5.16117	8.23442	0.000243199	0.052028	1.24951	UP
CUST_32237_PI429545388	1.29366	6.0662	8.22766	0.000244249	0.052028	1.24545	NOT
A_33_P3214303	1.86462	10.0592	8.22724	0.000244314	0.052028	1.2452	UP
CUST_48004_PI429545406	-3.27973	8.32951	-8.22599	0.000244509	0.052028	1.24445	DOWN
CUST_83574_PI429545384	-4.43348	8.069	-8.2222	0.000245099	0.052028	1.24217	DOWN
A_24_P381441	2.96366	3.25557	8.21335	0.000246486	0.052028	1.23686	UP
CUST_72632_PI429545402	1.31356	2.59347	8.21115	0.000246833	0.052028	1.23553	NOT
A_32_P315178	1.93769	3.14832	8.20967	0.000247066	0.052028	1.23464	UP
CUST_48024_PI429545406	-3.26288	9.26171	-8.2053	0.000247757	0.052028	1.23201	DOWN
CUST_56025_PI429545380	1.87195	2.47881	8.20483	0.00024783	0.052028	1.23173	UP
CUST_21091_PI429545395	-2.01165	7.56717	-8.20396	0.000247969	0.052028	1.23121	DOWN
CUST_30120_PI429545388	-1.20409	6.50938	-8.20368	0.000248012	0.052028	1.23104	NOT
CUST_90584_PI429545402	-1.91822	10.6869	-8.20354	0.000248035	0.052028	1.23095	DOWN
CUST_82113_PI429545399	-1.64558	9.08858	-8.20135	0.000248382	0.052028	1.22964	NOT
A_33_P3302025	-2.79381	6.30263	-8.19369	0.000249602	0.052028	1.22502	DOWN
CUST_55585_PI429545410	1.2913	6.74952	8.1919	0.000249886	0.052028	1.22394	NOT
A_21_P0013883	-2.89112	6.97774	-8.19154	0.000249945	0.052028	1.22372	DOWN
A_23_P303455	-1.61839	4.34772	-8.19148	0.000249954	0.052028	1.22369	NOT
A_24_P205213	-2.75976	7.90537	-8.18915	0.000250327	0.052028	1.22228	DOWN
CUST_16528_PI429545388	-3.30686	9.60608	-8.18891	0.000250365	0.052028	1.22214	DOWN
CUST_48165_PI429545410	-2.82158	4.51501	-8.18479	0.000251026	0.052028	1.21965	DOWN
A_23_P410613	-2.57431	6.8257	-8.17616	0.000252416	0.052028	1.21444	DOWN
CUST_2274_PI429545395	-3.48651	5.57867	-8.17265	0.000252985	0.052028	1.21232	DOWN
CUST_58878_PI429545402	2.85521	6.57752	8.17101	0.000253251	0.052028	1.21132	UP
CUST_33763_PI429545410	2.38668	2.43899	8.17074	0.000253295	0.052028	1.21116	UP
A_24_P358305	-1.55815	7.61809	-8.1677	0.000253789	0.052028	1.20932	NOT
A_21_P0000185	-1.76654	2.77908	-8.16402	0.000254389	0.052028	1.20709	DOWN
CUST_60075_PI429545388	-1.29585	9.36061	-8.15911	0.000255191	0.052028	1.20412	NOT
A_33_P3400700	1.64569	2.45131	8.15356	0.000256102	0.052028	1.20075	NOT
A_33_P3251984	-1.91852	8.47028	-8.14776	0.000257057	0.052028	1.19723	DOWN
CUST_33307_PI429545388	-2.67869	7.51805	-8.14227	0.000257965	0.052028	1.1939	DOWN
CUST_77504_PI429545402	1.73789	2.13961	8.13481	0.000259206	0.052028	1.18937	NOT
CUST_20427_PI429545399	2.07854	2.33822	8.13422	0.000259305	0.052028	1.189	UP
CUST_62405_PI429545388	-1.01327	1.85584	-8.13401	0.000259339	0.052028	1.18888	NOT
CUST_70226_PI429545399	-3.1291	10.1842	-8.13278	0.000259544	0.052028	1.18813	DOWN
A_33_P3325843	-4.07808	11.8093	-8.13128	0.000259796	0.052028	1.18722	DOWN
A_23_P202219	-1.61522	6.20774	-8.13024	0.000259969	0.052028	1.18659	NOT
CUST_2390_PI429545406	-3.24918	9.40016	-8.12169	0.000261405	0.052028	1.18138	DOWN
CUST_62570_PI429545388	-1.4169	8.20923	-8.11923	0.000261819	0.052028	1.17988	NOT
CUST_32584_PI429545384	2.54704	2.89559	8.11625	0.000262323	0.052028	1.17806	UP
A_33_P3210468	1.95642	3.98052	8.11403	0.000262699	0.052028	1.17671	UP
CUST_3858_PI429545376	2.24224	3.09771	8.11236	0.000262982	0.052028	1.17569	UP
A_23_P122216	-3.96754	9.5401	-8.11204	0.000263036	0.052028	1.17549	DOWN
CUST_234_PI429545399	-3.93115	15.7283	-8.10944	0.000263477	0.052028	1.17391	DOWN
CUST_47703_PI429545399	-2.57626	2.73882	-8.10913	0.000263529	0.052028	1.17372	DOWN
CUST_85903_PI429545388	-1.63677	4.2294	-8.10481	0.000264265	0.052028	1.17108	NOT
A_33_P3369401	-5.03366	3.99046	-8.10374	0.000264448	0.052028	1.17043	DOWN
CUST_93576_PI429545384	-1.65053	8.13803	-8.10143	0.000264843	0.052028	1.16901	NOT
A_24_P393958	-1.05259	6.50483	-8.09868	0.000265313	0.052028	1.16734	NOT
CUST_33536_PI429545402	2.04329	2.6375	8.09629	0.000265724	0.052028	1.16587	UP
CUST_48383_PI429545399	-2.75448	5.95639	-8.09561	0.00026584	0.052028	1.16546	DOWN
CUST_44601_PI429545399	1.56342	2.2542	8.08923	0.000266939	0.052028	1.16155	NOT
A_23_P210358	-1.39839	8.05008	-8.08722	0.000267286	0.052028	1.16032	NOT
CUST_70914_PI429545410	-4.60931	4.08413	-8.08642	0.000267423	0.052028	1.15984	DOWN
CUST_5839_PI429545388	-1.33403	2.29532	-8.08336	0.000267953	0.052028	1.15796	NOT
A_24_P217572	-2.01048	7.5261	-8.07906	0.0002687	0.052028	1.15532	DOWN
A_23_P59261	-2.32467	8.18232	-8.07867	0.000268768	0.052028	1.15508	DOWN
CUST_83512_PI429545380	1.65303	4.59071	8.07709	0.000269042	0.052028	1.15412	NOT
A_23_P169819	-2.97676	3.38635	-8.0769	0.000269075	0.052028	1.154	DOWN
A_23_P201047	-1.77216	7.71825	-8.07537	0.000269342	0.052028	1.15306	DOWN
CUST_2379_PI429545406	-3.04011	9.91715	-8.07396	0.000269589	0.052028	1.15219	DOWN
CUST_51459_PI429545384	2.18395	4.1258	8.06981	0.000270314	0.052028	1.14965	UP
CUST_19126_PI429545395	-1.40902	3.28451	-8.0668	0.000270841	0.052028	1.1478	NOT
CUST_36146_PI429545399	-5.02385	6.91814	-8.06511	0.000271138	0.052028	1.14676	DOWN
A_33_P3276282	2.84822	5.24383	8.06489	0.000271177	0.052028	1.14663	UP
CUST_87363_PI429545388	1.85875	2.97565	8.05908	0.000272201	0.0520624	1.14305	UP
CUST_14120_PI429545402	1.62489	2.36621	8.05855	0.000272293	0.0520624	1.14273	NOT
CUST_50516_PI429545399	-1.97493	8.41773	-8.05373	0.000273147	0.0521358	1.13976	DOWN
A_23_P14986	1.79507	8.48429	8.05012	0.000273787	0.0521684	1.13754	UP
CUST_62970_PI429545388	-4.77694	11.5967	-8.04727	0.000274295	0.0521757	1.13578	DOWN
CUST_66592_PI429545376	-3.00695	5.77954	-8.04276	0.000275099	0.052215	1.13301	DOWN
CUST_57615_PI429545410	-2.08652	9.14551	-8.0383	0.000275897	0.052215	1.13026	DOWN
A_33_P3263890	-3.07855	7.69671	-8.03822	0.000275912	0.052215	1.13021	DOWN
CUST_12960_PI429545388	-1.8881	6.70141	-8.0327	0.000276904	0.0523136	1.1268	DOWN
A_23_P88865	-2.71653	10.1187	-8.02955	0.000277472	0.052332	1.12485	DOWN
CUST_81659_PI429545388	-3.11183	3.59199	-8.02516	0.000278265	0.0523852	1.12215	DOWN
A_23_P61531	-1.05481	4.34427	-8.01984	0.000279232	0.0523852	1.11885	NOT
A_32_P183765	2.81221	3.23052	8.01697	0.000279754	0.0523852	1.11708	UP
CUST_57923_PI429545384	1.57596	2.37187	8.01651	0.000279838	0.0523852	1.11679	NOT
CUST_13600_PI429545402	-3.50278	9.33324	-8.01332	0.000280419	0.0523852	1.11482	DOWN
A_23_P10911	-1.24285	8.94586	-8.01242	0.000280583	0.0523852	1.11427	NOT
CUST_42983_PI429545410	-1.48333	5.07735	-8.00642	0.000281684	0.0525023	1.11055	NOT
CUST_66042_PI429545376	1.31928	8.06099	8.00269	0.00028237	0.0525421	1.10824	NOT
A_33_P3321996	-1.4381	5.97123	-7.99599	0.000283608	0.0525846	1.10408	NOT
CUST_40752_PI429545380	4.07372	4.05222	7.99581	0.000283641	0.0525846	1.10397	UP
CUST_16573_PI429545384	3.03554	3.09766	7.98994	0.000284731	0.0525846	1.10032	UP
A_24_P134789	1.40457	9.02586	7.9893	0.000284849	0.0525846	1.09992	NOT
A_33_P3315519	1.7005	5.48381	7.986	0.000285465	0.0525846	1.09787	NOT
A_23_P203475	-1.8169	10.64	-7.98026	0.000286537	0.0525846	1.09431	DOWN
CUST_87921_PI429545406	-3.05591	9.87917	-7.98024	0.000286543	0.0525846	1.09429	DOWN
CUST_9889_PI429545380	-2.86045	3.64828	-7.97743	0.000287069	0.0525846	1.09254	DOWN
A_23_P65518	-2.96142	5.54724	-7.97735	0.000287085	0.0525846	1.09249	DOWN
CUST_92715_PI429545380	1.26874	5.30158	7.97603	0.000287332	0.0525846	1.09167	NOT
CUST_62125_PI429545388	-2.6042	8.28416	-7.97255	0.000287988	0.052618	1.0895	DOWN
A_23_P330616	-2.3864	8.34197	-7.96271	0.000289849	0.0528709	1.08337	DOWN
A_33_P3326822	-1.5192	6.74815	-7.95787	0.000290769	0.0529158	1.08035	NOT
A_33_P3212432	-1.33223	2.62625	-7.95414	0.000291482	0.0529158	1.07802	NOT
CUST_40204_PI429545402	-1.95979	8.4779	-7.95027	0.000292223	0.0529158	1.07561	DOWN
CUST_66924_PI429545410	-1.4798	9.73512	-7.94781	0.000292695	0.0529158	1.07407	NOT
A_23_P17316	-2.29053	3.20316	-7.94511	0.000293214	0.0529158	1.07238	DOWN
CUST_35567_PI429545384	-4.15045	11.5759	-7.94489	0.000293256	0.0529158	1.07224	DOWN
A_23_P308150	1.59201	2.39091	7.94349	0.000293527	0.0529158	1.07137	NOT
A_32_P32413	-1.56599	5.6854	-7.93996	0.000294208	0.0529158	1.06916	NOT
CUST_85323_PI429545388	-2.77369	3.20085	-7.93753	0.000294678	0.0529158	1.06764	DOWN
CUST_2420_PI429545406	-3.11995	9.3488	-7.93349	0.000295462	0.0529158	1.06511	DOWN
CUST_93236_PI429545384	1.97961	7.1344	7.93052	0.000296039	0.0529158	1.06325	UP
CUST_1386_PI429545380	2.60398	6.67198	7.9288	0.000296373	0.0529158	1.06217	UP
CUST_58785_PI429545388	-2.29736	8.1694	-7.92846	0.000296441	0.0529158	1.06195	DOWN
CUST_16770_PI429545410	-1.2916	2.1924	-7.9268	0.000296763	0.0529158	1.06092	NOT
CUST_69514_PI429545406	-1.47146	2.9754	-7.92304	0.0002975	0.0529622	1.05855	NOT
CUST_23681_PI429545399	-1.75178	4.74946	-7.9186	0.000298369	0.0530286	1.05577	NOT
A_33_P3296333	-2.87851	3.18301	-7.91464	0.000299149	0.0530286	1.05328	DOWN
A_33_P3267230	1.03766	8.89925	7.91331	0.000299412	0.0530286	1.05245	NOT
CUST_68834_PI429545410	-3.17964	5.64966	-7.91027	0.000300011	0.0530286	1.05054	DOWN
CUST_92555_PI429545380	0.990928	5.56928	7.90901	0.00030026	0.0530286	1.04975	NOT
A_33_P3405068	-2.33637	8.45411	-7.906	0.000300857	0.0530497	1.04785	DOWN
A_24_P63380	-2.61879	3.90848	-7.89695	0.000302658	0.0531956	1.04216	DOWN
CUST_86664_PI429545384	-1.82024	3.5567	-7.89636	0.000302777	0.0531956	1.04178	DOWN
CUST_69009_PI429545395	-0.996128	1.75242	-7.89418	0.000303212	0.0531956	1.04041	NOT
CUST_75813_PI429545399	-2.03892	7.02827	-7.88792	0.000304469	0.0531956	1.03647	DOWN
CUST_34205_PI429545406	4.5102	5.44035	7.88718	0.000304617	0.0531956	1.036	UP
CUST_84883_PI429545376	1.43261	7.50462	7.88261	0.000305538	0.0531956	1.03312	NOT
A_24_P366749	-2.1291	7.88651	-7.8825	0.000305562	0.0531956	1.03304	DOWN
CUST_6684_PI429545410	-2.3307	11.8002	-7.87829	0.000306412	0.0531956	1.03039	DOWN
A_32_P14721	-5.06577	5.16339	-7.87794	0.000306482	0.0531956	1.03017	DOWN
CUST_56805_PI429545388	-3.75459	7.82406	-7.8763	0.000306815	0.0531956	1.02913	DOWN
CUST_16703_PI429545384	-3.04803	11.5159	-7.87341	0.000307403	0.0531956	1.02731	DOWN
CUST_69280_PI429545380	-1.58193	5.25899	-7.87327	0.000307431	0.0531956	1.02722	NOT
CUST_75997_PI429545384	-1.15773	2.02999	-7.86825	0.000308454	0.0532831	1.02404	NOT
A_23_P252082	-1.77	9.46389	-7.86609	0.000308896	0.0532831	1.02268	DOWN
CUST_54843_PI429545376	1.94221	3.43357	7.86034	0.000310076	0.0534037	1.01904	UP
A_23_P43684	-2.26861	6.81229	-7.85518	0.000311138	0.0534074	1.01577	DOWN
CUST_89118_PI429545376	-3.88651	8.4277	-7.85398	0.000311385	0.0534074	1.01501	DOWN
CUST_3459_PI429545380	1.30879	6.94134	7.85099	0.000312002	0.0534074	1.01311	NOT
CUST_39189_PI429545376	-2.6675	3.32703	-7.84885	0.000312447	0.0534074	1.01175	DOWN
A_23_P213319	-3.19741	3.08588	-7.84686	0.00031286	0.0534074	1.01049	DOWN
CUST_26233_PI429545376	-1.36877	8.05375	-7.84547	0.000313147	0.0534074	1.00961	NOT
CUST_25363_PI429545388	1.22206	8.48736	7.84395	0.000313463	0.0534074	1.00865	NOT
CUST_92294_PI429545395	1.51581	5.89121	7.83666	0.000314985	0.0535422	1.00402	NOT
A_24_P60845	-3.58655	12.1099	-7.83555	0.000315218	0.0535422	1.00331	DOWN
CUST_63417_PI429545380	1.54102	2.10929	7.83187	0.000315989	0.0535912	1.00097	NOT
A_23_P258136	-3.72642	10.5867	-7.82722	0.000316967	0.0536034	0.998015	DOWN
CUST_41362_PI429545380	-2.15003	6.6088	-7.82694	0.000317025	0.0536034	0.997839	DOWN
A_23_P158318	-3.27413	8.23043	-7.81283	0.000320018	0.0539407	0.988846	DOWN
CUST_54315_PI429545380	1.52026	6.26718	7.81119	0.000320366	0.0539407	0.987804	NOT
CUST_52553_PI429545376	1.28109	3.9962	7.81011	0.000320598	0.0539407	0.987113	NOT
CUST_48847_PI429545384	-1.47629	4.07471	-7.80796	0.000321057	0.0539407	0.985741	NOT
CUST_10189_PI429545399	-1.0827	4.51839	-7.80498	0.000321697	0.0539407	0.983837	NOT
CUST_43963_PI429545388	1.9206	3.94547	7.80181	0.000322377	0.0539407	0.981814	UP
CUST_63878_PI429545406	1.30373	6.68091	7.80161	0.00032242	0.0539407	0.981687	NOT
CUST_89440_PI429545384	-1.63474	3.36608	-7.79804	0.000323189	0.0539458	0.979404	NOT
CUST_85042_PI429545380	1.4271	2.54572	7.7947	0.000323909	0.0539458	0.977273	NOT
A_23_P334709	-1.6011	7.74512	-7.79354	0.000324159	0.0539458	0.976532	NOT
A_23_P120103	-1.21282	4.38436	-7.79246	0.000324393	0.0539458	0.975842	NOT
A_23_P143734	0.963626	5.99581	7.78899	0.000325147	0.0539904	0.973617	NOT
A_23_P150609	-4.44993	11.3688	-7.78604	0.000325787	0.0540005	0.971731	DOWN
A_33_P3314952	1.43778	5.52424	7.78253	0.000326551	0.0540005	0.969485	NOT
A_24_P56270	-1.80423	7.28559	-7.78018	0.000327066	0.0540005	0.967976	DOWN
A_23_P103601	-1.36795	7.03543	-7.77772	0.000327604	0.0540005	0.966401	NOT
CUST_1183_PI429545384	1.70768	4.57951	7.77423	0.000328369	0.0540005	0.964165	NOT
A_33_P3389689	-2.96832	9.06961	-7.7736	0.000328507	0.0540005	0.963762	DOWN
CUST_16788_PI429545388	1.03504	7.70406	7.77281	0.000328682	0.0540005	0.963251	NOT
CUST_63020_PI429545388	-4.71776	11.749	-7.77092	0.000329097	0.0540005	0.962042	DOWN
A_33_P3872074	-1.18709	2.19387	-7.76116	0.000331255	0.0540763	0.955773	NOT
A_33_P3385266	3.34226	3.95139	7.75738	0.000332095	0.0540763	0.953341	UP
CUST_41975_PI429545380	-2.58048	8.52684	-7.7569	0.000332201	0.0540763	0.953036	DOWN
A_33_P3297415	-3.2036	8.25834	-7.75469	0.000332695	0.0540763	0.951611	DOWN
A_24_P277934	-4.2093	15.514	-7.7535	0.000332958	0.0540763	0.950851	DOWN
CUST_62175_PI429545388	-3.3792	5.92162	-7.75299	0.000333072	0.0540763	0.950522	DOWN
CUST_95612_PI429545380	-1.91255	6.87449	-7.75255	0.000333171	0.0540763	0.950237	DOWN
CUST_32586_PI429545376	-1.10432	2.007	-7.74873	0.000334026	0.0540763	0.947778	NOT
CUST_8797_PI429545406	-2.75903	6.23357	-7.74652	0.000334521	0.0540763	0.946357	DOWN
A_23_P144827	-1.80672	8.45953	-7.74554	0.000334742	0.0540763	0.945724	DOWN
CUST_65558_PI429545406	-3.41241	10.4014	-7.74416	0.000335052	0.0540763	0.944835	DOWN
A_23_P374082	-2.32754	7.10804	-7.74032	0.000335916	0.0540763	0.942363	DOWN
A_23_P18017	-2.98499	9.20974	-7.73895	0.000336226	0.0540763	0.941475	DOWN
A_23_P4536	-1.20151	8.68805	-7.73483	0.000337157	0.0540763	0.93882	NOT
CUST_61872_PI429545395	1.14558	6.43423	7.72174	0.000340138	0.0540763	0.930366	NOT
CUST_84023_PI429545388	-1.14252	4.84184	-7.72141	0.000340214	0.0540763	0.930152	NOT
CUST_18147_PI429545395	-2.71581	7.54936	-7.72119	0.000340262	0.0540763	0.930015	DOWN
A_33_P3312790	-2.91418	8.36929	-7.71766	0.000341071	0.0540763	0.927733	DOWN
CUST_33458_PI429545376	-1.78074	2.31534	-7.71504	0.000341674	0.0540763	0.926037	DOWN
CUST_75743_PI429545402	-2.42793	7.5942	-7.71424	0.000341858	0.0540763	0.925519	DOWN
A_33_P3281745	1.43055	2.80852	7.71281	0.000342187	0.0540763	0.924594	NOT
CUST_67700_PI429545380	-0.99219	2.87647	-7.71214	0.000342343	0.0540763	0.924157	NOT
A_23_P371239	-1.57079	8.83566	-7.71183	0.000342414	0.0540763	0.923956	NOT
CUST_280_PI429545388	-2.41748	8.92952	-7.71004	0.000342826	0.0540763	0.922801	DOWN
CUST_53393_PI429545376	-1.44787	9.02292	-7.70877	0.000343121	0.0540763	0.921975	NOT
A_32_P133916	-2.81235	3.59545	-7.70818	0.000343256	0.0540763	0.921596	DOWN
CUST_8412_PI429545402	-3.36297	10.0731	-7.70522	0.000343942	0.0540763	0.919677	DOWN
CUST_30660_PI429545388	3.10759	3.26736	7.70268	0.000344532	0.0540763	0.91803	UP
A_33_P3369158	-1.69861	6.03652	-7.70174	0.00034475	0.0540763	0.91742	NOT
CUST_47915_PI429545410	1.22497	6.51026	7.69816	0.000345582	0.0540763	0.915104	NOT
A_33_P3231953	-4.48345	9.25232	-7.69486	0.000346353	0.0540763	0.912959	DOWN
A_33_P3392092	-2.53902	2.79396	-7.69394	0.000346568	0.0540763	0.912364	DOWN
CUST_76003_PI429545402	1.45926	6.42466	7.69312	0.00034676	0.0540763	0.911832	NOT
A_23_P350512	-4.74512	4.24072	-7.69311	0.000346762	0.0540763	0.911825	DOWN
CUST_58295_PI429545388	1.15779	11.1591	7.69297	0.000346795	0.0540763	0.911732	NOT
CUST_66212_PI429545376	-3.14441	4.73727	-7.68782	0.000348002	0.0540763	0.90839	DOWN
A_23_P145874	-1.52858	5.93996	-7.68617	0.000348391	0.0540763	0.907316	NOT
CUST_76484_PI429545399	-1.51018	4.83028	-7.68527	0.000348602	0.0540763	0.906735	NOT
CUST_67930_PI429545384	-1.56872	5.7542	-7.68352	0.000349015	0.0540763	0.905593	NOT
CUST_84684_PI429545384	-1.91075	11.4535	-7.68346	0.00034903	0.0540763	0.905553	DOWN
CUST_50264_PI429545406	-2.90827	4.77216	-7.6788	0.000350129	0.0541711	0.902527	DOWN
CUST_60152_PI429545399	-0.98932	1.96903	-7.67133	0.000351903	0.0543036	0.897665	NOT
CUST_82344_PI429545410	-1.33763	10.3101	-7.67107	0.000351964	0.0543036	0.897497	NOT
CUST_57345_PI429545388	-2.8809	6.76746	-7.66154	0.000354242	0.0545323	0.891286	DOWN
CUST_55193_PI429545388	-3.64468	8.06743	-7.66054	0.000354482	0.0545323	0.890633	DOWN
CUST_85228_PI429545376	-3.02746	7.25962	-7.65873	0.000354919	0.0545323	0.889448	DOWN
CUST_30755_PI429545384	1.20303	1.98456	7.65413	0.000356025	0.0546267	0.88645	NOT
CUST_62982_PI429545395	-1.0235	8.59732	-7.65115	0.000356746	0.0546448	0.884502	NOT
CUST_13740_PI429545402	-1.68967	6.94711	-7.64804	0.000357499	0.0546448	0.882469	NOT
A_33_P3287158	-2.62922	4.41006	-7.6468	0.000357799	0.0546448	0.88166	DOWN
CUST_77705_PI429545384	1.22393	6.99292	7.64357	0.000358585	0.0546448	0.879546	NOT
CUST_91281_PI429545395	1.93517	3.39709	7.64347	0.000358609	0.0546448	0.879484	UP
CUST_89499_PI429545380	1.36109	2.4827	7.64115	0.000359174	0.0546448	0.877966	NOT
CUST_86703_PI429545388	2.74416	3.109	7.63778	0.000359997	0.0546448	0.87576	UP
A_33_P3333542	-1.53565	4.279	-7.63705	0.000360175	0.0546448	0.875284	NOT
CUST_20_PI429545402	-1.56288	7.07052	-7.63544	0.00036057	0.0546448	0.874227	NOT
CUST_73836_PI429545384	-1.37162	1.98039	-7.63024	0.000361845	0.0547262	0.870824	NOT
CUST_92498_PI429545376	2.04419	3.04329	7.62923	0.000362092	0.0547262	0.870164	UP
CUST_36226_PI429545399	1.49825	3.24428	7.62564	0.000362979	0.0547424	0.867806	NOT
CUST_60299_PI429545384	2.43443	4.02058	7.62411	0.000363357	0.0547424	0.866803	UP
CUST_85232_PI429545406	-2.47778	2.71486	-7.61921	0.00036457	0.0547424	0.86359	DOWN
CUST_88357_PI429545410	-4.50888	10.8418	-7.61876	0.000364681	0.0547424	0.863294	DOWN
CUST_58185_PI429545388	-1.10702	8.79914	-7.61822	0.000364815	0.0547424	0.862941	NOT
CUST_25593_PI429545402	-4.1254	12.9609	-7.61685	0.000365156	0.0547424	0.862039	DOWN
A_32_P44394	-2.41456	3.24711	-7.61101	0.000366609	0.0547696	0.858209	DOWN
CUST_72148_PI429545388	1.49154	7.34142	7.61069	0.000366689	0.0547696	0.857997	NOT
A_23_P421379	-4.7954	10.9318	-7.6099	0.000366888	0.0547696	0.857474	DOWN
A_23_P254688	-2.08271	7.28626	-7.60821	0.00036731	0.0547696	0.856365	DOWN
CUST_43815_PI429545410	-2.90757	8.11402	-7.59648	0.000370258	0.0549756	0.84865	DOWN
CUST_38879_PI429545376	2.99909	4.63963	7.595	0.000370634	0.0549756	0.847671	UP
CUST_28070_PI429545395	1.90009	5.81315	7.59482	0.000370677	0.0549756	0.847557	UP
CUST_70797_PI429545399	-2.74067	3.48359	-7.5947	0.000370708	0.0549756	0.847478	DOWN
A_24_P82032	-1.69272	8.73769	-7.59119	0.000371598	0.0549756	0.845163	NOT
A_33_P3283044	-2.54941	5.26019	-7.58694	0.000372676	0.0549756	0.842364	DOWN
CUST_9799_PI429545380	-1.73385	6.25519	-7.58636	0.000372824	0.0549756	0.841981	NOT
A_32_P32254	-3.70101	13.1287	-7.58574	0.000372982	0.0549756	0.841572	DOWN
CUST_49424_PI429545406	1.31066	6.41381	7.58297	0.000373689	0.0549756	0.839745	NOT
CUST_61321_PI429545399	-2.45897	5.21293	-7.58147	0.000374073	0.0549756	0.83875	DOWN
A_23_P157865	-2.07013	10.7049	-7.58122	0.000374135	0.0549756	0.838591	DOWN
A_23_P160159	-1.62092	4.73771	-7.57771	0.000375036	0.0550352	0.836268	NOT
A_23_P25215	-1.40606	8.01106	-7.5736	0.00037609	0.0551142	0.833556	NOT
A_23_P214168	-4.64254	9.7583	-7.57175	0.000376567	0.0551142	0.832332	DOWN
CUST_38472_PI429545380	-1.51614	6.66386	-7.56876	0.000377338	0.0551374	0.830356	NOT
CUST_61563_PI429545376	1.20538	2.43232	7.56729	0.000377718	0.0551374	0.829382	NOT
CUST_4082_PI429545402	-1.27668	7.9817	-7.55978	0.000379664	0.0553487	0.824416	NOT
CUST_1370_PI429545376	2.1134	11.4586	7.55226	0.000381626	0.0553914	0.819431	UP
CUST_11681_PI429545399	-2.59243	5.55194	-7.55203	0.000381687	0.0553914	0.819278	DOWN
A_23_P320250	1.04941	6.25122	7.54907	0.000382462	0.0553914	0.817316	NOT
CUST_39699_PI429545395	-4.02571	4.42125	-7.54902	0.000382474	0.0553914	0.817287	DOWN
CUST_68566_PI429545402	-1.63927	5.01331	-7.54728	0.000382932	0.0553914	0.816129	NOT
CUST_61550_PI429545384	-1.63896	5.11245	-7.54581	0.000383318	0.0553914	0.815153	NOT
CUST_92125_PI429545388	-1.4546	7.04055	-7.54532	0.000383447	0.0553914	0.814828	NOT
A_33_P3242458	-3.52196	12.2003	-7.54025	0.000384782	0.055512	0.811467	DOWN
A_23_P153441	1.53299	6.82603	7.53483	0.000386216	0.0555856	0.807867	NOT
A_23_P214666	1.036	12.0058	7.53289	0.000386734	0.0555856	0.806572	NOT
A_32_P375286	-1.61796	4.23786	-7.53176	0.000387034	0.0555856	0.80582	NOT
A_33_P3408443	1.61969	2.56958	7.53078	0.000387294	0.0555856	0.805172	NOT
CUST_45965_PI429545380	-1.27581	2.16851	-7.52625	0.000388502	0.0556485	0.802156	NOT
CUST_91515_PI429545399	-1.37537	3.96909	-7.52538	0.000388733	0.0556485	0.801581	NOT
CUST_72457_PI429545399	1.21948	2.36585	7.52198	0.000389645	0.0556592	0.799313	NOT
A_24_P106112	-1.88382	8.74282	-7.51755	0.000390832	0.0556592	0.796367	DOWN
CUST_79513_PI429545376	1.19738	7.24654	7.51536	0.000391423	0.0556592	0.794905	NOT
A_32_P24585	-2.33289	8.90625	-7.51509	0.000391497	0.0556592	0.794723	DOWN
A_33_P3250356	1.82432	7.84564	7.51331	0.000391977	0.0556592	0.793536	UP
CUST_60903_PI429545376	-3.68473	6.19189	-7.51208	0.000392309	0.0556592	0.792717	DOWN
CUST_80765_PI429545380	2.05187	3.26004	7.51205	0.000392316	0.0556592	0.792699	UP
CUST_7197_PI429545406	2.97356	3.18694	7.50698	0.000393689	0.0557828	0.789315	UP
A_23_P149892	-2.03343	7.21302	-7.50037	0.000395487	0.0559662	0.7849	DOWN
CUST_65869_PI429545384	2.75281	4.87316	7.49833	0.000396042	0.0559735	0.783541	UP
CUST_39719_PI429545395	-2.97208	5.11627	-7.48658	0.000399266	0.0562351	0.775684	DOWN
CUST_81851_PI429545399	-1.55728	9.94825	-7.48604	0.000399416	0.0562351	0.77532	NOT
CUST_80963_PI429545395	-1.0755	6.98717	-7.48589	0.000399457	0.0562351	0.775222	NOT
CUST_33702_PI429545410	-2.62986	3.05829	-7.48226	0.000400461	0.0562351	0.772788	DOWN
A_23_P12572	-1.30491	5.2692	-7.48177	0.000400597	0.0562351	0.772458	NOT
A_23_P169097	-5.06296	7.21108	-7.48056	0.00040093	0.0562351	0.771652	DOWN
CUST_44515_PI429545380	2.16411	4.84497	7.47834	0.000401547	0.0562504	0.770163	UP
CUST_15945_PI429545406	1.33283	7.49515	7.46952	0.000404003	0.0564701	0.764249	NOT
A_23_P37484	-1.72233	6.19561	-7.46906	0.000404132	0.0564701	0.76394	NOT
A_32_P116660	-1.27725	5.45454	-7.46578	0.000405051	0.0565155	0.761734	NOT
A_23_P74088	-2.99004	6.66147	-7.46427	0.000405474	0.0565155	0.760724	DOWN
CUST_54803_PI429545376	-1.72672	2.25431	-7.45862	0.000407064	0.0566113	0.756925	NOT
CUST_42887_PI429545399	2.42986	2.61527	7.45821	0.00040718	0.0566113	0.756649	UP
CUST_16794_PI429545402	2.30313	3.44938	7.45221	0.000408877	0.0567761	0.752614	UP
CUST_75142_PI429545406	-3.02645	8.55982	-7.44965	0.000409602	0.0567823	0.750894	DOWN
A_24_P346725	1.35884	6.59741	7.44845	0.000409943	0.0567823	0.750085	NOT
CUST_63517_PI429545380	-2.56962	2.62666	-7.43861	0.000412753	0.0571002	0.743454	DOWN
CUST_63010_PI429545388	-4.66275	12.0344	-7.43361	0.000414187	0.0571216	0.740084	DOWN
CUST_37105_PI429545406	2.06234	4.47975	7.43198	0.000414657	0.0571216	0.738984	UP
A_23_P253958	-3.39504	6.91812	-7.4272	0.000416039	0.0571216	0.735752	DOWN
CUST_41574_PI429545402	-2.64197	7.07094	-7.42631	0.000416295	0.0571216	0.735153	DOWN
CUST_67529_PI429545399	1.16532	4.91667	7.4236	0.000417082	0.0571216	0.733319	NOT
A_33_P3329378	-1.93794	7.633	-7.42242	0.000417424	0.0571216	0.732523	DOWN
A_23_P216307	-1.6701	6.76515	-7.42226	0.000417469	0.0571216	0.732418	NOT
A_24_P57993	-2.86247	3.50124	-7.42058	0.000417958	0.0571216	0.73128	DOWN
A_23_P94782	2.04425	3.14375	7.41998	0.000418131	0.0571216	0.730877	UP
A_32_P202759	-1.95738	4.94692	-7.41986	0.000418168	0.0571216	0.730791	DOWN
CUST_32013_PI429545410	-1.52805	2.21431	-7.41637	0.000419184	0.0571216	0.728435	NOT
CUST_46443_PI429545399	0.972112	7.24556	7.41589	0.000419325	0.0571216	0.728108	NOT
A_23_P200637	1.52656	6.66454	7.41275	0.000420241	0.0571216	0.725986	NOT
CUST_27663_PI429545388	-1.5578	7.16361	-7.41168	0.000420556	0.0571216	0.725257	NOT
A_23_P432947	-4.61171	4.68225	-7.41146	0.00042062	0.0571216	0.72511	DOWN
A_33_P3306146	-2.69071	6.78297	-7.409	0.000421341	0.0571496	0.723445	DOWN
A_33_P3808516	1.20563	5.78579	7.40314	0.000423066	0.0571973	0.719474	NOT
A_24_P36944	-1.65478	6.78059	-7.403	0.000423108	0.0571973	0.719377	NOT
CUST_22521_PI429545380	-1.03205	2.26776	-7.39997	0.000424001	0.0571973	0.717327	NOT
A_23_P211212	-1.58896	8.21128	-7.3984	0.000424465	0.0571973	0.716264	NOT
CUST_49695_PI429545384	1.24048	2.19474	7.39719	0.000424826	0.0571973	0.715437	NOT
CUST_55384_PI429545406	1.78109	8.69467	7.39345	0.000425934	0.0571973	0.712902	UP
A_33_P3250566	-1.11454	4.2289	-7.39231	0.000426275	0.0571973	0.712125	NOT
A_33_P3386463	-1.39116	5.66534	-7.39146	0.000426527	0.0571973	0.711549	NOT
CUST_56320_PI429545384	-1.04195	5.56252	-7.38983	0.000427012	0.0571973	0.710444	NOT
A_23_P18649	-2.04584	7.42047	-7.38857	0.000427388	0.0571973	0.709587	DOWN
CUST_25071_PI429545395	-2.57502	10.2204	-7.38808	0.000427534	0.0571973	0.709256	DOWN
A_24_P395621	1.57529	2.91732	7.38695	0.000427872	0.0571973	0.708487	NOT
CUST_65582_PI429545376	-2.52976	10.0578	-7.38168	0.000429449	0.0572731	0.704907	DOWN
CUST_43983_PI429545388	1.54405	4.76771	7.38161	0.00042947	0.0572731	0.704861	NOT
CUST_45603_PI429545388	1.85869	5.11266	7.37629	0.00043107	0.0574176	0.701241	UP
A_23_P128993	-1.16998	4.21005	-7.37199	0.00043237	0.0574242	0.698309	NOT
CUST_62960_PI429545384	2.57653	3.11228	7.37193	0.000432387	0.0574242	0.698272	UP
CUST_34374_PI429545388	-4.72519	5.80468	-7.37058	0.000432796	0.0574242	0.697351	DOWN
CUST_14537_PI429545399	2.27185	2.71369	7.36929	0.000433188	0.0574242	0.696471	UP
CUST_514_PI429545384	-3.49093	3.57889	-7.36593	0.000434208	0.0574331	0.694179	DOWN
A_23_P160025	-1.60027	7.89061	-7.36566	0.000434288	0.0574331	0.694	NOT
CUST_22368_PI429545376	1.72867	2.18318	7.36359	0.000434919	0.0574481	0.692587	NOT
A_33_P3697530	-2.98978	6.34188	-7.35648	0.000437092	0.0576665	0.687734	DOWN
A_33_P3365735	-3.72092	11.5686	-7.35459	0.00043767	0.0576743	0.686446	DOWN
CUST_58760_PI429545384	2.36208	4.88337	7.34625	0.000440237	0.0578613	0.680749	UP
CUST_42825_PI429545380	-1.56368	2.46233	-7.34554	0.000440456	0.0578613	0.680265	NOT
A_23_P423427	-1.45365	6.38075	-7.34491	0.000440652	0.0578613	0.679832	NOT
A_24_P225010	1.47139	13.2803	7.34303	0.000441234	0.0578694	0.678545	NOT
CUST_39807_PI429545384	3.26826	3.42128	7.33375	0.000444119	0.0580288	0.672192	UP
A_23_P9883	-2.12069	3.67599	-7.32995	0.000445307	0.0580288	0.669589	DOWN
CUST_52219_PI429545376	1.47369	4.55326	7.32958	0.000445423	0.0580288	0.669336	NOT
CUST_22517_PI429545399	-3.32743	6.68012	-7.32884	0.000445655	0.0580288	0.668828	DOWN
A_33_P3324839	-0.921049	6.56586	-7.32884	0.000445655	0.0580288	0.668827	NOT
A_33_P3276062	1.12969	10.251	7.32803	0.000445907	0.0580288	0.668276	NOT
CUST_78783_PI429545395	1.46433	2.12588	7.32708	0.000446205	0.0580288	0.667625	NOT
CUST_4872_PI429545402	-1.32999	9.42142	-7.32573	0.000446629	0.0580288	0.666699	NOT
A_33_P3221293	-2.51141	4.21138	-7.32007	0.000448412	0.0581406	0.662814	DOWN
A_23_P303072	1.1028	2.66322	7.31874	0.000448832	0.0581406	0.661901	NOT
A_33_P3321533	1.76488	5.88073	7.31368	0.000450433	0.0581406	0.658426	UP
A_32_P4018	-2.20212	4.9257	-7.31156	0.000451107	0.0581406	0.65697	DOWN
A_33_P3302015	-2.5209	5.83769	-7.30863	0.000452038	0.0581406	0.654957	DOWN
A_33_P3303121	-1.27707	5.55301	-7.30738	0.000452437	0.0581406	0.654097	NOT
A_33_P3421808	-1.37058	2.85499	-7.3067	0.000452655	0.0581406	0.653627	NOT
CUST_93096_PI429545384	2.3076	2.61404	7.30662	0.000452678	0.0581406	0.653577	UP
A_33_P3348239	-1.99392	2.81724	-7.30558	0.000453013	0.0581406	0.652856	DOWN
CUST_71156_PI429545402	1.54526	3.12556	7.30534	0.000453089	0.0581406	0.652691	NOT
CUST_54424_PI429545406	-1.80897	7.47529	-7.30484	0.000453246	0.0581406	0.652352	DOWN
CUST_15897_PI429545399	-3.40653	8.56244	-7.30303	0.000453828	0.0581481	0.651102	DOWN
A_24_P50801	-2.95955	7.5571	-7.30015	0.000454751	0.0581992	0.649119	DOWN
CUST_43273_PI429545410	-1.53366	2.32707	-7.29811	0.000455405	0.0582159	0.647715	NOT
A_23_P351667	-2.72705	4.64514	-7.29612	0.000456044	0.0582305	0.646348	DOWN
CUST_31089_PI429545406	1.20182	2.1091	7.2916	0.000457502	0.0583496	0.643231	NOT
A_24_P687594	-1.85032	6.19946	-7.28127	0.000460854	0.0587097	0.636103	DOWN
A_23_P111995	-3.77637	5.83174	-7.27551	0.000462734	0.0587427	0.632126	DOWN
CUST_22871_PI429545380	-2.86907	11.1436	-7.2749	0.000462932	0.0587427	0.631708	DOWN
A_21_P0008759	-1.33465	7.24333	-7.2735	0.000463392	0.0587427	0.630738	NOT
CUST_59677_PI429545395	1.46154	2.37736	7.27047	0.000464388	0.0587427	0.628641	NOT
CUST_59395_PI429545388	-3.01053	7.24341	-7.26934	0.000464759	0.0587427	0.627861	DOWN
CUST_28621_PI429545380	-2.0092	7.78618	-7.26918	0.000464812	0.0587427	0.627749	DOWN
CUST_32706_PI429545402	-2.45573	4.71749	-7.26624	0.000465781	0.0587427	0.625715	DOWN
A_23_P4551	-1.56803	6.15302	-7.26551	0.000466019	0.0587427	0.625216	NOT
A_23_P214222	-2.13594	8.47318	-7.26513	0.000466145	0.0587427	0.624951	DOWN
CUST_92178_PI429545399	1.085	8.04872	7.26132	0.000467406	0.0587427	0.622312	NOT
CUST_46785_PI429545380	-1.48534	2.41544	-7.25993	0.000467866	0.0587427	0.621351	NOT
A_23_P163455	-2.08217	9.46618	-7.25974	0.000467931	0.0587427	0.621215	DOWN
CUST_71594_PI429545410	-1.6273	6.91314	-7.2565	0.000469003	0.0587427	0.618976	NOT
CUST_10942_PI429545402	1.235	7.32712	7.25615	0.000469121	0.0587427	0.61873	NOT
CUST_44805_PI429545410	2.0775	3.09676	7.25263	0.000470295	0.0587427	0.616288	UP
CUST_46144_PI429545384	2.63889	2.79556	7.24988	0.000471211	0.0587427	0.614385	UP
A_33_P3227676	3.54373	3.45472	7.2494	0.000471373	0.0587427	0.614049	UP
A_33_P3350232	1.27182	6.21842	7.24918	0.000471447	0.0587427	0.613895	NOT
A_33_P3391496	-3.5297	12.3206	-7.24867	0.000471617	0.0587427	0.613544	DOWN
CUST_89105_PI429545376	-1.21997	7.02712	-7.24627	0.000472421	0.0587427	0.611878	NOT
CUST_30310_PI429545388	2.32536	2.61371	7.24542	0.000472705	0.0587427	0.611289	UP
A_24_P52921	-2.58141	5.85538	-7.2453	0.000472747	0.0587427	0.611204	DOWN
CUST_232_PI429545388	1.73775	5.76672	7.2406	0.000474327	0.0588733	0.60794	NOT
A_33_P3410449	-4.04351	8.09279	-7.23326	0.000476808	0.0591151	0.602838	DOWN
CUST_22329_PI429545406	-2.87595	9.5511	-7.23066	0.000477687	0.0591581	0.601035	DOWN
CUST_21837_PI429545384	1.66141	2.53829	7.227	0.000478934	0.0592464	0.598485	NOT
CUST_54748_PI429545399	-1.09858	4.86435	-7.22444	0.000479807	0.059255	0.596701	NOT
CUST_10803_PI429545399	-1.49582	2.63303	-7.22207	0.000480616	0.059255	0.595053	NOT
A_23_P163087	-3.69258	7.85952	-7.2208	0.000481051	0.059255	0.594168	DOWN
A_23_P8055	-1.13423	8.2335	-7.21847	0.000481849	0.059255	0.592545	NOT
A_33_P3411628	-2.91787	6.9802	-7.21763	0.000482138	0.059255	0.591958	DOWN
CUST_74672_PI429545406	-1.38783	6.37083	-7.21744	0.000482204	0.059255	0.591825	NOT
CUST_62904_PI429545410	-2.19589	6.48275	-7.21362	0.000483517	0.0592592	0.589162	DOWN
A_23_P148057	-1.42516	7.86058	-7.21263	0.000483858	0.0592592	0.588472	NOT
A_33_P3318117	2.55443	3.01928	7.21147	0.000484256	0.0592592	0.587666	UP
A_24_P334456	-3.6668	3.9554	-7.20986	0.000484814	0.0592592	0.586539	DOWN
A_33_P3269203	-3.0267	9.23184	-7.2096	0.000484905	0.0592592	0.586357	DOWN
CUST_46414_PI429545406	1.22384	5.98009	7.20375	0.000486932	0.0593641	0.582271	NOT
A_33_P3236122	1.89114	2.60932	7.20241	0.000487395	0.0593641	0.58134	UP
CUST_84764_PI429545384	0.993378	6.38793	7.20129	0.000487786	0.0593641	0.580555	NOT
CUST_83053_PI429545402	2.46349	7.1374	7.20096	0.000487901	0.0593641	0.580324	UP
CUST_50524_PI429545406	-4.01536	7.92417	-7.19691	0.000489311	0.0593709	0.577496	DOWN
A_33_P3298960	-1.15532	7.47398	-7.19616	0.000489574	0.0593709	0.57697	NOT
CUST_13023_PI429545384	1.65988	2.65555	7.19502	0.000489974	0.0593709	0.576171	NOT
CUST_37876_PI429545399	1.87144	2.44865	7.19254	0.000490843	0.0593709	0.574435	UP
CUST_89388_PI429545399	-1.78341	3.9499	-7.1886	0.000492226	0.0593709	0.571678	DOWN
CUST_80431_PI429545399	2.00732	7.85453	7.18797	0.000492448	0.0593709	0.571236	UP
A_33_P3246448	-1.7216	4.6466	-7.18666	0.000492907	0.0593709	0.570322	NOT
CUST_50034_PI429545406	-1.31721	7.3969	-7.18396	0.000493861	0.0593709	0.568429	NOT
CUST_32211_PI429545395	-2.45442	5.14945	-7.18391	0.000493878	0.0593709	0.568395	DOWN
A_23_P368154	-2.49485	8.94686	-7.18334	0.000494079	0.0593709	0.567996	DOWN
A_23_P140170	-2.35123	8.22792	-7.18234	0.000494431	0.0593709	0.567297	DOWN
A_33_P3222917	-1.61006	5.61576	-7.18041	0.000495116	0.0593709	0.56594	NOT
A_33_P3299279	-0.946174	6.77255	-7.18021	0.000495187	0.0593709	0.5658	NOT
CUST_63912_PI429545395	-3.18853	5.94078	-7.1795	0.000495439	0.0593709	0.565302	DOWN
A_23_P84118	-2.67745	3.2407	-7.17441	0.000497246	0.0594144	0.561733	DOWN
CUST_63194_PI429545384	1.20415	8.50922	7.17136	0.000498332	0.0594144	0.559593	NOT
A_23_P48198	-3.28807	8.93996	-7.17135	0.000498335	0.0594144	0.559587	DOWN
CUST_4979_PI429545380	3.64796	4.11527	7.17109	0.000498428	0.0594144	0.559405	UP
A_24_P110983	-1.52133	6.83987	-7.17095	0.000498476	0.0594144	0.55931	NOT
CUST_33335_PI429545406	0.969288	5.72947	7.16839	0.000499391	0.0594596	0.557512	NOT
A_23_P164179	1.60784	9.43565	7.16191	0.000501716	0.0596169	0.552956	NOT
CUST_31069_PI429545399	-2.99235	5.95965	-7.16119	0.000501975	0.0596169	0.55245	DOWN
CUST_60234_PI429545410	-3.30527	7.37427	-7.16023	0.000502322	0.0596169	0.551773	DOWN
CUST_89478_PI429545380	-3.77304	9.63242	-7.15872	0.000502864	0.0596175	0.550716	DOWN
A_33_P3251369	-1.86161	2.65839	-7.1544	0.000504424	0.0597388	0.547676	DOWN
CUST_62094_PI429545406	-4.18341	9.36982	-7.15215	0.000505239	0.0597716	0.546092	DOWN
CUST_53413_PI429545406	0.950707	6.14312	7.15008	0.000505991	0.0597784	0.544633	NOT
CUST_56223_PI429545376	-1.1067	6.48955	-7.14813	0.0005067	0.0597784	0.54326	NOT
CUST_38715_PI429545406	-2.93202	6.56121	-7.14743	0.000506956	0.0597784	0.542764	DOWN
CUST_53312_PI429545406	-1.31144	7.50063	-7.14607	0.00050745	0.0597784	0.541809	NOT
A_33_P3409289	-3.18736	11.4357	-7.14073	0.0005094	0.0598564	0.538044	DOWN
CUST_9033_PI429545384	-7.55364	9.26404	-7.13962	0.000509808	0.0598564	0.537259	DOWN
A_21_P0010571	-2.74546	5.99008	-7.13866	0.000510158	0.0598564	0.536585	DOWN
A_24_P236799	-3.28998	7.56108	-7.13661	0.000510909	0.0598564	0.53514	DOWN
A_23_P156289	-1.47633	8.49497	-7.13654	0.000510935	0.0598564	0.53509	NOT
CUST_47994_PI429545406	-2.9954	9.3801	-7.13543	0.000511344	0.0598564	0.534304	DOWN
A_23_P143348	1.79653	6.32063	7.1294	0.000513564	0.060053	0.530051	UP
CUST_69214_PI429545406	-1.16886	6.66338	-7.12575	0.000514915	0.0601084	0.527472	NOT
A_33_P3269539	-3.23579	13.5019	-7.1252	0.000515121	0.0601084	0.52708	DOWN
A_23_P157007	-2.48353	9.61551	-7.12077	0.000516766	0.0602088	0.523947	DOWN
CUST_92399_PI429545406	-1.48639	8.14171	-7.11997	0.000517065	0.0602088	0.523379	NOT
A_33_P3413989	-1.97191	12.1035	-7.11363	0.000519432	0.0603656	0.518892	DOWN
CUST_67048_PI429545399	-0.914223	8.22252	-7.11345	0.000519499	0.0603656	0.518766	NOT
CUST_93106_PI429545384	-1.58278	6.39332	-7.10797	0.000521555	0.0604396	0.514884	NOT
CUST_87911_PI429545406	-3.219	9.7911	-7.10782	0.000521612	0.0604396	0.514777	DOWN
A_23_P114839	-1.37972	8.68001	-7.1074	0.000521768	0.0604396	0.514484	NOT
CUST_85663_PI429545402	-1.42791	5.86114	-7.10385	0.000523107	0.0605316	0.511966	NOT
A_24_P101704	-3.41803	7.10024	-7.10114	0.000524132	0.0605389	0.510041	DOWN
A_33_P3284404	1.5037	10.3398	7.1008	0.000524259	0.0605389	0.509802	NOT
A_33_P3227793	-2.57232	6.4638	-7.09825	0.000525225	0.0605598	0.507992	DOWN
A_23_P30799	1.22882	8.72519	7.09685	0.000525759	0.0605598	0.506995	NOT
CUST_86518_PI429545376	-1.9921	8.97594	-7.09442	0.000526679	0.0605598	0.505274	DOWN
A_23_P305245	-3.20187	3.62472	-7.0934	0.000527068	0.0605598	0.504549	DOWN
CUST_24558_PI429545388	-1.86036	7.96919	-7.09314	0.000527166	0.0605598	0.504366	DOWN
A_23_P211522	1.34774	9.2834	7.09065	0.000528117	0.0605781	0.502594	NOT
A_33_P3393311	-4.03172	4.2158	-7.08987	0.000528416	0.0605781	0.502038	DOWN
CUST_47583_PI429545399	-0.987161	2.56452	-7.08622	0.000529809	0.0606751	0.499449	NOT
A_23_P167040	-2.02622	8.09457	-7.08407	0.000530634	0.060707	0.497919	DOWN
A_23_P401606	-4.70931	6.56068	-7.07973	0.000532303	0.0607245	0.49483	DOWN
A_33_P3300361	-2.20988	5.10524	-7.07636	0.000533603	0.0607245	0.492431	DOWN
CUST_65570_PI429545388	-1.27049	2.24821	-7.07631	0.000533624	0.0607245	0.492393	NOT
CUST_24921_PI429545395	2.88424	3.28349	7.07289	0.000534947	0.0607245	0.489957	UP
A_23_P429560	-1.2436	6.61424	-7.07165	0.000535427	0.0607245	0.489073	NOT
CUST_14690_PI429545402	1.44339	2.35426	7.07115	0.00053562	0.0607245	0.488718	NOT
A_33_P3347976	-1.26174	4.33694	-7.06942	0.000536292	0.0607245	0.487486	NOT
CUST_61672_PI429545395	-3.70702	7.78979	-7.06868	0.000536581	0.0607245	0.486954	DOWN
CUST_3323_PI429545384	1.2668	2.00975	7.06805	0.000536824	0.0607245	0.486509	NOT
CUST_7204_PI429545410	-2.17424	6.38934	-7.06522	0.000537928	0.0607245	0.484487	DOWN
CUST_73036_PI429545384	1.42574	6.76091	7.06508	0.000537983	0.0607245	0.484387	NOT
CUST_15064_PI429545402	-1.16779	6.3152	-7.061	0.000539574	0.0607245	0.48148	NOT
CUST_29031_PI429545406	-3.01697	9.93989	-7.06085	0.000539634	0.0607245	0.481371	DOWN
A_23_P122815	-2.29759	9.98512	-7.06065	0.000539713	0.0607245	0.481227	DOWN
CUST_19550_PI429545380	1.26216	5.3563	7.05985	0.000540024	0.0607245	0.48066	NOT
A_23_P67355	1.21103	4.74336	7.0598	0.000540045	0.0607245	0.480621	NOT
CUST_32039_PI429545376	1.8728	2.59374	7.05971	0.000540079	0.0607245	0.48056	UP
A_23_P29005	-2.98609	5.36342	-7.05314	0.000542659	0.0608547	0.475869	DOWN
A_23_P311087	-0.956336	6.68799	-7.05184	0.000543173	0.0608547	0.474936	NOT
CUST_47603_PI429545399	-1.64453	3.66699	-7.05157	0.00054328	0.0608547	0.474743	NOT
CUST_20657_PI429545384	-1.23261	1.97018	-7.05084	0.000543565	0.0608547	0.474225	NOT
A_23_P79622	-3.03845	8.32988	-7.0498	0.000543976	0.0608547	0.473481	DOWN
CUST_37481_PI429545395	-2.51092	4.88113	-7.0469	0.000545124	0.0609217	0.471405	DOWN
A_33_P3280213	-1.00637	10.6654	-7.04361	0.00054643	0.0609402	0.469048	NOT
A_33_P3267543	-3.11758	8.53204	-7.0433	0.00054655	0.0609402	0.468832	DOWN
CUST_39927_PI429545384	1.22837	2.03544	7.04072	0.000547579	0.0609402	0.46698	NOT
A_33_P3275687	0.864098	5.87061	7.03533	0.000549727	0.0609402	0.463123	NOT
CUST_73192_PI429545402	1.41889	7.15622	7.0337	0.000550379	0.0609402	0.461956	NOT
CUST_5780_PI429545410	1.43249	3.30888	7.03368	0.00055039	0.0609402	0.461937	NOT
CUST_48637_PI429545384	-1.87466	6.74051	-7.03347	0.000550473	0.0609402	0.461787	DOWN
CUST_18215_PI429545388	-2.37834	2.95739	-7.03081	0.000551539	0.0609402	0.459881	DOWN
CUST_35235_PI429545384	-3.69938	9.03498	-7.02958	0.000552033	0.0609402	0.458999	DOWN
A_23_P12363	-1.67929	5.1687	-7.02903	0.000552253	0.0609402	0.458607	NOT
CUST_29437_PI429545402	-4.00559	6.64566	-7.02503	0.000553865	0.0609402	0.455734	DOWN
A_33_P3411384	1.97742	8.38882	7.02491	0.000553915	0.0609402	0.455646	UP
A_33_P3390753	-2.73174	3.89368	-7.02349	0.000554488	0.0609402	0.454626	DOWN
CUST_83673_PI429545388	1.11264	5.28638	7.02053	0.000555685	0.0609402	0.452501	NOT
A_33_P3246935	-3.26656	6.55703	-7.02052	0.000555687	0.0609402	0.452497	DOWN
CUST_76464_PI429545399	-1.61628	4.7341	-7.01878	0.000556393	0.0609402	0.451246	NOT
CUST_88598_PI429545376	-1.90322	2.76078	-7.01665	0.000557256	0.0609402	0.449719	DOWN
A_24_P25544	-2.07376	2.56586	-7.01405	0.000558313	0.0609402	0.44785	DOWN
CUST_7890_PI429545399	-2.00336	3.04612	-7.01216	0.000559083	0.0609402	0.446491	DOWN
CUST_62990_PI429545388	-5.18185	11.8945	-7.01136	0.00055941	0.0609402	0.445915	DOWN
CUST_46383_PI429545399	0.978537	7.00349	7.01115	0.000559497	0.0609402	0.445761	NOT
A_23_P43690	-1.96639	6.70682	-7.01058	0.000559727	0.0609402	0.445357	DOWN
A_23_P67980	-1.7407	7.33167	-7.01051	0.000559756	0.0609402	0.445305	NOT
CUST_92255_PI429545388	-1.34354	8.78549	-7.0102	0.000559885	0.0609402	0.445077	NOT
CUST_67116_PI429545402	1.48933	2.29263	7.00955	0.000560149	0.0609402	0.444613	NOT
CUST_32181_PI429545395	-2.71464	9.43408	-7.0062	0.00056152	0.0609402	0.442203	DOWN
CUST_73114_PI429545410	-1.78465	6.85913	-7.00556	0.000561781	0.0609402	0.441744	DOWN
CUST_51662_PI429545388	-0.892058	8.69283	-7.0052	0.000561932	0.0609402	0.441479	NOT
A_33_P3360753	1.62529	7.17613	7.00519	0.000561935	0.0609402	0.441474	NOT
CUST_10568_PI429545406	-3.64839	10.5229	-7.00484	0.000562077	0.0609402	0.441225	DOWN
A_24_P940166	-4.12594	6.43965	-7.00431	0.000562295	0.0609402	0.440842	DOWN
A_33_P3415491	-2.99603	12.4949	-7.00094	0.00056368	0.060948	0.438416	DOWN
A_21_P0000609	-1.50699	2.18443	-7.00062	0.000563811	0.060948	0.438187	NOT
A_23_P206371	1.12703	7.75566	6.99929	0.000564362	0.060948	0.437223	NOT
A_23_P78108	1.87011	7.10327	6.99814	0.000564834	0.060948	0.436398	UP
CUST_79372_PI429545395	-1.14777	5.47518	-6.99591	0.000565755	0.060948	0.434792	NOT
CUST_17059_PI429545395	-1.98983	6.27292	-6.99499	0.000566137	0.060948	0.434125	DOWN
CUST_37793_PI429545410	-1.60115	9.11812	-6.99368	0.000566677	0.060948	0.433184	NOT
A_23_P34126	-3.42987	11.2139	-6.99349	0.000566757	0.060948	0.433046	DOWN
CUST_28373_PI429545384	-3.66017	6.02126	-6.99012	0.000568156	0.0610099	0.430612	DOWN
CUST_22239_PI429545406	1.01729	8.02796	6.98946	0.000568431	0.0610099	0.430136	NOT
CUST_4462_PI429545402	-3.23525	7.7915	-6.98508	0.000570255	0.061134	0.426973	DOWN
A_33_P3348288	-3.24312	3.91329	-6.98243	0.000571359	0.061134	0.425065	DOWN
A_33_P3251876	-1.48839	4.28725	-6.98025	0.000572274	0.061134	0.423487	NOT
A_33_P3325935	-3.40045	12.4507	-6.98019	0.000572297	0.061134	0.423446	DOWN
CUST_89998_PI429545399	1.07255	6.16392	6.97948	0.000572593	0.061134	0.422935	NOT
A_33_P3358462	-1.4754	5.34968	-6.97878	0.000572888	0.061134	0.422427	NOT
A_23_P209246	-1.42368	7.06484	-6.96304	0.000579534	0.0613391	0.41104	NOT
CUST_56082_PI429545395	-1.4988	2.57492	-6.96254	0.000579748	0.0613391	0.410675	NOT
A_24_P31929	-1.21991	5.87378	-6.96196	0.000579995	0.0613391	0.410254	NOT
A_23_P81973	0.895734	8.11545	6.96047	0.000580628	0.0613391	0.409177	NOT
CUST_48775_PI429545410	1.59847	2.07922	6.96034	0.000580686	0.0613391	0.409078	NOT
CUST_27638_PI429545376	-2.02425	3.06642	-6.958	0.000581683	0.0613391	0.407383	DOWN
CUST_65238_PI429545406	-1.22665	8.42105	-6.95783	0.000581756	0.0613391	0.407259	NOT
CUST_2167_PI429545399	-3.72259	6.15024	-6.95727	0.000581993	0.0613391	0.406857	DOWN
CUST_26593_PI429545410	1.70949	3.43289	6.95659	0.000582284	0.0613391	0.406364	NOT
CUST_38041_PI429545395	3.2888	3.48243	6.95637	0.000582377	0.0613391	0.406205	UP
A_23_P415006	-0.953984	8.03661	-6.95543	0.00058278	0.0613391	0.405523	NOT
A_23_P60146	-3.25708	7.18825	-6.95285	0.000583887	0.0613391	0.403647	DOWN
CUST_51126_PI429545399	-0.992744	1.96265	-6.95276	0.000583925	0.0613391	0.403583	NOT
A_23_P21560	-1.59508	6.96919	-6.95259	0.000583997	0.0613391	0.403461	NOT
A_24_P265265	2.07379	4.6566	6.9511	0.000584638	0.0613391	0.402378	UP
CUST_33295_PI429545406	0.919652	8.93511	6.94976	0.000585212	0.0613391	0.401407	NOT
CUST_63000_PI429545388	-4.57412	12.5425	-6.94932	0.000585401	0.0613391	0.401089	DOWN
A_23_P409093	-2.93309	2.7468	-6.94779	0.00058606	0.0613391	0.399977	DOWN
CUST_77014_PI429545410	0.990612	2.03713	6.94644	0.000586643	0.0613391	0.398995	NOT
CUST_28814_PI429545399	2.81043	8.56319	6.94574	0.000586944	0.0613391	0.398487	UP
A_23_P64808	1.46577	4.9993	6.94573	0.00058695	0.0613391	0.398478	NOT
CUST_26723_PI429545376	3.02392	2.91672	6.94571	0.000586958	0.0613391	0.398464	UP
CUST_23301_PI429545380	-1.5023	3.24474	-6.94299	0.000588131	0.0613627	0.396491	NOT
A_23_P125423	-1.8779	7.61434	-6.94263	0.000588289	0.0613627	0.396225	DOWN
A_23_P5200	-1.4139	5.20273	-6.93669	0.000590863	0.0615733	0.391911	NOT
A_23_P67339	-3.58254	9.36527	-6.93507	0.000591569	0.0615891	0.39073	DOWN
CUST_90594_PI429545402	-1.55273	5.9032	-6.93281	0.000592555	0.061634	0.389084	NOT
CUST_30211_PI429545380	-1.05912	3.4513	-6.92854	0.00059442	0.0617702	0.385977	NOT
CUST_11936_PI429545395	1.02385	2.20893	6.92296	0.000596867	0.0619191	0.381914	NOT
CUST_37997_PI429545384	1.04779	4.36414	6.92273	0.000596968	0.0619191	0.381746	NOT
CUST_30233_PI429545410	-1.5186	5.76656	-6.92118	0.00059765	0.0619321	0.380617	NOT
A_23_P12911	-1.99072	8.99804	-6.9186	0.000598791	0.0619736	0.378731	DOWN
CUST_64437_PI429545376	1.39947	1.99707	6.91775	0.000599167	0.0619736	0.37811	NOT
CUST_38745_PI429545406	-3.52505	16.2317	-6.91333	0.000601123	0.0620747	0.374887	DOWN
A_33_P3401701	-1.73504	8.86759	-6.91302	0.000601262	0.0620747	0.374658	NOT
CUST_10931_PI429545395	-1.87056	6.40443	-6.91102	0.00060215	0.0621087	0.373197	DOWN
A_23_P327499	2.91241	2.90373	6.90764	0.000603653	0.0621657	0.370731	UP
A_33_P3388376	0.890266	6.427	6.90622	0.000604285	0.0621657	0.369694	NOT
A_23_P256948	-3.66024	5.21847	-6.90313	0.000605668	0.0621657	0.367433	DOWN
CUST_65748_PI429545406	-2.34634	9.11182	-6.90301	0.000605719	0.0621657	0.367349	DOWN
A_33_P3400389	-1.50438	8.80868	-6.90277	0.000605829	0.0621657	0.367169	NOT
A_33_P3364854	2.14821	5.24209	6.90225	0.000606061	0.0621657	0.366792	UP
A_33_P3491294	-2.50567	8.12541	-6.89878	0.000607615	0.0622016	0.364256	DOWN
A_24_P154948	-1.61218	7.16611	-6.89846	0.000607762	0.0622016	0.364017	NOT
CUST_66264_PI429545410	-1.83459	8.11226	-6.89773	0.00060809	0.0622016	0.363483	DOWN
CUST_10973_PI429545388	-1.70945	7.13249	-6.89206	0.000610642	0.0624038	0.359337	NOT
CUST_91676_PI429545376	3.51984	3.01443	6.89085	0.000611191	0.0624038	0.358448	UP
A_23_P108157	2.13306	7.23187	6.88464	0.000614005	0.0624905	0.353899	UP
A_24_P671164	1.39648	2.63263	6.88212	0.000615154	0.0624905	0.352047	NOT
CUST_17768_PI429545384	-2.1025	4.48957	-6.88169	0.000615348	0.0624905	0.351736	DOWN
CUST_91996_PI429545384	-2.602	9.0214	-6.88103	0.000615649	0.0624905	0.351251	DOWN
CUST_52743_PI429545380	-1.90378	2.63197	-6.88088	0.000615718	0.0624905	0.35114	DOWN
CUST_64888_PI429545406	-1.14102	12.1279	-6.87984	0.000616191	0.0624905	0.35038	NOT
A_33_P3228902	2.72994	3.15754	6.87813	0.000616974	0.0624905	0.349121	UP
CUST_92595_PI429545380	1.08702	9.11949	6.87782	0.000617113	0.0624905	0.348899	NOT
A_23_P137689	-2.49037	9.83458	-6.87722	0.00061739	0.0624905	0.348454	DOWN
CUST_32642_PI429545406	1.11537	7.10968	6.87504	0.000618388	0.0624905	0.346854	NOT
A_33_P3334443	-2.17102	4.11107	-6.87426	0.000618747	0.0624905	0.346279	DOWN
CUST_230_PI429545388	1.62195	5.85316	6.87297	0.000619339	0.0624905	0.345332	NOT
CUST_6080_PI429545399	-0.852962	5.44298	-6.87294	0.000619353	0.0624905	0.34531	NOT
A_24_P484965	-1.08582	4.67941	-6.87027	0.000620579	0.0625574	0.34335	NOT
CUST_81243_PI429545388	-1.83723	9.5795	-6.86458	0.000623205	0.0627651	0.339167	DOWN
CUST_36268_PI429545399	1.85062	3.18747	6.86178	0.000624499	0.0628079	0.33711	UP
CUST_7497_PI429545388	1.65126	2.27365	6.86113	0.0006248	0.0628079	0.336633	NOT
A_23_P15727	-3.63921	6.90586	-6.86	0.000625325	0.0628079	0.335801	DOWN
CUST_1080_PI429545406	-2.89972	5.27372	-6.85666	0.00062688	0.0628509	0.333339	DOWN
CUST_58005_PI429545380	-1.08493	1.80895	-6.85389	0.000628169	0.0628509	0.331303	NOT
CUST_92745_PI429545380	1.62264	7.95808	6.85347	0.000628366	0.0628509	0.330992	NOT
CUST_91986_PI429545384	-2.61876	8.86362	-6.85212	0.000628996	0.0628509	0.33	DOWN
CUST_26963_PI429545402	-1.45314	6.43393	-6.85205	0.000629031	0.0628509	0.329944	NOT
CUST_66229_PI429545384	1.92871	7.37782	6.85077	0.000629631	0.0628509	0.328999	UP
CUST_2543_PI429545384	-2.787	9.79556	-6.85059	0.000629714	0.0628509	0.328868	DOWN
CUST_17347_PI429545395	2.06018	2.84498	6.84886	0.000630526	0.0628755	0.32759	UP
A_33_P3274105	-2.9831	13.2863	-6.84571	0.000632001	0.0629252	0.325274	DOWN
CUST_27052_PI429545384	2.28227	2.40733	6.84538	0.000632158	0.0629252	0.325028	UP
CUST_81854_PI429545384	-1.86787	7.01704	-6.84108	0.000634185	0.0630015	0.321854	DOWN
CUST_26991_PI429545380	-2.65758	7.11284	-6.84105	0.000634199	0.0630015	0.321831	DOWN
CUST_71078_PI429545395	-3.41382	12.4419	-6.84014	0.000634626	0.0630015	0.321163	DOWN
CUST_78231_PI429545399	-1.73773	7.89253	-6.83674	0.000636235	0.0630972	0.318653	NOT
CUST_6908_PI429545384	-1.34081	2.23567	-6.83571	0.000636726	0.0630972	0.317887	NOT
CUST_46007_PI429545395	-3.52201	5.46519	-6.83321	0.000637909	0.0631157	0.316046	DOWN
A_33_P3252695	-1.57475	5.76623	-6.83237	0.000638312	0.0631157	0.31542	NOT
CUST_50553_PI429545380	-3.55779	12.3435	-6.83172	0.000638617	0.0631157	0.314945	DOWN
A_33_P3367860	3.78438	4.40987	6.82908	0.000639878	0.0631841	0.312988	UP
CUST_11811_PI429545399	-3.9813	3.6454	-6.82518	0.000641738	0.0632357	0.310109	DOWN
A_33_P3666884	1.33101	7.3242	6.82402	0.000642294	0.0632357	0.309249	NOT
A_23_P214211	1.23019	10.329	6.8228	0.000642879	0.0632357	0.308345	NOT
CUST_41149_PI429545395	1.53501	6.50492	6.82191	0.000643309	0.0632357	0.307682	NOT
A_23_P209055	-2.50808	3.36853	-6.82145	0.000643529	0.0632357	0.307344	DOWN
A_23_P28697	-3.06745	9.71342	-6.82085	0.000643816	0.0632357	0.306901	DOWN
CUST_7567_PI429545388	-1.12134	1.89771	-6.8177	0.000645332	0.0632689	0.304567	NOT
A_33_P3259393	-1.37477	7.30474	-6.81707	0.000645635	0.0632689	0.3041	NOT
A_23_P90804	-1.91367	8.22006	-6.81518	0.000646547	0.0632689	0.3027	DOWN
CUST_4053_PI429545402	-1.66403	6.7927	-6.81415	0.000647044	0.0632689	0.301936	NOT
CUST_86294_PI429545402	-1.34843	6.19519	-6.81332	0.000647442	0.0632689	0.301326	NOT
A_23_P99747	-1.22428	6.35701	-6.81242	0.000647878	0.0632689	0.300658	NOT
CUST_82153_PI429545395	1.79264	7.48293	6.81173	0.000648213	0.0632689	0.300145	UP
CUST_64467_PI429545399	-2.73315	12.5485	-6.8107	0.000648712	0.0632689	0.299381	DOWN
CUST_62707_PI429545399	-3.77838	12.2682	-6.80953	0.00064928	0.0632689	0.298512	DOWN
CUST_88869_PI429545406	-2.30527	7.50907	-6.80674	0.000650636	0.0633455	0.296441	DOWN
CUST_53263_PI429545388	1.19826	6.3348	6.80254	0.00065268	0.0633758	0.293326	NOT
A_23_P386320	3.89321	4.00832	6.80207	0.000652911	0.0633758	0.292974	UP
A_23_P329198	-0.988231	6.10374	-6.80152	0.000653178	0.0633758	0.292568	NOT
A_33_P3312258	-0.878887	11.3757	-6.80062	0.000653618	0.0633758	0.2919	NOT
A_33_P3370325	-1.24156	5.05167	-6.80025	0.0006538	0.0633758	0.291625	NOT
A_23_P254594	0.998977	4.39452	6.79684	0.000655466	0.0634819	0.289096	NOT
A_33_P3286953	-4.54524	5.01594	-6.79511	0.000656319	0.0635091	0.287805	DOWN
CUST_40876_PI429545376	2.0851	2.37654	6.7897	0.00065898	0.0636131	0.283786	UP
A_33_P3339066	0.974052	9.52852	6.78968	0.000658989	0.0636131	0.283772	NOT
A_24_P188164	1.52036	2.54554	6.78666	0.000660481	0.0636131	0.281525	NOT
A_23_P157038	-1.41418	6.6439	-6.78463	0.00066149	0.0636131	0.280008	NOT
CUST_35404_PI429545376	-1.01273	1.93472	-6.78253	0.000662529	0.0636131	0.278448	NOT
CUST_5931_PI429545376	-1.21523	1.97071	-6.78194	0.000662822	0.0636131	0.278009	NOT
A_33_P3255409	-2.06536	7.9994	-6.78008	0.00066375	0.0636131	0.276619	DOWN
CUST_3920_PI429545410	-3.44267	6.68961	-6.78007	0.000663755	0.0636131	0.276612	DOWN
A_23_P14673	-4.43468	5.37569	-6.77946	0.000664055	0.0636131	0.276163	DOWN
CUST_30993_PI429545410	-1.17284	3.63344	-6.77723	0.000665168	0.0636131	0.274499	NOT
CUST_31551_PI429545380	1.33683	9.72915	6.77541	0.000666076	0.0636131	0.273143	NOT
CUST_57045_PI429545399	-2.26612	6.18385	-6.77388	0.000666839	0.0636131	0.272005	DOWN
CUST_14007_PI429545395	-1.28089	2.35941	-6.77357	0.000666996	0.0636131	0.271771	NOT
CUST_63852_PI429545402	1.43291	5.12981	6.77233	0.000667615	0.0636131	0.270849	NOT
A_33_P3248231	-1.38194	2.97233	-6.77202	0.000667772	0.0636131	0.270615	NOT
CUST_62697_PI429545399	-2.98601	11.627	-6.77192	0.000667823	0.0636131	0.27054	DOWN
CUST_26813_PI429545402	-1.18752	3.76737	-6.77009	0.00066874	0.0636131	0.269175	NOT
CUST_30169_PI429545399	1.06921	5.76049	6.76736	0.000670111	0.0636131	0.267139	NOT
CUST_86549_PI429545406	-3.98478	8.34671	-6.76675	0.000670418	0.0636131	0.266685	DOWN
CUST_83174_PI429545399	-1.72352	7.50685	-6.76642	0.000670586	0.0636131	0.266435	NOT
CUST_57375_PI429545388	-3.30556	5.57302	-6.76552	0.00067104	0.0636131	0.265762	DOWN
A_23_P155123	1.23691	6.58462	6.76487	0.000671367	0.0636131	0.265277	NOT
A_33_P3374878	-1.66269	7.07617	-6.76378	0.000671917	0.0636131	0.264463	NOT
CUST_73526_PI429545384	-5.22845	4.77065	-6.76327	0.000672173	0.0636131	0.264085	DOWN
CUST_12261_PI429545399	1.41811	2.26857	6.76323	0.000672192	0.0636131	0.264056	NOT
A_24_P217834	0.968826	10.0392	6.76183	0.000672901	0.0636131	0.263008	NOT
CUST_59239_PI429545406	0.985208	8.89244	6.76146	0.000673087	0.0636131	0.262734	NOT
CUST_93976_PI429545402	-3.7419	5.51956	-6.7601	0.000673776	0.0636131	0.261716	DOWN
CUST_12518_PI429545388	-1.38797	7.81814	-6.75913	0.000674266	0.0636131	0.260994	NOT
A_24_P200023	-1.78361	8.26878	-6.75785	0.000674915	0.0636131	0.260036	DOWN
A_33_P3245575	-1.08996	8.93171	-6.7574	0.000675145	0.0636131	0.259697	NOT
CUST_31059_PI429545399	-2.69494	6.80427	-6.75504	0.000676344	0.063626	0.257934	DOWN
A_33_P3405500	-1.64317	6.4565	-6.75488	0.000676428	0.063626	0.25781	NOT
CUST_94236_PI429545384	-2.67516	9.70698	-6.75348	0.00067714	0.0636392	0.256763	DOWN
CUST_49414_PI429545406	1.26135	6.92384	6.7489	0.000679477	0.0638048	0.253336	NOT
A_33_P3412384	-2.32995	5.95401	-6.74772	0.00068008	0.0638075	0.252454	DOWN
CUST_61024_PI429545410	3.69686	5.76473	6.74492	0.000681514	0.0638437	0.250358	UP
A_24_P37264	-3.0166	6.05023	-6.74132	0.000683362	0.0638437	0.247664	DOWN
A_23_P320578	-2.031	7.10325	-6.74099	0.000683536	0.0638437	0.247411	DOWN
A_24_P408047	-1.46245	5.52409	-6.74048	0.000683796	0.0638437	0.247033	NOT
A_33_P3225278	-2.65725	9.07605	-6.73972	0.000684188	0.0638437	0.246463	DOWN
CUST_56715_PI429545388	1.1275	8.67378	6.73881	0.000684658	0.0638437	0.245779	NOT
CUST_1420_PI429545406	-1.21661	5.18723	-6.73767	0.000685243	0.0638437	0.244928	NOT
CUST_92716_PI429545402	1.48427	7.01577	6.73735	0.00068541	0.0638437	0.244687	NOT
CUST_11569_PI429545380	0.917189	7.10148	6.73557	0.000686328	0.0638437	0.243354	NOT
CUST_34127_PI429545388	-2.52991	6.01938	-6.73518	0.000686534	0.0638437	0.243055	DOWN
A_19_P00322809	1.15707	4.12703	6.73374	0.00068728	0.0638437	0.241974	NOT
CUST_13334_PI429545402	-2.61407	10.8611	-6.73358	0.000687363	0.0638437	0.241854	DOWN
CUST_19550_PI429545388	-2.18239	7.51273	-6.73042	0.000689002	0.0638992	0.239485	DOWN
CUST_50544_PI429545406	-3.36312	8.8475	-6.73021	0.000689111	0.0638992	0.239327	DOWN
A_33_P3215834	-2.98707	6.65117	-6.72876	0.000689866	0.0639159	0.238236	DOWN
CUST_8567_PI429545388	1.51246	3.99361	6.72674	0.000690915	0.0639551	0.236724	NOT
A_33_P3418025	-1.70996	7.97329	-6.72493	0.000691862	0.0639551	0.235361	NOT
CUST_89231_PI429545395	-1.72335	9.53695	-6.72463	0.000692016	0.0639551	0.235139	NOT
CUST_15004_PI429545402	-1.06784	7.25307	-6.72084	0.000694002	0.0639767	0.232286	NOT
CUST_89121_PI429545395	-1.09674	4.39559	-6.7206	0.000694126	0.0639767	0.232108	NOT
CUST_2723_PI429545384	-1.15103	4.12493	-6.71944	0.000694734	0.0639767	0.231236	NOT
A_33_P3393655	-3.15304	4.4468	-6.71865	0.000695149	0.0639767	0.230642	DOWN
CUST_20109_PI429545406	1.41786	2.32331	6.71687	0.000696081	0.0639767	0.229308	NOT
A_24_P7790	2.594	4.56451	6.71638	0.000696342	0.0639767	0.228935	UP
CUST_61714_PI429545406	3.4435	8.42153	6.7153	0.00069691	0.0639767	0.228122	UP
CUST_59873_PI429545376	-1.74134	5.01804	-6.715	0.000697065	0.0639767	0.2279	NOT
CUST_80103_PI429545395	1.26705	7.10823	6.7127	0.000698281	0.0639767	0.226164	NOT
CUST_66252_PI429545376	-2.45503	6.33203	-6.71172	0.000698795	0.0639767	0.225431	DOWN
CUST_97122_PI429545380	-1.18438	6.51325	-6.71108	0.000699138	0.0639767	0.224944	NOT
CUST_48903_PI429545388	-2.03455	3.28868	-6.71103	0.000699161	0.0639767	0.224911	DOWN
A_33_P3287223	-2.69667	7.28661	-6.70348	0.000703166	0.0642396	0.219221	DOWN
CUST_50135_PI429545384	-1.40666	2.92551	-6.70299	0.000703425	0.0642396	0.218854	NOT
CUST_65829_PI429545395	1.50765	9.8305	6.70235	0.000703769	0.0642396	0.218367	NOT
A_33_P3232354	0.916021	2.1968	6.70079	0.0007046	0.0642456	0.217191	NOT
A_23_P20443	-2.41811	5.28014	-6.70005	0.000704991	0.0642456	0.216638	DOWN
CUST_29563_PI429545376	-3.20955	3.05025	-6.69687	0.000706692	0.0643344	0.214237	DOWN
CUST_16624_PI429545395	-1.24773	4.5072	-6.69606	0.000707124	0.0643344	0.213627	NOT
CUST_38869_PI429545376	2.9066	3.17487	6.69458	0.000707919	0.064354	0.212508	UP
CUST_72401_PI429545406	1.82509	7.98912	6.69344	0.000708529	0.0643568	0.211651	UP
A_23_P105619	1.0881	8.06585	6.69107	0.000709804	0.0644199	0.209858	NOT
A_24_P20746	-2.85708	5.27829	-6.68873	0.000711066	0.0644818	0.208088	DOWN
CUST_29457_PI429545402	-2.87086	2.98055	-6.68415	0.000713539	0.0646533	0.204626	DOWN
CUST_71641_PI429545406	1.30668	2.04291	6.6807	0.000715405	0.0647554	0.202023	NOT
A_21_P0013306	-1.59251	9.66217	-6.67992	0.000715831	0.0647554	0.201429	NOT
A_33_P3271470	2.58967	4.48642	6.67522	0.000718386	0.0649336	0.197877	UP
A_23_P36562	-1.32782	9.56712	-6.67098	0.000720703	0.06503	0.194666	NOT
CUST_14328_PI429545384	1.27389	2.83386	6.66978	0.000721361	0.06503	0.193755	NOT
CUST_80463_PI429545384	-3.07231	6.332	-6.66944	0.000721548	0.06503	0.193497	DOWN
CUST_88827_PI429545410	1.10001	4.76289	6.66899	0.000721794	0.06503	0.193157	NOT
CUST_78835_PI429545384	-1.48543	2.59641	-6.66373	0.000724689	0.065187	0.189165	NOT
A_23_P207354	-1.27472	4.43763	-6.66369	0.000724711	0.065187	0.189134	NOT
A_24_P109652	-1.29421	7.8597	-6.6626	0.000725311	0.0651882	0.188309	NOT
A_23_P69030	-3.78099	8.7364	-6.66076	0.000726324	0.0652265	0.186917	DOWN
A_33_P3257030	-2.64353	4.95824	-6.65946	0.000727043	0.0652383	0.185929	DOWN
A_24_P334130	-4.41477	13.1712	-6.65762	0.000728063	0.0652457	0.18453	DOWN
CUST_72044_PI429545410	-3.16569	6.12444	-6.65539	0.000729296	0.0652457	0.182842	DOWN
CUST_29386_PI429545388	2.22576	2.85361	6.65517	0.000729422	0.0652457	0.18267	UP
CUST_16858_PI429545388	-1.32547	5.89924	-6.6538	0.000730182	0.0652457	0.181631	NOT
CUST_6679_PI429545380	3.47312	4.0077	6.65331	0.000730454	0.0652457	0.181259	UP
CUST_66889_PI429545399	-2.37885	5.5775	-6.65136	0.00073154	0.0652457	0.179777	DOWN
CUST_73752_PI429545406	-1.20857	10.2898	-6.65087	0.000731813	0.0652457	0.179404	NOT
CUST_36006_PI429545402	-1.45056	5.9503	-6.65085	0.000731824	0.0652457	0.179389	NOT
CUST_224_PI429545399	-3.94625	4.58806	-6.64951	0.000732572	0.06526	0.17837	DOWN
A_23_P218858	-2.66759	7.50229	-6.64827	0.000733263	0.0652693	0.177428	DOWN
A_24_P275073	-3.98187	5.12118	-6.64643	0.000734292	0.0653085	0.176029	DOWN
CUST_31946_PI429545402	-2.08778	7.17679	-6.64528	0.000734935	0.0653133	0.175156	DOWN
CUST_18856_PI429545395	2.4917	4.10534	6.64411	0.000735591	0.0653194	0.174265	UP
A_33_P3419026	-2.00557	5.54307	-6.63953	0.000738164	0.0654825	0.170779	DOWN
A_33_P3219942	-2.31114	7.47157	-6.63874	0.000738606	0.0654825	0.170181	DOWN
CUST_13873_PI429545399	-2.43398	3.91209	-6.63627	0.000740003	0.065554	0.168296	DOWN
CUST_24783_PI429545406	1.6839	5.13578	6.63374	0.000741428	0.0656279	0.166374	NOT
CUST_42027_PI429545406	-1.62491	2.44658	-6.63162	0.000742632	0.0656821	0.164754	NOT
A_33_P3323599	3.60186	3.73347	6.62874	0.000744263	0.0657425	0.162563	UP
CUST_29503_PI429545410	1.26738	6.78573	6.62833	0.000744498	0.0657425	0.162248	NOT
CUST_27123_PI429545402	0.889779	6.30792	6.62617	0.000745729	0.0657989	0.160598	NOT
CUST_3231_PI429545395	-2.7781	3.2458	-6.62333	0.000747344	0.065801	0.158437	DOWN
A_24_P376309	-1.26163	9.16936	-6.62307	0.000747495	0.065801	0.158236	NOT
A_23_P34307	-1.09056	6.40412	-6.62227	0.000747953	0.065801	0.157624	NOT
CUST_82886_PI429545399	1.78565	2.31775	6.62197	0.000748122	0.065801	0.157398	UP
CUST_20477_PI429545388	2.45385	3.29139	6.61915	0.00074974	0.0658911	0.155239	UP
CUST_32191_PI429545395	-2.75905	8.98946	-6.61647	0.000751277	0.065974	0.153194	DOWN
A_33_P3224878	-1.39988	6.40761	-6.61541	0.000751886	0.0659753	0.152385	NOT
A_21_P0011381	1.15338	8.8326	6.61311	0.00075321	0.0659927	0.150627	NOT
CUST_7410_PI429545376	1.77849	2.6942	6.61286	0.000753353	0.0659927	0.150437	UP
CUST_214_PI429545399	-3.4781	7.18163	-6.61197	0.000753866	0.0659927	0.149757	DOWN
CUST_16218_PI429545388	-1.3053	6.08087	-6.60786	0.000756239	0.0661483	0.146617	NOT
CUST_31979_PI429545399	-3.48411	5.71601	-6.60675	0.000756884	0.0661526	0.145765	DOWN
CUST_17228_PI429545406	-1.8223	7.47733	-6.60532	0.000757715	0.0661732	0.144668	DOWN
CUST_15907_PI429545399	-2.03294	7.93522	-6.60275	0.000759205	0.0662513	0.142703	DOWN
CUST_34335_PI429545406	1.85808	8.74497	6.60171	0.000759812	0.0662522	0.141905	UP
CUST_44745_PI429545395	-1.24125	3.03196	-6.60018	0.000760704	0.0662664	0.140733	NOT
A_23_P8906	-1.44141	5.1369	-6.59852	0.000761671	0.0662664	0.139462	NOT
A_33_P3240941	-1.47733	7.96551	-6.59791	0.000762027	0.0662664	0.138995	NOT
A_33_P3330872	-0.939123	4.96439	-6.59733	0.000762362	0.0662664	0.138556	NOT
CUST_3910_PI429545410	-2.92306	8.80141	-6.59376	0.000764451	0.0662773	0.135821	DOWN
A_33_P3367247	-1.81998	3.72887	-6.59363	0.000764529	0.0662773	0.135718	DOWN
CUST_77394_PI429545380	-3.46523	6.84277	-6.59335	0.000764696	0.0662773	0.1355	DOWN
CUST_18755_PI429545388	-2.84598	5.95886	-6.5905	0.000766367	0.0662773	0.133318	DOWN
CUST_42633_PI429545376	2.37408	4.01184	6.58964	0.000766873	0.0662773	0.132658	UP
A_21_P0014906	1.8237	2.91464	6.58907	0.000767209	0.0662773	0.132219	UP
A_23_P47148	-3.80699	4.0469	-6.58904	0.000767225	0.0662773	0.132198	DOWN
A_23_P27133	0.895382	13.5575	6.58898	0.00076726	0.0662773	0.132153	NOT
CUST_56413_PI429545376	-1.29179	1.92329	-6.58691	0.000768483	0.0663313	0.130561	NOT
CUST_50554_PI429545406	-3.59018	7.06761	-6.58262	0.000771016	0.0664568	0.127269	DOWN
CUST_40802_PI429545380	-2.48678	12.601	-6.58242	0.000771132	0.0664568	0.127119	DOWN
CUST_73956_PI429545384	1.60543	2.9385	6.57924	0.000773017	0.0665675	0.124678	NOT
A_23_P44112	2.25261	7.19685	6.57811	0.00077369	0.0665739	0.123806	UP
A_23_P130359	-2.58476	6.96972	-6.57477	0.000775676	0.0666931	0.121242	DOWN
CUST_33193_PI429545410	-1.85189	4.53589	-6.57365	0.000776345	0.0666991	0.120379	DOWN
A_23_P205746	-2.50839	7.06256	-6.57131	0.000777744	0.066767	0.118578	DOWN
A_33_P3293913	-1.51689	5.41271	-6.57011	0.000778463	0.066767	0.117654	NOT
CUST_51693_PI429545388	-3.26275	8.38243	-6.56931	0.000778939	0.066767	0.117042	DOWN
A_33_P3402225	-1.62892	2.7559	-6.56707	0.000780287	0.0668309	0.115312	NOT
CUST_60545_PI429545388	-1.8631	6.40836	-6.56455	0.000781796	0.0668604	0.113379	DOWN
A_23_P78201	1.48278	4.55962	6.56362	0.000782361	0.0668604	0.112655	NOT
A_33_P3237135	-3.57105	7.75608	-6.56289	0.000782796	0.0668604	0.1121	DOWN
CUST_61012_PI429545406	1.45764	7.92692	6.56175	0.000783484	0.0668604	0.111221	NOT
CUST_32979_PI429545399	-2.16327	3.15383	-6.55968	0.000784735	0.0668604	0.109624	DOWN
A_33_P3330039	-1.73481	7.55651	-6.55489	0.000787635	0.0668604	0.105931	NOT
A_23_P10542	-1.79915	8.15508	-6.55451	0.000787869	0.0668604	0.105634	DOWN
CUST_39797_PI429545384	3.29322	3.33754	6.55375	0.000788327	0.0668604	0.105052	UP
CUST_58175_PI429545388	-0.955758	7.75174	-6.55136	0.000789782	0.0668604	0.103206	NOT
A_33_P3287879	1.30475	8.58807	6.55049	0.000790309	0.0668604	0.102538	NOT
A_23_P129695	-1.9306	8.06273	-6.55034	0.000790399	0.0668604	0.102424	DOWN
A_33_P3403117	-1.92197	5.77189	-6.54951	0.00079091	0.0668604	0.101778	DOWN
CUST_71924_PI429545410	-2.73648	6.05444	-6.54921	0.000791088	0.0668604	0.101552	DOWN
CUST_79254_PI429545384	-1.58135	2.27625	-6.5486	0.000791465	0.0668604	0.101075	NOT
CUST_39175_PI429545406	2.02209	2.57367	6.54856	0.000791486	0.0668604	0.101049	UP
CUST_39415_PI429545406	-2.71677	7.76788	-6.548	0.000791831	0.0668604	0.100612	DOWN
A_33_P3333238	-1.76981	5.10868	-6.54646	0.000792767	0.0668604	0.0994287	DOWN
CUST_94554_PI429545402	1.96022	2.59791	6.54522	0.000793529	0.0668604	0.0984668	UP
A_23_P106602	-2.62803	8.74078	-6.5452	0.000793542	0.0668604	0.0984511	DOWN
CUST_85484_PI429545410	-0.799027	1.68366	-6.54504	0.000793638	0.0668604	0.098329	NOT
CUST_24259_PI429545406	1.38797	4.53936	6.54494	0.000793698	0.0668604	0.0982535	NOT
A_32_P216734	1.07719	6.83986	6.54466	0.000793872	0.0668604	0.098035	NOT
CUST_52063_PI429545399	1.02623	6.41335	6.54281	0.000795002	0.0669048	0.09661	NOT
A_23_P133438	-1.80657	6.82165	-6.54175	0.000795658	0.0669094	0.0957836	DOWN
CUST_49607_PI429545399	2.10714	7.02634	6.53967	0.000796932	0.0669658	0.094182	UP
A_33_P3360665	-1.26914	7.74783	-6.53699	0.000798583	0.0670538	0.0921088	NOT
CUST_86723_PI429545388	1.60804	4.24377	6.53296	0.000801071	0.0672119	0.0889927	NOT
CUST_68204_PI429545388	0.930138	6.52957	6.53022	0.000802769	0.0672844	0.0868715	NOT
CUST_20079_PI429545406	-1.06074	2.00809	-6.52962	0.000803146	0.0672844	0.0864015	NOT
A_23_P257043	-2.47978	9.1972	-6.52565	0.000805612	0.0674401	0.0833301	DOWN
CUST_38037_PI429545388	-3.38551	6.10145	-6.52366	0.00080685	0.0674592	0.081791	DOWN
A_24_P801079	0.925831	10.2781	6.52199	0.000807893	0.0674592	0.080497	NOT
CUST_94592_PI429545380	1.17632	5.01902	6.521	0.000808515	0.0674592	0.0797258	NOT
CUST_79375_PI429545380	-1.48375	4.71005	-6.52082	0.000808628	0.0674592	0.0795855	NOT
CUST_24169_PI429545406	1.53127	8.42668	6.51898	0.000809778	0.0674592	0.0781613	NOT
A_23_P113777	-2.70633	9.30895	-6.51891	0.00080982	0.0674592	0.0781096	DOWN
A_33_P3222307	1.24409	4.26191	6.51819	0.000810276	0.0674592	0.0775458	NOT
CUST_33175_PI429545406	2.22059	5.19051	6.5171	0.000810959	0.0674592	0.0767014	UP
A_33_P3390027	1.32265	6.09886	6.51616	0.00081155	0.0674592	0.0759711	NOT
A_33_P3215565	-1.31926	6.0814	-6.5155	0.000811963	0.0674592	0.0754613	NOT
CUST_15348_PI429545384	2.43158	6.77662	6.51461	0.00081252	0.0674592	0.074774	UP
CUST_34555_PI429545406	-1.29836	2.36567	-6.51247	0.000813868	0.0674647	0.0731117	NOT
A_23_P300905	-1.05937	7.95001	-6.51021	0.000815292	0.0674647	0.0713596	NOT
CUST_96096_PI429545384	-1.15991	6.89677	-6.5091	0.000815998	0.0674647	0.0704919	NOT
CUST_39973_PI429545410	-2.72783	3.02908	-6.50873	0.000816227	0.0674647	0.07021	DOWN
CUST_22507_PI429545399	-3.58557	5.18146	-6.50846	0.000816402	0.0674647	0.0699956	DOWN
CUST_244_PI429545399	-3.42835	15.1978	-6.50833	0.000816485	0.0674647	0.0698933	DOWN
CUST_15623_PI429545410	-1.18	11.133	-6.5066	0.000817576	0.0674647	0.0685546	NOT
CUST_86223_PI429545388	-1.67231	8.05912	-6.50584	0.000818062	0.0674647	0.0679597	NOT
A_23_P166248	-1.20996	6.16357	-6.50531	0.000818397	0.0674647	0.0675483	NOT
CUST_34677_PI429545388	-1.26098	4.20919	-6.5049	0.000818659	0.0674647	0.0672279	NOT
CUST_57888_PI429545402	-2.17749	8.38892	-6.49996	0.0008218	0.0676733	0.0633886	DOWN
CUST_3643_PI429545384	1.20785	2.11032	6.49677	0.000823836	0.0677862	0.0609061	NOT
CUST_37265_PI429545406	1.01516	5.21573	6.49532	0.00082476	0.0677862	0.059783	NOT
CUST_31964_PI429545384	2.07207	2.89045	6.49483	0.000825077	0.0677862	0.0593967	UP
A_24_P81900	-1.99651	5.16084	-6.49359	0.000825872	0.0677862	0.058431	DOWN
A_33_P3275846	-0.979166	2.47058	-6.49304	0.000826222	0.0677862	0.0580058	NOT
CUST_68284_PI429545410	1.41063	6.54901	6.49168	0.000827094	0.0677866	0.0569486	NOT
CUST_59183_PI429545376	-0.995617	3.30939	-6.49113	0.000827447	0.0677866	0.0565199	NOT
CUST_48954_PI429545406	1.79911	8.3262	6.48878	0.000828959	0.0678604	0.0546887	UP
CUST_58065_PI429545380	0.981172	7.10836	6.48717	0.000829996	0.0678953	0.0534342	NOT
A_19_P00804489	1.10221	6.74083	6.48588	0.00083083	0.0679135	0.0524275	NOT
CUST_94368_PI429545406	1.23201	11.3731	6.48382	0.000832157	0.0679343	0.0508257	NOT
A_33_P3404032	1.48136	3.00274	6.48296	0.000832716	0.0679343	0.050152	NOT
CUST_55885_PI429545399	2.8588	3.59676	6.48265	0.000832919	0.0679343	0.0499079	UP
CUST_83494_PI429545384	2.90431	7.61682	6.48117	0.000833873	0.0679622	0.0487591	UP
CUST_78684_PI429545402	-1.42369	7.61431	-6.47986	0.000834727	0.0679819	0.0477316	NOT
A_23_P55616	5.09559	6.40864	6.47684	0.000836686	0.0680443	0.0453805	UP
A_24_P579356	-2.99676	6.34113	-6.47609	0.000837176	0.0680443	0.0447925	DOWN
CUST_67824_PI429545410	1.10434	7.44113	6.4739	0.000838601	0.0680443	0.0430851	NOT
CUST_5589_PI429545380	0.781045	4.92782	6.47275	0.000839353	0.0680443	0.0421859	NOT
A_23_P19691	1.65874	12.2181	6.47269	0.000839394	0.0680443	0.0421367	NOT
CUST_13021_PI429545399	-2.47467	7.30011	-6.47268	0.0008394	0.0680443	0.0421301	DOWN
CUST_23477_PI429545399	-1.31719	6.35956	-6.4721	0.000839781	0.0680443	0.0416748	NOT
CUST_20677_PI429545388	-2.1257	10.2793	-6.46994	0.00084119	0.0681088	0.0399915	DOWN
CUST_66439_PI429545384	-1.27905	2.26031	-6.46875	0.000841973	0.0681225	0.0390583	NOT
CUST_60165_PI429545388	-3.1237	13.397	-6.46591	0.000843834	0.0681367	0.0368422	DOWN
CUST_61312_PI429545399	-3.71481	4.13505	-6.46577	0.000843928	0.0681367	0.0367305	DOWN
A_32_P21255	-1.35089	5.7561	-6.46568	0.000843989	0.0681367	0.0366579	NOT
A_23_P361014	-2.29521	5.63628	-6.46422	0.000844946	0.0681645	0.0355198	DOWN
CUST_34337_PI429545388	0.959838	7.306	6.46303	0.000845731	0.0681784	0.034587	NOT
CUST_73337_PI429545380	1.41528	2.83827	6.45834	0.000848831	0.0683743	0.0309141	NOT
CUST_88592_PI429545395	-2.40741	9.83425	-6.45749	0.000849393	0.0683743	0.0302493	DOWN
CUST_53193_PI429545399	-1.40705	2.08936	-6.45421	0.000851569	0.0684998	0.0276803	NOT
A_33_P3356092	0.869173	6.5343	6.45037	0.000854121	0.0686275	0.0246758	NOT
A_23_P132956	-4.15846	4.62095	-6.44848	0.000855381	0.0686275	0.0231942	DOWN
CUST_71661_PI429545406	-1.3107	8.69049	-6.44841	0.000855432	0.0686275	0.0231353	NOT
CUST_78623_PI429545395	-0.868806	4.70076	-6.44705	0.000856338	0.0686275	0.022072	NOT
CUST_48545_PI429545402	-0.904505	2.1663	-6.44558	0.000857319	0.0686275	0.0209218	NOT
CUST_90008_PI429545376	1.97411	7.60905	6.44521	0.000857568	0.0686275	0.0206295	UP
CUST_31189_PI429545399	1.10351	1.90626	6.44129	0.0008602	0.0686275	0.0175513	NOT
A_21_P0000034	1.03997	6.17975	6.44097	0.000860412	0.0686275	0.0173039	NOT
CUST_32942_PI429545406	-2.16071	6.7191	-6.44042	0.000860783	0.0686275	0.0168703	DOWN
A_33_P3413667	-0.907988	4.13849	-6.43923	0.000861585	0.0686275	0.0159354	NOT
A_23_P392942	-3.29381	3.90361	-6.43906	0.000861699	0.0686275	0.0158028	DOWN
CUST_53330_PI429545402	-1.5119	9.84921	-6.43887	0.000861826	0.0686275	0.0156542	NOT
CUST_27991_PI429545399	2.08788	6.95508	6.43878	0.00086189	0.0686275	0.0155797	UP
CUST_72476_PI429545384	-1.07527	7.24991	-6.43773	0.000862595	0.0686275	0.0147583	NOT
A_33_P3221680	1.02971	9.55972	6.43591	0.00086382	0.0686275	0.0133327	NOT
A_23_P160354	-1.4331	8.113	-6.43549	0.000864107	0.0686275	0.0129984	NOT
CUST_78028_PI429545406	-1.19975	4.80955	-6.43526	0.000864259	0.0686275	0.012822	NOT
CUST_27743_PI429545388	-1.1081	8.40605	-6.43524	0.000864277	0.0686275	0.0128012	NOT
CUST_12749_PI429545380	1.83098	5.49589	6.43386	0.00086521	0.0686526	0.0117163	UP
CUST_7722_PI429545402	0.889772	10.2215	6.43143	0.000866855	0.0686958	0.00980752	NOT
CUST_29033_PI429545384	-2.10253	2.68219	-6.43123	0.000866992	0.0686958	0.00964881	DOWN
CUST_3207_PI429545388	-2.62973	4.81667	-6.42999	0.000867829	0.0687131	0.00867958	DOWN
CUST_85158_PI429545376	-2.82108	6.10886	-6.42845	0.000868879	0.0687473	0.00746374	DOWN
CUST_72172_PI429545388	0.98093	7.84992	6.42676	0.000870026	0.0687841	0.00613796	NOT
CUST_2393_PI429545384	1.07259	1.92238	6.42594	0.000870582	0.0687841	0.00549587	NOT
A_23_P25994	-1.95472	9.22995	-6.42364	0.000872153	0.0688592	0.00368407	DOWN
A_33_P3314550	1.0741	5.79641	6.42189	0.000873352	0.0688779	0.00230288	NOT
CUST_38735_PI429545406	-1.83893	6.54854	-6.41946	0.000875017	0.0688779	0.00038908	DOWN
CUST_81727_PI429545376	-0.857437	5.5138	-6.41945	0.000875023	0.0688779	0.000381724	NOT
A_24_P717262	1.23539	3.11851	6.41893	0.000875376	0.0688779	-2.33e-05	NOT
A_33_P3358397	-2.49111	2.90495	-6.41876	0.000875491	0.0688779	-0.000155587	DOWN
CUST_12171_PI429545399	1.31724	2.5201	6.41748	0.000876371	0.0688984	-0.00116558	NOT
CUST_40654_PI429545402	1.31449	4.19301	6.41597	0.000877411	0.0689314	-0.00235849	NOT
A_24_P203056	1.006	6.42776	6.41279	0.0008796	0.069033	-0.00486418	NOT
CUST_17714_PI429545402	-1.20198	5.2655	-6.41118	0.000880708	0.069033	-0.00612897	NOT
CUST_90769_PI429545395	1.06901	5.06137	6.4109	0.000880905	0.069033	-0.00635453	NOT
CUST_22497_PI429545388	-1.50727	2.63601	-6.41031	0.000881315	0.069033	-0.0068223	NOT
CUST_68484_PI429545406	2.93573	2.89929	6.40959	0.000881812	0.069033	-0.00738887	UP
A_23_P157299	-2.98177	11.6694	-6.40847	0.000882582	0.0690446	-0.00826698	DOWN
CUST_64527_PI429545376	1.20447	1.85296	6.40519	0.000884862	0.0691743	-0.0108614	NOT
A_33_P3277060	-2.37291	7.58495	-6.4025	0.000886728	0.0692714	-0.0129804	DOWN
CUST_17084_PI429545395	-1.72803	7.72636	-6.39963	0.000888728	0.0693789	-0.015247	NOT
CUST_10873_PI429545410	-2.25126	6.03776	-6.39859	0.000889456	0.069379	-0.0160699	DOWN
A_23_P6066	-4.274	9.0336	-6.39784	0.000889978	0.069379	-0.0166605	DOWN
A_23_P382705	-1.60165	4.75321	-6.39601	0.00089126	0.0694301	-0.018108	NOT
A_23_P326204	-1.64706	6.8833	-6.39213	0.000893982	0.0695934	-0.0211768	NOT
CUST_18358_PI429545380	1.69362	8.8364	6.39017	0.00089536	0.0696065	-0.0227258	NOT
CUST_40993_PI429545410	1.20076	2.37005	6.39011	0.000895403	0.0696065	-0.0227748	NOT
CUST_49578_PI429545399	1.181	6.39851	6.38501	0.000899	0.0698373	-0.0268093	NOT
CUST_33581_PI429545395	-1.90823	2.44707	-6.38065	0.000902088	0.0700281	-0.0302599	DOWN
CUST_28843_PI429545410	1.17842	2.27429	6.37738	0.000904418	0.07016	-0.0328565	NOT
CUST_51669_PI429545376	-1.31455	3.06582	-6.37567	0.000905635	0.0702054	-0.0342098	NOT
CUST_21478_PI429545402	-1.1665	1.92163	-6.37342	0.000907243	0.0702454	-0.035996	NOT
CUST_67697_PI429545406	0.778235	7.55793	6.37317	0.000907417	0.0702454	-0.0361885	NOT
CUST_79503_PI429545376	1.29956	5.4331	6.37074	0.000909157	0.0702608	-0.0381174	NOT
CUST_31996_PI429545402	0.943798	5.54003	6.37039	0.000909407	0.0702608	-0.0383941	NOT
A_24_P391526	-1.71021	9.80579	-6.36953	0.000910024	0.0702608	-0.0390766	NOT
CUST_87408_PI429545399	-2.75013	4.4331	-6.36936	0.000910145	0.0702608	-0.0392107	DOWN
CUST_6279_PI429545388	-3.23496	3.03697	-6.36659	0.000912135	0.0702924	-0.0414106	DOWN
A_23_P393727	-2.86595	6.48537	-6.36562	0.000912838	0.0702924	-0.0421859	DOWN
CUST_78074_PI429545384	-0.83237	8.44859	-6.36545	0.000912955	0.0702924	-0.0423149	NOT
CUST_11590_PI429545402	1.19683	2.27722	6.36527	0.000913085	0.0702924	-0.0424585	NOT
A_33_P3277361	1.89979	7.00604	6.36213	0.000915351	0.0704027	-0.0449541	UP
A_23_P86470	-4.05266	5.02336	-6.35813	0.000918246	0.0704027	-0.0481344	DOWN
A_33_P3261902	1.19359	8.06149	6.35759	0.000918633	0.0704027	-0.0485593	NOT
A_33_P3321432	-2.14117	8.79331	-6.35755	0.000918662	0.0704027	-0.0485905	DOWN
A_33_P3390823	-1.44478	8.13932	-6.35711	0.000918982	0.0704027	-0.0489415	NOT
CUST_4571_PI429545376	-1.66076	3.16813	-6.35704	0.000919037	0.0704027	-0.0490022	NOT
CUST_27973_PI429545410	1.12627	6.36739	6.35502	0.000920503	0.0704027	-0.050607	NOT
CUST_92354_PI429545395	1.63218	5.52076	6.35494	0.000920563	0.0704027	-0.0506731	NOT
CUST_65612_PI429545376	-1.0812	2.22371	-6.35422	0.00092108	0.0704027	-0.0512383	NOT
CUST_66359_PI429545395	-1.13554	4.49649	-6.35407	0.00092119	0.0704027	-0.0513588	NOT
A_23_P125717	-3.03328	4.80947	-6.35366	0.000921489	0.0704027	-0.051686	DOWN
A_23_P46369	-0.78127	7.00153	-6.35201	0.000922695	0.0704463	-0.0530028	NOT
A_24_P7965	1.38815	7.85705	6.3511	0.000923354	0.0704483	-0.0537227	NOT
CUST_76724_PI429545399	-2.49301	6.05187	-6.34936	0.000924629	0.0704576	-0.0551128	DOWN
CUST_15014_PI429545402	-0.910228	7.89147	-6.34779	0.000925772	0.0704576	-0.0563567	NOT
A_24_P941038	-2.39672	6.51348	-6.34661	0.000926641	0.0704576	-0.0573027	DOWN
CUST_12531_PI429545399	-1.2942	5.34008	-6.34583	0.000927212	0.0704576	-0.0579236	NOT
CUST_17767_PI429545395	-1.6367	4.65327	-6.34568	0.000927322	0.0704576	-0.0580427	NOT
CUST_21758_PI429545402	-2.33129	7.67898	-6.34459	0.000928121	0.0704576	-0.0589102	DOWN
CUST_85578_PI429545376	-1.16468	4.79579	-6.34192	0.000930084	0.0704576	-0.0610393	NOT
CUST_17344_PI429545402	1.0267	9.35722	6.34096	0.000930786	0.0704576	-0.0617998	NOT
CUST_15954_PI429545406	1.20876	6.76882	6.34013	0.000931399	0.0704576	-0.0624632	NOT
CUST_31309_PI429545406	-1.54867	6.74382	-6.34008	0.000931438	0.0704576	-0.0625051	NOT
CUST_1444_PI429545410	1.14244	5.25092	6.33964	0.00093176	0.0704576	-0.0628538	NOT
CUST_6452_PI429545402	-2.22673	6.54789	-6.33957	0.000931809	0.0704576	-0.0629067	DOWN
CUST_89841_PI429545395	2.18562	5.2771	6.33808	0.000932908	0.0704576	-0.0640948	UP
A_33_P3400728	0.95018	6.5567	6.33729	0.000933493	0.0704576	-0.0647264	NOT
CUST_13842_PI429545376	1.00138	7.16102	6.3365	0.00093408	0.0704576	-0.0653595	NOT
CUST_47945_PI429545402	-1.45045	6.1126	-6.3355	0.000934817	0.0704576	-0.0661544	NOT
CUST_49673_PI429545380	-2.00914	4.60865	-6.33474	0.000935381	0.0704576	-0.0667627	DOWN
CUST_78129_PI429545380	-2.04461	6.27938	-6.33439	0.00093564	0.0704576	-0.0670414	DOWN
A_24_P211565	-4.50173	7.90328	-6.33352	0.000936284	0.0704576	-0.0677356	DOWN
CUST_35182_PI429545380	0.822719	9.64328	6.33264	0.000936933	0.0704576	-0.0684337	NOT
CUST_38933_PI429545410	-1.59665	8.41106	-6.33249	0.000937049	0.0704576	-0.0685579	NOT
CUST_53073_PI429545399	-1.88225	9.35965	-6.33197	0.00093743	0.0704576	-0.068968	DOWN
CUST_14351_PI429545376	-1.45351	2.41442	-6.32964	0.000939161	0.0704577	-0.0708278	NOT
A_33_P3282390	1.36956	3.71496	6.3289	0.000939717	0.0704577	-0.0714239	NOT
A_24_P381136	0.955158	7.28557	6.32826	0.00094019	0.0704577	-0.0719319	NOT
A_23_P114232	-2.12629	8.51346	-6.3272	0.000940984	0.0704577	-0.0727826	DOWN
A_23_P43095	-2.78787	4.77437	-6.32596	0.00094191	0.0704577	-0.0737748	DOWN
CUST_22168_PI429545376	1.33912	2.27086	6.32588	0.000941964	0.0704577	-0.0738317	NOT
CUST_55685_PI429545380	2.17785	4.26852	6.32584	0.000941998	0.0704577	-0.0738683	UP
CUST_88398_PI429545399	-2.70461	5.73709	-6.32516	0.000942506	0.0704577	-0.0744123	DOWN
CUST_80896_PI429545376	-1.29343	11.5336	-6.32401	0.000943367	0.0704746	-0.0753321	NOT
CUST_77215_PI429545388	0.916201	7.00099	6.32197	0.00094489	0.070541	-0.0769588	NOT
CUST_8825_PI429545410	-1.57587	16.4803	-6.31972	0.000946577	0.0706194	-0.0787573	NOT
CUST_7162_PI429545402	-1.49605	8.17524	-6.31783	0.000947997	0.070678	-0.0802695	NOT
CUST_78503_PI429545376	-1.62859	9.25496	-6.31683	0.00094875	0.0706866	-0.0810697	NOT
CUST_10542_PI429545376	-3.14078	7.61826	-6.31569	0.000949609	0.0706948	-0.0819829	DOWN
CUST_94796_PI429545384	-2.8684	6.72078	-6.315	0.000950132	0.0706948	-0.0825381	DOWN
A_32_P183970	1.0235	4.63791	6.3139	0.000950959	0.0706994	-0.0834151	NOT
A_33_P3358898	-3.16858	9.01353	-6.31323	0.000951467	0.0706994	-0.0839537	DOWN
A_23_P360754	-4.79316	5.0237	-6.30773	0.000955627	0.0708956	-0.0883542	DOWN
CUST_2240_PI429545388	-1.28986	6.51765	-6.30655	0.000956528	0.0708956	-0.0893046	NOT
CUST_77025_PI429545388	1.06125	2.01615	6.30494	0.000957747	0.0708956	-0.0905897	NOT
CUST_25371_PI429545395	-3.70782	5.24822	-6.30367	0.000958716	0.0708956	-0.0916102	DOWN
CUST_21817_PI429545399	1.31399	2.08492	6.30359	0.000958777	0.0708956	-0.0916741	NOT
CUST_84404_PI429545410	-1.59858	11.1066	-6.30325	0.000959039	0.0708956	-0.0919496	NOT
CUST_10872_PI429545376	2.11149	7.31328	6.30323	0.000959055	0.0708956	-0.0919664	UP
CUST_1578_PI429545376	1.10984	4.95105	6.30127	0.000960543	0.0708956	-0.0935306	NOT
CUST_16504_PI429545380	-1.62234	7.36249	-6.30044	0.000961181	0.0708956	-0.0942007	NOT
CUST_34455_PI429545384	-1.26934	1.93606	-6.2989	0.000962356	0.0708956	-0.0954336	NOT
A_23_P78867	1.28387	5.76066	6.29859	0.000962593	0.0708956	-0.0956822	NOT
A_23_P141974	-1.34347	12.1556	-6.29678	0.000963983	0.0708956	-0.0971373	NOT
A_24_P11315	-3.41115	10.3368	-6.2955	0.000964967	0.0708956	-0.098167	DOWN
CUST_32201_PI429545395	-2.47132	8.31701	-6.29522	0.000965175	0.0708956	-0.0983852	DOWN
CUST_31543_PI429545410	-1.80774	4.41823	-6.29356	0.000966457	0.0708956	-0.099724	DOWN
CUST_41834_PI429545402	-1.48873	10.0568	-6.29197	0.00096768	0.0708956	-0.101001	NOT
CUST_1614_PI429545410	1.03578	5.90494	6.29156	0.000967996	0.0708956	-0.101329	NOT
CUST_28603_PI429545410	1.53465	2.5515	6.29115	0.000968311	0.0708956	-0.101658	NOT
A_23_P404565	1.02771	5.08772	6.2894	0.000969658	0.0708956	-0.103062	NOT
CUST_2230_PI429545388	-2.66209	4.07177	-6.28853	0.00097033	0.0708956	-0.103761	DOWN
CUST_210_PI429545388	2.10492	8.26288	6.28841	0.000970426	0.0708956	-0.10386	UP
CUST_23671_PI429545399	-1.01062	2.05211	-6.28825	0.000970548	0.0708956	-0.103988	NOT
CUST_12660_PI429545402	3.19714	3.63383	6.28813	0.000970638	0.0708956	-0.104081	UP
CUST_42234_PI429545399	-1.15367	8.3513	-6.28781	0.000970889	0.0708956	-0.104342	NOT
A_33_P3279590	-4.77081	9.3464	-6.28728	0.000971301	0.0708956	-0.10477	DOWN
A_33_P3220425	1.11736	4.18185	6.28527	0.000972857	0.0708956	-0.106386	NOT
CUST_65620_PI429545388	3.56456	3.88212	6.28346	0.00097426	0.0708956	-0.10784	UP
CUST_24638_PI429545388	1.35605	6.33188	6.28322	0.000974444	0.0708956	-0.108032	NOT
CUST_84484_PI429545384	1.01304	6.58089	6.28292	0.00097468	0.0708956	-0.108275	NOT
CUST_58755_PI429545380	-1.96627	2.95655	-6.2829	0.00097469	0.0708956	-0.108286	DOWN
CUST_17457_PI429545399	-1.12014	6.00391	-6.28108	0.000976103	0.0708956	-0.109749	NOT
CUST_3292_PI429545402	3.05506	4.30835	6.28097	0.000976195	0.0708956	-0.109843	UP
CUST_66914_PI429545410	1.84891	3.1912	6.2801	0.000976867	0.0708956	-0.110538	UP
CUST_85073_PI429545402	1.56298	6.0655	6.27801	0.000978499	0.0708956	-0.112224	NOT
CUST_10602_PI429545402	-2.13868	8.68263	-6.27794	0.000978556	0.0708956	-0.112282	DOWN
CUST_54953_PI429545376	0.824501	4.49674	6.27767	0.000978761	0.0708956	-0.112494	NOT
CUST_89575_PI429545402	-2.67937	7.73837	-6.27721	0.000979123	0.0708956	-0.112868	DOWN
A_23_P121665	-3.55653	4.22117	-6.27718	0.000979143	0.0708956	-0.112888	DOWN
A_33_P3246927	-2.36412	3.68	-6.27692	0.00097935	0.0708956	-0.113102	DOWN
CUST_27731_PI429545399	-1.49863	9.22365	-6.27604	0.000980032	0.0708956	-0.113804	NOT
CUST_90119_PI429545384	1.25556	9.01105	6.27574	0.000980273	0.0708956	-0.114052	NOT
A_33_P3390335	-0.914084	8.48797	-6.27267	0.000982676	0.0709188	-0.116525	NOT
A_33_P3271657	-2.53473	4.11885	-6.27248	0.000982825	0.0709188	-0.116678	DOWN
A_23_P38468	-1.18438	8.90276	-6.27245	0.000982843	0.0709188	-0.116696	NOT
CUST_75267_PI429545384	1.47438	2.41007	6.27176	0.000983386	0.0709188	-0.117253	NOT
CUST_91845_PI429545388	-2.92209	3.94324	-6.26898	0.000985571	0.0709188	-0.119495	DOWN
CUST_21061_PI429545380	-2.87702	7.10958	-6.26879	0.000985723	0.0709188	-0.119651	DOWN
CUST_84221_PI429545376	-0.898222	6.83163	-6.26839	0.000986034	0.0709188	-0.119969	NOT
CUST_31301_PI429545395	-1.472	4.22948	-6.26774	0.000986546	0.0709188	-0.120494	NOT
CUST_11687_PI429545384	-1.53943	2.02896	-6.26625	0.000987725	0.0709188	-0.1217	NOT
A_23_P204087	-1.54255	6.80463	-6.26525	0.000988513	0.0709188	-0.122506	NOT
CUST_58430_PI429545384	0.871179	3.76505	6.26448	0.000989117	0.0709188	-0.123123	NOT
A_33_P3251093	-1.78777	5.57338	-6.26353	0.000989873	0.0709188	-0.123894	DOWN
CUST_6224_PI429545395	-1.65071	2.37994	-6.2635	0.000989893	0.0709188	-0.123915	NOT
A_23_P126939	-2.39764	10.4025	-6.26335	0.000990014	0.0709188	-0.124038	DOWN
CUST_25523_PI429545406	3.00913	3.87698	6.26315	0.000990171	0.0709188	-0.124198	UP
A_33_P3314579	-1.37252	8.41202	-6.26217	0.000990946	0.0709215	-0.124989	NOT
A_23_P139260	-2.73783	11.2985	-6.26149	0.000991485	0.0709215	-0.125537	DOWN
A_24_P931443	-1.98363	6.30084	-6.25923	0.000993277	0.0709539	-0.127362	DOWN
CUST_60952_PI429545395	1.22324	10.6633	6.25886	0.00099357	0.0709539	-0.12766	NOT
A_33_P3393360	-1.23036	7.30952	-6.2585	0.000993854	0.0709539	-0.127949	NOT
CUST_43973_PI429545388	2.94907	4.80512	6.25637	0.000995552	0.0709789	-0.129673	UP
CUST_90605_PI429545399	1.69193	3.74819	6.25607	0.000995787	0.0709789	-0.129911	NOT
CUST_60027_PI429545395	1.57508	3.7831	6.25565	0.000996121	0.0709789	-0.13025	NOT
A_33_P3358042	1.15743	5.67234	6.25439	0.000997122	0.0709867	-0.131265	NOT
CUST_81681_PI429545406	1.07124	6.70139	6.25391	0.000997508	0.0709867	-0.131656	NOT
A_33_P3349444	-0.953894	8.19526	-6.25122	0.000999656	0.0710346	-0.13383	NOT
A_23_P138137	0.977923	7.20415	6.25102	0.000999817	0.0710346	-0.133992	NOT
CUST_81417_PI429545376	2.66986	3.65608	6.25058	0.00100017	0.0710346	-0.134351	UP
CUST_79224_PI429545384	3.2806	3.97051	6.24987	0.00100074	0.0710346	-0.134924	UP
A_32_P84242	1.81271	2.67372	6.24905	0.00100139	0.0710355	-0.135582	UP
CUST_34656_PI429545402	-1.78952	9.67039	-6.24558	0.00100418	0.0710724	-0.138391	DOWN
A_24_P69439	-1.13888	6.22189	-6.24553	0.00100422	0.0710724	-0.138429	NOT
CUST_35575_PI429545406	-1.87163	4.97408	-6.24539	0.00100433	0.0710724	-0.138541	DOWN
CUST_12388_PI429545406	-2.95288	7.41922	-6.24522	0.00100447	0.0710724	-0.138685	DOWN
CUST_36063_PI429545410	-4.77954	8.39981	-6.24354	0.00100582	0.0711226	-0.140042	DOWN
CUST_64746_PI429545380	-2.98797	3.27046	-6.24186	0.00100717	0.0711484	-0.141398	DOWN
A_23_P11629	1.78398	6.40013	6.24045	0.00100832	0.0711484	-0.142547	UP
CUST_22087_PI429545399	-3.43357	5.30244	-6.23899	0.00100949	0.0711484	-0.143726	DOWN
A_23_P365248	-2.39771	8.44389	-6.23867	0.00100975	0.0711484	-0.143987	DOWN
CUST_12461_PI429545399	-1.75598	5.34202	-6.23769	0.00101055	0.0711484	-0.144779	NOT
CUST_84432_PI429545406	1.82835	9.66231	6.23515	0.00101261	0.0711484	-0.146838	UP
CUST_53811_PI429545395	-3.2684	12.988	-6.23503	0.0010127	0.0711484	-0.14693	DOWN
A_24_P391586	-1.94138	8.90279	-6.23436	0.00101324	0.0711484	-0.147474	DOWN
A_23_P345460	-1.36843	4.45656	-6.23293	0.0010144	0.0711484	-0.148632	NOT
CUST_74998_PI429545395	-2.37259	5.67446	-6.23209	0.00101509	0.0711484	-0.149317	DOWN
CUST_81644_PI429545384	1.92715	2.82622	6.23139	0.00101566	0.0711484	-0.149879	UP
A_33_P3418209	-2.56064	9.58241	-6.23001	0.00101678	0.0711484	-0.150999	DOWN
A_24_P182494	-1.47101	5.80785	-6.22996	0.00101683	0.0711484	-0.151041	NOT
CUST_30139_PI429545402	-2.56145	3.10821	-6.22851	0.00101801	0.0711484	-0.152218	DOWN
CUST_50854_PI429545406	1.02753	8.40182	6.22846	0.00101805	0.0711484	-0.152261	NOT
A_33_P3220565	-1.30869	4.0246	-6.22831	0.00101818	0.0711484	-0.152383	NOT
A_23_P157628	-2.7733	7.41916	-6.22729	0.00101901	0.0711484	-0.153212	DOWN
A_23_P83134	-1.97704	10.2	-6.22696	0.00101927	0.0711484	-0.153472	DOWN
CUST_59189_PI429545406	1.25461	9.03799	6.22571	0.0010203	0.0711484	-0.154488	NOT
CUST_49777_PI429545376	-1.19771	5.15229	-6.22522	0.0010207	0.0711484	-0.154885	NOT
A_23_P404667	2.287	2.56067	6.2247	0.00102113	0.0711484	-0.155312	UP
CUST_6518_PI429545384	-2.03381	2.35699	-6.22412	0.0010216	0.0711484	-0.155778	DOWN
CUST_46815_PI429545410	-1.31569	6.7323	-6.22301	0.00102251	0.0711484	-0.156681	NOT
CUST_86684_PI429545384	-3.71593	3.34654	-6.22272	0.00102275	0.0711484	-0.156916	DOWN
A_23_P376627	1.02842	7.41805	6.2226	0.00102285	0.0711484	-0.157014	NOT
A_21_P0010693	1.53356	6.54615	6.22186	0.00102346	0.0711484	-0.157615	NOT
A_23_P429425	-3.31581	6.07741	-6.22124	0.00102397	0.0711484	-0.15812	DOWN
CUST_92409_PI429545406	-1.4279	8.20451	-6.22091	0.00102424	0.0711484	-0.158387	NOT
CUST_79301_PI429545399	-2.80448	8.21354	-6.22021	0.00102481	0.0711484	-0.158952	DOWN
A_23_P27332	-1.37652	11.2879	-6.2195	0.0010254	0.0711484	-0.159533	NOT
CUST_56385_PI429545399	-1.31859	10.0225	-6.21415	0.00102982	0.0713706	-0.163881	NOT
A_24_P336137	0.928641	6.81921	6.21327	0.00103054	0.0713706	-0.164594	NOT
A_32_P154473	-1.62754	2.61048	-6.2131	0.00103068	0.0713706	-0.164732	NOT
A_33_P3293446	-2.773	6.33635	-6.21216	0.00103147	0.0713706	-0.165499	DOWN
A_24_P206604	2.67263	9.18535	6.21174	0.00103181	0.0713706	-0.165842	UP
CUST_70730_PI429545380	1.07852	5.53569	6.21083	0.00103257	0.0713781	-0.166577	NOT
CUST_84133_PI429545395	-1.63925	5.28688	-6.20903	0.00103406	0.0714368	-0.168039	NOT
A_23_P15394	-2.64436	8.85459	-6.20826	0.0010347	0.0714368	-0.168667	DOWN
A_23_P94397	-3.41765	5.86036	-6.20324	0.00103889	0.0715934	-0.172755	DOWN
CUST_1466_PI429545380	-1.0585	2.87786	-6.20264	0.00103939	0.0715934	-0.173244	NOT
A_23_P117896	-0.850232	6.50782	-6.20223	0.00103973	0.0715934	-0.173577	NOT
CUST_90971_PI429545395	0.921157	6.72993	6.20117	0.00104063	0.0715934	-0.174444	NOT
CUST_22541_PI429545395	-0.830372	1.67371	-6.20095	0.00104081	0.0715934	-0.174622	NOT
CUST_79913_PI429545395	-1.49368	6.2851	-6.20091	0.00104084	0.0715934	-0.174649	NOT
CUST_38876_PI429545399	-1.02781	4.88237	-6.19706	0.00104407	0.0717279	-0.177789	NOT
CUST_81759_PI429545380	0.989902	2.05393	6.19705	0.00104408	0.0717279	-0.177801	NOT
A_23_P95640	-1.80459	7.12025	-6.19541	0.00104546	0.071768	-0.179131	DOWN
CUST_16536_PI429545388	-1.57491	10.3568	-6.19433	0.00104637	0.071768	-0.180013	NOT
CUST_13003_PI429545410	1.55761	2.25728	6.19367	0.00104692	0.071768	-0.18055	NOT
A_23_P73589	-1.08151	9.50481	-6.19159	0.00104868	0.071768	-0.182253	NOT
A_23_P145606	2.13486	4.96043	6.19057	0.00104955	0.071768	-0.183086	UP
CUST_92694_PI429545395	-1.91262	6.83952	-6.18994	0.00105008	0.071768	-0.183599	DOWN
A_24_P307869	1.52915	8.63197	6.18925	0.00105066	0.071768	-0.184156	NOT
A_33_P3585268	-1.5097	12.4903	-6.18897	0.0010509	0.071768	-0.184385	NOT
CUST_72084_PI429545376	1.1307	4.90829	6.18894	0.00105092	0.071768	-0.184411	NOT
A_23_P85240	-2.17466	2.9854	-6.18863	0.00105119	0.071768	-0.184664	DOWN
A_23_P29067	1.83942	8.09269	6.1875	0.00105215	0.071768	-0.18559	UP
CUST_92217_PI429545410	-1.82233	5.09121	-6.18718	0.00105242	0.071768	-0.185851	DOWN
A_32_P122754	-1.06269	6.58577	-6.18233	0.00105654	0.0720047	-0.189806	NOT
A_24_P316430	-2.05982	5.7157	-6.18156	0.0010572	0.0720055	-0.190438	DOWN
CUST_40310_PI429545406	-0.985958	1.81359	-6.17936	0.00105908	0.0720469	-0.192234	NOT
A_23_P59950	-2.24769	5.5347	-6.17865	0.00105968	0.0720469	-0.192813	DOWN
CUST_59727_PI429545395	0.726074	2.92882	6.17786	0.00106036	0.0720469	-0.193464	NOT
CUST_63502_PI429545402	2.16911	2.79088	6.17781	0.0010604	0.0720469	-0.1935	UP
A_23_P322	1.0428	8.60549	6.17692	0.00106117	0.0720548	-0.194231	NOT
A_33_P3362367	1.84281	6.13262	6.17521	0.00106263	0.0720701	-0.195627	UP
CUST_61669_PI429545399	-2.81063	6.14736	-6.17514	0.00106269	0.0720701	-0.195683	DOWN
CUST_13609_PI429545380	-0.911801	2.18933	-6.17398	0.00106369	0.0720939	-0.196635	NOT
A_33_P3212305	-1.68837	6.64625	-6.17273	0.00106477	0.072123	-0.197661	NOT
CUST_87948_PI429545399	0.986019	8.21161	6.17015	0.00106699	0.0721596	-0.199773	NOT
A_23_P168211	-1.56707	7.86731	-6.16982	0.00106727	0.0721596	-0.200036	NOT
CUST_63060_PI429545388	-4.06058	5.59678	-6.16971	0.00106736	0.0721596	-0.200126	DOWN
CUST_80456_PI429545388	0.737991	9.25526	6.16908	0.00106791	0.0721596	-0.200643	NOT
CUST_3509_PI429545380	0.987068	3.0232	6.16682	0.00106986	0.0722477	-0.202494	NOT
CUST_7004_PI429545395	-1.76959	10.458	-6.16403	0.00107228	0.0723229	-0.204785	DOWN
CUST_44531_PI429545399	0.823366	3.40686	6.16382	0.00107246	0.0723229	-0.204957	NOT
CUST_42897_PI429545406	2.40431	5.78117	6.16328	0.00107293	0.0723229	-0.205394	UP
CUST_35205_PI429545384	1.22541	6.01126	6.16172	0.00107428	0.0723702	-0.206671	NOT
CUST_47386_PI429545395	-2.11321	6.75596	-6.16061	0.00107525	0.0723914	-0.207582	DOWN
CUST_66262_PI429545376	-2.71383	6.33966	-6.15877	0.00107685	0.0724032	-0.20909	DOWN
CUST_46704_PI429545406	1.86864	9.35078	6.15861	0.00107699	0.0724032	-0.209223	UP
CUST_19760_PI429545380	0.898444	1.86116	6.15817	0.00107738	0.0724032	-0.209588	NOT
CUST_58165_PI429545380	-1.52611	5.31952	-6.1566	0.00107874	0.072451	-0.210869	NOT
CUST_53493_PI429545406	1.67575	2.68548	6.15568	0.00107955	0.0724614	-0.211627	NOT
A_32_P72940	0.825273	11.0177	6.15299	0.0010819	0.0725493	-0.213831	NOT
A_23_P168909	-1.94425	5.61851	-6.15269	0.00108216	0.0725493	-0.21408	DOWN
A_23_P153461	-1.4747	7.14367	-6.15116	0.00108351	0.0725958	-0.215339	NOT
CUST_37671_PI429545395	1.99804	8.19795	6.14834	0.00108598	0.0725972	-0.21765	UP
CUST_80324_PI429545384	-0.97937	3.37391	-6.14763	0.00108661	0.0725972	-0.218238	NOT
A_23_P165239	1.19594	6.27177	6.14728	0.00108692	0.0725972	-0.218521	NOT
CUST_86660_PI429545399	-6.61779	11.8561	-6.14651	0.0010876	0.0725972	-0.219158	DOWN
CUST_13343_PI429545410	3.04964	8.02946	6.14631	0.00108777	0.0725972	-0.219318	UP
CUST_88868_PI429545376	-1.31813	8.47944	-6.14539	0.00108858	0.0725972	-0.220074	NOT
A_33_P3344086	0.943049	10.5527	6.14458	0.00108929	0.0725972	-0.220736	NOT
CUST_4232_PI429545402	-0.932613	1.82152	-6.14434	0.00108951	0.0725972	-0.220938	NOT
A_33_P3213982	1.16373	2.38983	6.14405	0.00108976	0.0725972	-0.221172	NOT
CUST_63422_PI429545402	-1.18558	5.36827	-6.14371	0.00109007	0.0725972	-0.221453	NOT
A_33_P3640690	-2.12096	7.69584	-6.14251	0.00109112	0.0726242	-0.222438	DOWN
CUST_20301_PI429545380	-1.45304	3.41924	-6.1413	0.0010922	0.0726279	-0.223438	NOT
CUST_60262_PI429545384	3.1649	5.70505	6.14097	0.00109249	0.0726279	-0.223704	UP
CUST_74225_PI429545384	0.793773	9.71068	6.13488	0.0010979	0.0729199	-0.228716	NOT
CUST_66899_PI429545399	-1.62709	5.22006	-6.1326	0.00109994	0.0729199	-0.230593	NOT
CUST_7862_PI429545402	1.33095	6.52166	6.13245	0.00110007	0.0729199	-0.230715	NOT
CUST_30244_PI429545406	-3.1741	5.65605	-6.13239	0.00110013	0.0729199	-0.23077	DOWN
CUST_83484_PI429545384	1.82273	5.33785	6.13235	0.00110016	0.0729199	-0.230801	UP
A_23_P1029	-3.77681	9.14869	-6.1302	0.00110208	0.0729213	-0.232567	DOWN
A_23_P112774	-0.744428	7.49782	-6.13003	0.00110223	0.0729213	-0.232706	NOT
CUST_86138_PI429545376	-1.56809	2.50121	-6.12962	0.0011026	0.0729213	-0.233047	NOT
A_23_P69154	-2.72765	5.95479	-6.12939	0.00110281	0.0729213	-0.233238	DOWN
CUST_38765_PI429545406	-3.1519	14.7256	-6.12819	0.00110388	0.0729489	-0.234226	DOWN
CUST_15037_PI429545395	-1.12994	9.37245	-6.12474	0.00110698	0.0730477	-0.237066	NOT
CUST_90018_PI429545399	-5.06044	5.9135	-6.1244	0.00110729	0.0730477	-0.23735	DOWN
CUST_74010_PI429545399	1.11542	1.87842	6.12433	0.00110735	0.0730477	-0.237406	NOT
CUST_83743_PI429545388	-2.40963	9.24462	-6.12286	0.00110868	0.0730739	-0.238621	DOWN
CUST_68169_PI429545395	-4.24341	9.97227	-6.12243	0.00110906	0.0730739	-0.238974	DOWN
CUST_62700_PI429545388	3.5446	4.48843	6.11668	0.00111426	0.0733018	-0.243715	UP
CUST_34552_PI429545380	-1.8557	4.89351	-6.11647	0.00111445	0.0733018	-0.24389	DOWN
CUST_15475_PI429545406	2.19849	2.44442	6.11631	0.00111459	0.0733018	-0.24402	UP
CUST_39704_PI429545402	1.07582	5.34012	6.11491	0.00111587	0.0733018	-0.245179	NOT
A_24_P655849	-1.67537	5.9386	-6.11464	0.00111611	0.0733018	-0.245402	NOT
A_23_P151895	-3.18738	4.79334	-6.11405	0.00111665	0.0733018	-0.245885	DOWN
CUST_89245_PI429545402	-0.885954	4.51332	-6.11284	0.00111775	0.0733018	-0.246884	NOT
A_23_P387057	-1.07921	10.582	-6.11278	0.0011178	0.0733018	-0.246934	NOT
CUST_69594_PI429545388	-1.61126	5.86981	-6.11133	0.00111912	0.0733387	-0.248132	NOT
CUST_44778_PI429545402	1.08882	6.63244	6.11057	0.00111982	0.0733387	-0.248763	NOT
A_33_P3374833	-1.58443	4.32178	-6.10942	0.00112087	0.0733387	-0.249715	NOT
CUST_63888_PI429545406	1.41883	6.67273	6.10885	0.00112139	0.0733387	-0.250183	NOT
CUST_83674_PI429545410	-1.28518	4.82057	-6.10794	0.00112222	0.0733387	-0.250939	NOT
CUST_37243_PI429545410	-2.35358	3.82405	-6.10782	0.00112233	0.0733387	-0.251032	DOWN
CUST_16468_PI429545376	-1.14069	2.32596	-6.10635	0.00112367	0.073372	-0.252248	NOT
A_33_P3314594	-1.44412	6.00314	-6.10582	0.00112416	0.073372	-0.252685	NOT
CUST_81533_PI429545388	-0.834341	2.12588	-6.10206	0.00112761	0.0735497	-0.255796	NOT
CUST_17069_PI429545395	-1.66589	6.63112	-6.1007	0.00112886	0.0735497	-0.256921	NOT
A_23_P31654	1.34506	12.3409	6.10069	0.00112886	0.0735497	-0.256928	NOT
CUST_7821_PI429545376	-1.07077	3.67974	-6.09959	0.00112988	0.0735727	-0.25784	NOT
CUST_37413_PI429545410	-1.31633	5.82011	-6.09586	0.00113332	0.0737536	-0.260928	NOT
CUST_23297_PI429545388	-1.30835	2.65947	-6.09479	0.00113431	0.0737749	-0.261815	NOT
CUST_21281_PI429545395	-2.01264	8.77633	-6.09326	0.00113573	0.0738236	-0.263078	DOWN
A_23_P30069	-1.25945	6.20924	-6.09088	0.00113794	0.0738796	-0.265056	NOT
A_21_P0000188	4.03368	4.106	6.09041	0.00113837	0.0738796	-0.265441	UP
CUST_14450_PI429545402	-1.06227	6.17163	-6.08925	0.00113945	0.0738796	-0.266403	NOT
CUST_8287_PI429545406	-1.74177	6.89592	-6.08895	0.00113974	0.0738796	-0.266656	NOT
CUST_14393_PI429545410	-1.28132	6.96431	-6.08759	0.001141	0.0738796	-0.267783	NOT
CUST_73823_PI429545402	-0.826916	6.67693	-6.08755	0.00114103	0.0738796	-0.26781	NOT
A_33_P3212092	2.11739	8.43768	6.08733	0.00114124	0.0738796	-0.267998	UP
CUST_48125_PI429545410	-1.41589	3.19003	-6.08552	0.00114292	0.0739342	-0.269493	NOT
CUST_32952_PI429545406	-2.03421	6.4878	-6.08457	0.00114381	0.0739342	-0.270282	DOWN
CUST_92724_PI429545395	-3.01319	3.76155	-6.08428	0.00114408	0.0739342	-0.270522	DOWN
CUST_73672_PI429545402	-2.26873	7.53769	-6.08227	0.00114597	0.0740128	-0.272192	DOWN
A_33_P3383084	-1.10045	2.3237	-6.07815	0.00114983	0.0742193	-0.275611	NOT
A_33_P3216150	2.40628	8.80103	6.07629	0.00115158	0.074289	-0.277154	UP
A_24_P229180	0.824036	5.85167	6.0743	0.00115346	0.0743409	-0.278813	NOT
CUST_34666_PI429545402	-1.94965	8.90247	-6.07293	0.00115475	0.0743409	-0.279948	DOWN
CUST_34965_PI429545406	2.05294	6.67191	6.07266	0.00115501	0.0743409	-0.280175	UP
CUST_41617_PI429545399	2.59543	8.13561	6.07258	0.00115508	0.0743409	-0.280236	UP
A_23_P44166	2.0502	10.4827	6.07189	0.00115573	0.0743409	-0.280809	UP
A_33_P3421053	-2.93509	5.04158	-6.07014	0.00115739	0.0743702	-0.282265	DOWN
CUST_45883_PI429545399	-1.72795	7.28991	-6.07	0.00115753	0.0743702	-0.282384	NOT
A_33_P3349761	-1.37355	2.15219	-6.06897	0.0011585	0.0743815	-0.283239	NOT
CUST_43686_PI429545376	0.908447	2.1365	6.06797	0.00115945	0.0743815	-0.28407	NOT
CUST_62797_PI429545399	1.2879	9.70273	6.0677	0.00115971	0.0743815	-0.284299	NOT
CUST_34425_PI429545406	0.899742	6.8808	6.06696	0.00116041	0.0743834	-0.284911	NOT
CUST_91246_PI429545402	-1.08112	9.33826	-6.06618	0.00116115	0.0743877	-0.285557	NOT
A_33_P3216605	2.17844	3.08971	6.06506	0.00116222	0.0744133	-0.286492	UP
A_23_P51397	-1.87425	7.21338	-6.06389	0.00116333	0.0744313	-0.287465	DOWN
CUST_90585_PI429545399	1.48235	8.3091	6.06272	0.00116444	0.0744313	-0.288436	NOT
CUST_1904_PI429545410	-1.82902	3.74661	-6.06219	0.00116495	0.0744313	-0.288877	DOWN
CUST_47045_PI429545402	-1.57916	6.20705	-6.06011	0.00116694	0.0744313	-0.290609	NOT
CUST_58035_PI429545410	1.59374	5.90765	6.05814	0.00116882	0.0744313	-0.29225	NOT
CUST_20111_PI429545395	-1.05915	9.6351	-6.05732	0.00116961	0.0744313	-0.292936	NOT
A_24_P88763	-0.990239	5.64576	-6.05616	0.00117072	0.0744313	-0.293899	NOT
A_23_P64854	3.70957	4.64929	6.05599	0.00117088	0.0744313	-0.294042	UP
CUST_57515_PI429545388	-2.35998	2.48924	-6.05569	0.00117118	0.0744313	-0.294296	DOWN
CUST_62317_PI429545376	-2.71237	7.90664	-6.05515	0.00117169	0.0744313	-0.294742	DOWN
A_33_P3390264	-1.22226	3.12861	-6.05483	0.001172	0.0744313	-0.295012	NOT
CUST_64094_PI429545410	-2.27663	9.58922	-6.05401	0.00117279	0.0744313	-0.295696	DOWN
A_33_P3253501	0.702859	11.4343	6.05366	0.00117312	0.0744313	-0.295981	NOT
CUST_1607_PI429545399	-3.52482	12.0285	-6.05305	0.00117372	0.0744313	-0.296496	DOWN
CUST_71554_PI429545376	-3.51378	9.18461	-6.053	0.00117376	0.0744313	-0.296534	DOWN
A_21_P0000199	1.51943	6.61394	6.05294	0.00117381	0.0744313	-0.296581	NOT
A_33_P3405474	-1.64818	5.00254	-6.05287	0.00117389	0.0744313	-0.296645	NOT
CUST_69464_PI429545406	-0.878361	5.62618	-6.05099	0.0011757	0.0745034	-0.298208	NOT
A_32_P194962	1.02883	10.2898	6.04977	0.00117687	0.0745345	-0.299228	NOT
CUST_8667_PI429545388	-1.83853	9.26232	-6.04909	0.00117753	0.0745345	-0.299792	DOWN
CUST_10341_PI429545395	-1.31177	2.27785	-6.04802	0.00117857	0.0745579	-0.30069	NOT
CUST_93802_PI429545376	3.42223	3.97467	6.04696	0.00117959	0.0745798	-0.301567	UP
CUST_57657_PI429545395	-1.41763	4.89793	-6.04525	0.00118125	0.0746017	-0.302999	NOT
CUST_74205_PI429545388	1.3423	6.28448	6.04522	0.00118128	0.0746017	-0.303022	NOT
A_32_P83845	-1.93623	3.52111	-6.04294	0.00118349	0.0746993	-0.304929	DOWN
CUST_50623_PI429545388	-2.15597	2.94089	-6.04067	0.0011857	0.0747042	-0.306819	DOWN
A_33_P3272169	-1.00855	7.82267	-6.04	0.00118636	0.0747042	-0.307385	NOT
A_23_P142146	1.02531	12.9777	6.03989	0.00118647	0.0747042	-0.307477	NOT
CUST_57014_PI429545406	-3.14142	10.3394	-6.03947	0.00118687	0.0747042	-0.30782	DOWN
A_33_P3369706	1.99109	6.79167	6.0392	0.00118713	0.0747042	-0.308048	UP
A_23_P78479	-6.81901	8.5925	-6.037	0.00118928	0.0747042	-0.309889	DOWN
CUST_83483_PI429545388	1.84982	3.50293	6.037	0.00118928	0.0747042	-0.309891	UP
A_33_P3297626	0.907283	5.87271	6.03658	0.00118969	0.0747042	-0.310239	NOT
CUST_17403_PI429545410	1.13983	1.93562	6.03612	0.00119014	0.0747042	-0.310621	NOT
CUST_39615_PI429545406	-0.902495	1.72807	-6.03596	0.0011903	0.0747042	-0.310755	NOT
A_33_P3267562	2.10787	6.80867	6.03447	0.00119176	0.0747539	-0.312006	UP
CUST_31988_PI429545399	-4.55431	4.33143	-6.03323	0.00119297	0.0747777	-0.313041	DOWN
CUST_22647_PI429545399	-1.8601	6.30183	-6.03246	0.00119373	0.0747777	-0.313681	DOWN
CUST_89815_PI429545402	0.919957	13.2529	6.03202	0.00119416	0.0747777	-0.314051	NOT
CUST_90510_PI429545384	1.18258	6.42159	6.03035	0.0011958	0.0747918	-0.31545	NOT
CUST_83462_PI429545380	0.777926	3.03962	6.0301	0.00119605	0.0747918	-0.31566	NOT
CUST_80576_PI429545388	-1.59737	8.35098	-6.02928	0.00119685	0.0747918	-0.31634	NOT
A_21_P0014026	-1.0229	1.78227	-6.02905	0.00119708	0.0747918	-0.316533	NOT
A_24_P148796	0.740197	8.3187	6.02737	0.00119874	0.0748534	-0.317942	NOT
CUST_27142_PI429545399	1.47432	5.79159	6.02483	0.00120125	0.0748871	-0.320069	NOT
CUST_35085_PI429545406	-2.21013	8.10948	-6.02469	0.00120139	0.0748871	-0.320188	DOWN
CUST_92066_PI429545384	-1.10726	7.55012	-6.02388	0.00120218	0.0748871	-0.320862	NOT
A_23_P89187	-1.11363	10.5138	-6.02314	0.00120292	0.0748871	-0.32148	NOT
CUST_41919_PI429545395	-1.12233	5.93615	-6.02263	0.00120342	0.0748871	-0.321908	NOT
CUST_59824_PI429545410	1.00127	7.44859	6.02246	0.0012036	0.0748871	-0.322056	NOT
CUST_91916_PI429545384	-2.36726	9.61705	-6.02161	0.00120444	0.0748871	-0.322767	DOWN
CUST_37172_PI429545380	-1.19736	2.23665	-6.02137	0.00120467	0.0748871	-0.322964	NOT
CUST_74862_PI429545406	0.791331	7.10182	6.0199	0.00120613	0.0749361	-0.324197	NOT
A_24_P277349	-1.35379	10.4874	-6.01818	0.00120784	0.0750002	-0.325636	NOT
CUST_5812_PI429545402	-0.85318	9.48798	-6.01541	0.00121061	0.0751299	-0.327962	NOT
CUST_80494_PI429545402	0.95924	8.42208	6.01078	0.00121523	0.0753747	-0.33184	NOT
CUST_29431_PI429545406	-2.50548	6.93108	-6.00963	0.00121638	0.0754043	-0.332808	DOWN
A_33_P3354404	3.38091	7.82328	6.00736	0.00121867	0.0754627	-0.334715	UP
CUST_76284_PI429545410	1.6814	2.14328	6.00734	0.00121869	0.0754627	-0.334731	NOT
A_33_P3474250	2.93815	8.79582	6.00564	0.0012204	0.0755267	-0.33616	UP
A_21_P0011651	-3.29023	6.54734	-6.00471	0.00122133	0.0755395	-0.33694	DOWN
CUST_65782_PI429545402	-2.00887	7.45028	-6.00408	0.00122196	0.0755395	-0.337465	DOWN
CUST_32174_PI429545384	1.89073	3.83928	6.0023	0.00122377	0.07554	-0.338965	UP
CUST_72409_PI429545395	-0.942629	4.65598	-6.0021	0.00122396	0.07554	-0.339129	NOT
A_33_P3213311	2.15037	3.77302	6.00192	0.00122415	0.07554	-0.339281	UP
CUST_77965_PI429545384	-3.57475	3.63343	-6.00138	0.00122469	0.07554	-0.339736	DOWN
CUST_21683_PI429545410	-3.59243	6.42823	-5.9987	0.00122741	0.0756259	-0.341987	DOWN
CUST_10712_PI429545376	-2.01474	4.43796	-5.99853	0.00122758	0.0756259	-0.342133	DOWN
CUST_72439_PI429545395	-1.18455	2.48352	-5.99799	0.00122813	0.0756259	-0.342587	NOT
CUST_83733_PI429545388	-2.50486	7.66352	-5.99675	0.00122938	0.0756373	-0.343625	DOWN
CUST_90691_PI429545395	-1.86765	2.52147	-5.9962	0.00122995	0.0756373	-0.344092	DOWN
CUST_57995_PI429545410	1.40246	5.19515	5.99516	0.001231	0.0756373	-0.344964	NOT
A_33_P3357292	1.40722	2.56094	5.99451	0.00123167	0.0756373	-0.345515	NOT
A_23_P398854	0.898263	2.07176	5.99446	0.00123172	0.0756373	-0.345557	NOT
CUST_80027_PI429545395	0.87529	10.259	5.99326	0.00123293	0.0756582	-0.34656	NOT
CUST_55418_PI429545399	-2.66871	6.31344	-5.99278	0.00123342	0.0756582	-0.346963	DOWN
CUST_29649_PI429545399	1.65521	5.05406	5.99135	0.00123489	0.0756911	-0.348173	NOT
A_33_P3284933	-2.18327	9.1146	-5.99072	0.00123552	0.0756911	-0.348696	DOWN
A_23_P201628	-1.63943	9.65298	-5.99026	0.001236	0.0756911	-0.34909	NOT
A_23_P32165	2.12053	5.11843	5.98673	0.00123961	0.0757783	-0.352059	UP
CUST_68804_PI429545406	-1.37087	8.64666	-5.98526	0.00124112	0.0757783	-0.353302	NOT
CUST_33021_PI429545380	0.879782	3.0912	5.98462	0.00124177	0.0757783	-0.353835	NOT
CUST_16083_PI429545376	1.41516	2.08253	5.98297	0.00124347	0.0757783	-0.355224	NOT
CUST_91365_PI429545388	-1.38719	8.14835	-5.98277	0.00124368	0.0757783	-0.355399	NOT
A_23_P97457	-1.00654	7.27011	-5.98255	0.00124391	0.0757783	-0.355585	NOT
CUST_45612_PI429545395	0.96859	12.7421	5.98225	0.00124421	0.0757783	-0.355832	NOT
CUST_68463_PI429545399	-1.39183	5.30869	-5.98168	0.0012448	0.0757783	-0.356312	NOT
CUST_59250_PI429545384	1.05802	7.22099	5.98154	0.00124494	0.0757783	-0.35643	NOT
CUST_73158_PI429545395	-2.25684	7.99298	-5.98092	0.00124558	0.0757783	-0.356951	DOWN
A_23_P345674	-1.43964	2.90535	-5.97994	0.00124659	0.0757783	-0.35778	NOT
A_32_P204019	1.13686	12.2976	5.97923	0.00124733	0.0757783	-0.358383	NOT
CUST_20737_PI429545399	-1.23925	2.34639	-5.97681	0.00124983	0.0757783	-0.360424	NOT
CUST_92748_PI429545376	1.20175	2.77232	5.97673	0.00124992	0.0757783	-0.360489	NOT
A_23_P74309	2.28277	4.3414	5.97619	0.00125048	0.0757783	-0.360948	UP
CUST_51425_PI429545410	-1.0401	8.43357	-5.97592	0.00125075	0.0757783	-0.361168	NOT
CUST_39122_PI429545410	1.15899	7.80943	5.97553	0.00125115	0.0757783	-0.361499	NOT
CUST_30291_PI429545395	-1.15229	5.6275	-5.97515	0.00125155	0.0757783	-0.361825	NOT
CUST_14725_PI429545406	-1.14179	8.27077	-5.97432	0.00125242	0.0757783	-0.362525	NOT
CUST_66598_PI429545406	1.26851	9.3913	5.97415	0.00125259	0.0757783	-0.362663	NOT
CUST_13488_PI429545376	2.10607	2.41498	5.97363	0.00125313	0.0757783	-0.363106	UP
CUST_7927_PI429545410	-1.18904	6.16329	-5.97335	0.00125342	0.0757783	-0.363339	NOT
CUST_82874_PI429545410	-2.85336	3.29885	-5.97281	0.00125398	0.0757783	-0.363796	DOWN
A_23_P145408	-1.67522	8.47011	-5.97199	0.00125484	0.0757783	-0.364492	NOT
CUST_19489_PI429545406	0.8136	8.5122	5.97057	0.00125632	0.0757783	-0.365691	NOT
A_24_P16913	-2.14463	5.18785	-5.9694	0.00125753	0.0757783	-0.366675	DOWN
CUST_26033_PI429545388	-1.0529	2.37545	-5.96905	0.00125789	0.0757783	-0.366968	NOT
CUST_82051_PI429545406	1.61116	2.50174	5.96893	0.00125801	0.0757783	-0.367068	NOT
CUST_80334_PI429545402	1.97216	3.49739	5.96881	0.00125815	0.0757783	-0.367175	UP
CUST_3542_PI429545402	-1.73236	5.36102	-5.96878	0.00125817	0.0757783	-0.367196	NOT
CUST_55550_PI429545384	-2.22919	8.92806	-5.9684	0.00125857	0.0757783	-0.367519	DOWN
CUST_1990_PI429545388	-1.8149	5.68426	-5.96756	0.00125945	0.0757901	-0.36823	DOWN
CUST_27781_PI429545399	-1.35109	6.02967	-5.96663	0.00126042	0.075807	-0.369018	NOT
CUST_4780_PI429545410	-1.09879	7.87834	-5.96569	0.0012614	0.075807	-0.369808	NOT
CUST_30389_PI429545399	1.3185	3.90427	5.96533	0.00126178	0.075807	-0.370112	NOT
CUST_11114_PI429545388	-2.71638	8.50823	-5.96237	0.00126488	0.0759525	-0.372616	DOWN
CUST_35353_PI429545410	-3.53678	4.42212	-5.96164	0.00126565	0.0759575	-0.373233	DOWN
A_23_P98205	-2.3559	4.27994	-5.96025	0.00126711	0.075983	-0.374405	DOWN
CUST_51657_PI429545376	-2.11933	2.60288	-5.95946	0.00126795	0.075983	-0.375079	DOWN
CUST_33957_PI429545388	-2.79009	6.43299	-5.95928	0.00126813	0.075983	-0.375226	DOWN
A_33_P3283030	-2.53441	4.89473	-5.95773	0.00126977	0.0760401	-0.376541	DOWN
A_33_P3396607	-1.59906	5.24149	-5.9545	0.00127318	0.0761845	-0.379274	NOT
CUST_26683_PI429545402	-1.79093	10.7891	-5.95395	0.00127376	0.0761845	-0.37974	DOWN
A_33_P3221055	1.23561	7.85884	5.9535	0.00127423	0.0761845	-0.38012	NOT
CUST_10393_PI429545410	1.84124	8.94637	5.9521	0.00127571	0.0762012	-0.381303	UP
A_33_P3407925	-2.29642	6.61326	-5.95175	0.00127608	0.0762012	-0.381598	DOWN
CUST_52873_PI429545388	1.17588	2.12882	5.95129	0.00127657	0.0762012	-0.381987	NOT
A_23_P97112	-2.22924	3.88028	-5.94947	0.00127851	0.0762627	-0.383531	DOWN
A_23_P28815	-3.53991	3.76906	-5.94903	0.00127897	0.0762627	-0.383905	DOWN
A_33_P3404601	-2.72299	5.64934	-5.94707	0.00128106	0.0763333	-0.385567	DOWN
A_24_P30194	-1.09202	5.73149	-5.94584	0.00128238	0.0763333	-0.386611	NOT
CUST_37331_PI429545395	1.17299	4.52992	5.94518	0.00128307	0.0763333	-0.387164	NOT
A_23_P164057	-2.39812	7.38607	-5.94316	0.00128524	0.0763333	-0.388882	DOWN
A_33_P3382949	0.764881	1.93157	5.94269	0.00128574	0.0763333	-0.389281	NOT
A_33_P3244585	-2.96829	4.81864	-5.94264	0.00128578	0.0763333	-0.389317	DOWN
CUST_37699_PI429545376	2.01832	2.62747	5.94253	0.0012859	0.0763333	-0.389411	UP
CUST_38235_PI429545402	1.3068	6.6806	5.9422	0.00128625	0.0763333	-0.38969	NOT
CUST_28823_PI429545410	1.07617	4.87028	5.94075	0.00128781	0.0763333	-0.39092	NOT
A_23_P251499	-3.39203	12.7866	-5.94072	0.00128785	0.0763333	-0.390953	DOWN
CUST_65942_PI429545402	-1.16625	4.84571	-5.94042	0.00128816	0.0763333	-0.391202	NOT
A_24_P406986	-0.898499	9.13082	-5.93962	0.00128902	0.0763333	-0.391879	NOT
CUST_33745_PI429545406	-1.47987	2.7261	-5.93846	0.00129026	0.0763333	-0.392862	NOT
A_33_P3396200	0.887759	11.0347	5.93812	0.00129063	0.0763333	-0.393151	NOT
CUST_64457_PI429545376	2.28367	3.67048	5.93737	0.00129144	0.0763333	-0.393794	UP
CUST_64607_PI429545376	2.02819	2.73013	5.9372	0.00129162	0.0763333	-0.393934	UP
CUST_93762_PI429545376	2.74243	5.2262	5.93647	0.00129241	0.0763333	-0.394558	UP
CUST_33993_PI429545410	0.89314	4.55662	5.93585	0.00129307	0.0763333	-0.395079	NOT
CUST_23246_PI429545384	1.33984	4.45899	5.9354	0.00129356	0.0763333	-0.395465	NOT
A_33_P3270776	-1.75866	9.5915	-5.93508	0.0012939	0.0763333	-0.395734	NOT
CUST_68346_PI429545402	-1.54859	4.74241	-5.93305	0.0012961	0.0763339	-0.397462	NOT
A_24_P363087	-3.6247	12.1667	-5.93253	0.00129665	0.0763339	-0.397898	DOWN
A_33_P3414157	1.83732	2.79787	5.93249	0.0012967	0.0763339	-0.397934	UP
A_32_P34844	-3.08176	3.31304	-5.9319	0.00129734	0.0763339	-0.398438	DOWN
CUST_90724_PI429545402	-2.75339	9.06727	-5.93189	0.00129735	0.0763339	-0.398446	DOWN
A_23_P140716	-2.69808	5.6494	-5.93119	0.0012981	0.0763378	-0.399038	DOWN
CUST_75083_PI429545384	1.19555	4.91648	5.93016	0.00129921	0.0763512	-0.399912	NOT
CUST_16474_PI429545402	0.985795	11.2475	5.92971	0.0012997	0.0763512	-0.400296	NOT
A_23_P259292	-2.37602	8.42163	-5.9288	0.00130068	0.076363	-0.401066	DOWN
CUST_79475_PI429545380	-1.11741	1.90307	-5.92826	0.00130128	0.076363	-0.401532	NOT
CUST_67963_PI429545410	-0.893843	7.74662	-5.92743	0.00130218	0.0763696	-0.402236	NOT
CUST_41195_PI429545376	-1.0539	1.80251	-5.92656	0.00130313	0.0763696	-0.402977	NOT
A_33_P3266255	-1.73644	7.64754	-5.92625	0.00130345	0.0763696	-0.403234	NOT
A_23_P354805	-1.84062	4.51201	-5.92512	0.00130469	0.0763854	-0.4042	DOWN
A_23_P65558	-1.81084	5.4605	-5.92376	0.00130617	0.0763854	-0.405356	DOWN
A_32_P98739	1.20237	3.18885	5.92266	0.00130736	0.0763854	-0.406287	NOT
A_23_P141665	-1.1128	3.13851	-5.92253	0.00130751	0.0763854	-0.406404	NOT
A_23_P81262	-1.30467	5.56203	-5.92247	0.00130757	0.0763854	-0.406451	NOT
A_33_P3390673	1.1636	7.68721	5.92133	0.00130881	0.0763854	-0.407419	NOT
CUST_17058_PI429545388	-1.27654	2.44573	-5.92116	0.001309	0.0763854	-0.407568	NOT
A_23_P137931	-2.44426	3.52111	-5.92086	0.00130933	0.0763854	-0.40782	DOWN
CUST_30841_PI429545395	-1.00524	4.05319	-5.92033	0.00130991	0.0763854	-0.408275	NOT
CUST_87909_PI429545380	1.35184	5.78963	5.91891	0.00131146	0.0764081	-0.409482	NOT
A_33_P3326025	-2.27303	13.0931	-5.91871	0.00131168	0.0764081	-0.409649	DOWN
A_33_P3319281	-2.03375	8.26947	-5.91727	0.00131326	0.0764104	-0.410877	DOWN
A_23_P100868	0.930074	6.42601	5.91673	0.00131385	0.0764104	-0.411337	NOT
A_33_P3316696	1.0903	5.74606	5.91569	0.00131499	0.0764104	-0.41222	NOT
CUST_34195_PI429545406	4.42665	4.8268	5.91496	0.00131579	0.0764104	-0.412844	UP
CUST_81133_PI429545395	-1.98444	8.63695	-5.91449	0.00131631	0.0764104	-0.413242	DOWN
CUST_73897_PI429545399	-1.40819	6.31355	-5.9144	0.00131641	0.0764104	-0.413325	NOT
CUST_52173_PI429545388	-1.21418	8.18428	-5.91429	0.00131653	0.0764104	-0.413418	NOT
A_23_P129358	0.995417	5.50305	5.91292	0.00131803	0.0764575	-0.414579	NOT
A_33_P3210647	-2.06364	9.1474	-5.91057	0.00132062	0.0765677	-0.416581	DOWN
A_33_P3210399	2.85159	7.24806	5.90763	0.00132387	0.0767163	-0.419091	UP
A_32_P827528	-1.04441	6.23564	-5.90213	0.00132998	0.076916	-0.423786	NOT
CUST_31651_PI429545395	-1.27136	7.73023	-5.90126	0.00133094	0.076916	-0.424523	NOT
A_21_P0010744	0.955572	12.0995	5.90017	0.00133216	0.076916	-0.425457	NOT
CUST_53843_PI429545380	-1.02633	5.77508	-5.89974	0.00133263	0.076916	-0.42582	NOT
CUST_41459_PI429545395	-1.58028	9.56054	-5.8994	0.00133302	0.076916	-0.426117	NOT
A_23_P340617	2.60773	2.96096	5.89882	0.00133366	0.076916	-0.426605	UP
A_24_P364296	-1.38108	6.45208	-5.89808	0.00133449	0.076916	-0.427243	NOT
A_33_P3404989	1.41379	6.2589	5.89802	0.00133456	0.076916	-0.427293	NOT
CUST_87433_PI429545406	-1.12306	9.59024	-5.89795	0.00133463	0.076916	-0.427348	NOT
CUST_21436_PI429545399	1.41217	7.04035	5.89764	0.00133498	0.076916	-0.427615	NOT
CUST_93596_PI429545384	-0.97439	1.76812	-5.89758	0.00133505	0.076916	-0.427668	NOT
A_33_P3216853	1.36723	2.25399	5.89706	0.00133563	0.076916	-0.428113	NOT
CUST_38496_PI429545399	0.719681	8.55667	5.89627	0.0013365	0.0769266	-0.428783	NOT
CUST_14153_PI429545410	0.817877	7.91776	5.89348	0.00133964	0.0770341	-0.431174	NOT
A_32_P27917	-0.74711	5.26606	-5.89315	0.00134	0.0770341	-0.431451	NOT
CUST_61430_PI429545384	1.20189	4.68118	5.89275	0.00134045	0.0770341	-0.431793	NOT
A_33_P3365710	-2.6432	6.01791	-5.89154	0.00134181	0.0770723	-0.432828	DOWN
A_33_P3383422	0.866087	7.19071	5.88857	0.00134516	0.0772046	-0.435368	NOT
CUST_63627_PI429545399	1.28297	7.35099	5.88786	0.00134595	0.0772046	-0.435974	NOT
CUST_78518_PI429545406	-1.43371	5.9522	-5.88715	0.00134676	0.0772046	-0.436581	NOT
A_33_P3280385	-2.71654	4.4108	-5.88703	0.00134689	0.0772046	-0.436687	DOWN
A_23_P397055	-1.39647	8.60795	-5.88454	0.00134971	0.0773041	-0.438816	NOT
CUST_63517_PI429545376	-1.34166	2.98766	-5.88426	0.00135002	0.0773041	-0.439056	NOT
A_23_P369983	0.907278	8.37618	5.8821	0.00135247	0.0773537	-0.440906	NOT
CUST_32282_PI429545406	1.92675	2.60841	5.88166	0.00135296	0.0773537	-0.441276	UP
A_33_P3224324	-3.25021	5.50432	-5.88125	0.00135343	0.0773537	-0.441629	DOWN
CUST_67554_PI429545410	-4.43206	6.60253	-5.88076	0.00135398	0.0773537	-0.442046	DOWN
CUST_83221_PI429545406	-1.25514	2.1394	-5.88039	0.0013544	0.0773537	-0.442364	NOT
CUST_65817_PI429545399	-0.974576	8.48388	-5.8788	0.00135622	0.0773537	-0.443733	NOT
A_33_P3227079	-1.44649	3.46579	-5.87859	0.00135645	0.0773537	-0.443906	NOT
A_23_P170978	1.27228	5.42064	5.87859	0.00135646	0.0773537	-0.443913	NOT
A_33_P3270793	2.13353	7.72881	5.87724	0.00135799	0.077401	-0.445061	UP
CUST_28833_PI429545402	1.96144	2.91044	5.87496	0.0013606	0.0775096	-0.447022	UP
CUST_15027_PI429545395	-1.43439	11.4261	-5.8742	0.00136146	0.0775096	-0.447671	NOT
A_23_P82412	1.16881	8.78502	5.87374	0.00136198	0.0775096	-0.448063	NOT
A_33_P3252281	-3.68502	3.52379	-5.87248	0.00136343	0.0775506	-0.449147	DOWN
A_33_P3283626	1.16229	5.98013	5.87136	0.00136471	0.0775506	-0.450109	NOT
A_24_P38081	1.52858	6.39015	5.87092	0.00136521	0.0775506	-0.45048	NOT
CUST_72769_PI429545395	-2.62452	4.52239	-5.87067	0.0013655	0.0775506	-0.450695	DOWN
CUST_46673_PI429545399	-1.27951	4.43321	-5.86906	0.00136734	0.0775878	-0.452075	NOT
CUST_42832_PI429545384	-2.16917	5.98929	-5.86888	0.00136755	0.0775878	-0.452229	DOWN
CUST_46456_PI429545376	1.44596	2.39934	5.86826	0.00136827	0.0775889	-0.452764	NOT
CUST_32266_PI429545388	1.35358	4.99881	5.86693	0.00136979	0.0776167	-0.453903	NOT
CUST_51577_PI429545376	1.61852	7.09786	5.86662	0.00137015	0.0776167	-0.454173	NOT
CUST_72199_PI429545380	0.98733	1.88282	5.86523	0.00137175	0.0776378	-0.455364	NOT
CUST_69556_PI429545402	-1.25638	2.65581	-5.86471	0.00137235	0.0776378	-0.455806	NOT
CUST_1767_PI429545399	-1.04748	7.05002	-5.86401	0.00137316	0.0776378	-0.456413	NOT
A_23_P303210	-3.52448	4.50212	-5.86387	0.00137332	0.0776378	-0.456532	DOWN
A_23_P58588	-2.58869	13.161	-5.86185	0.00137565	0.0777299	-0.458263	DOWN
A_23_P30582	1.28167	4.82246	5.86058	0.00137712	0.0777379	-0.459355	NOT
A_33_P3351150	-2.66258	5.73008	-5.86052	0.00137719	0.0777379	-0.459407	DOWN
CUST_87558_PI429545399	0.788325	8.50115	5.85909	0.00137885	0.0777917	-0.460633	NOT
CUST_57245_PI429545388	1.823	3.0644	5.85727	0.00138096	0.0778509	-0.462198	UP
CUST_56744_PI429545406	1.29891	3.67686	5.85569	0.0013828	0.0778509	-0.463559	NOT
A_33_P3358469	-1.29047	6.74068	-5.85559	0.00138292	0.0778509	-0.463645	NOT
CUST_63522_PI429545395	1.06658	12.6971	5.85554	0.00138297	0.0778509	-0.463687	NOT
A_24_P40795	0.949553	11.8128	5.85518	0.0013834	0.0778509	-0.464001	NOT
CUST_92046_PI429545384	-0.957384	7.53799	-5.85443	0.00138427	0.0778603	-0.464642	NOT
CUST_67834_PI429545399	-3.35619	7.88039	-5.85308	0.00138584	0.0778722	-0.4658	DOWN
CUST_46005_PI429545410	-0.985818	1.73271	-5.85276	0.00138621	0.0778722	-0.466075	NOT
CUST_89070_PI429545384	1.15441	3.18583	5.85244	0.00138658	0.0778722	-0.46635	NOT
CUST_97062_PI429545380	-1.86991	6.09597	-5.85106	0.0013882	0.0778734	-0.46754	DOWN
A_33_P3311668	1.415	5.33464	5.85084	0.00138846	0.0778734	-0.467734	NOT
CUST_88389_PI429545406	1.47459	2.53978	5.85063	0.00138871	0.0778734	-0.467914	NOT
CUST_6632_PI429545402	2.08535	3.45742	5.84941	0.00139013	0.0779137	-0.468958	UP
A_33_P3236798	-2.44459	7.50174	-5.84784	0.00139196	0.0779772	-0.470307	DOWN
CUST_43777_PI429545406	1.0571	6.47227	5.84611	0.00139399	0.0780293	-0.471798	NOT
A_23_P70843	-1.39486	6.60062	-5.84585	0.0013943	0.0780293	-0.47202	NOT
A_24_P339071	-2.02567	7.46573	-5.84481	0.00139553	0.0780307	-0.472922	DOWN
CUST_61549_PI429545399	-1.08334	2.02714	-5.84457	0.0013958	0.0780307	-0.473122	NOT
A_33_P3352019	-2.07201	8.19154	-5.84375	0.00139677	0.0780307	-0.473835	DOWN
A_24_P18146	-1.55248	4.05233	-5.84344	0.00139713	0.0780307	-0.474095	NOT
CUST_45182_PI429545395	-1.92192	8.80162	-5.84201	0.00139882	0.0780858	-0.47533	DOWN
A_23_P52227	-2.20622	6.28949	-5.84056	0.00140054	0.0781423	-0.476584	DOWN
CUST_31855_PI429545399	-3.88047	6.52447	-5.83829	0.00140322	0.0782526	-0.47854	DOWN
CUST_81879_PI429545402	0.787024	5.02703	5.83736	0.00140431	0.0782745	-0.479338	NOT
CUST_1587_PI429545399	-3.49372	10.7547	-5.83663	0.00140518	0.0782834	-0.479967	DOWN
A_33_P3497352	1.81501	3.01164	5.83335	0.00140907	0.0784056	-0.482794	UP
A_23_P379200	-2.32714	4.69268	-5.83305	0.00140943	0.0784056	-0.483058	DOWN
A_33_P3376527	-1.10657	4.93242	-5.83252	0.00141006	0.0784056	-0.483513	NOT
CUST_31683_PI429545410	-1.75744	7.86093	-5.83241	0.00141019	0.0784056	-0.483611	NOT
[truncated: 98,002 more rows]
