# Supplementary material for: Reconstruction of the lncRNA-miRNA-mRNA network based on competitive endogenous RNA reveals functional miRNAs and lncRNAs in burns and keloids
Source: PLoS One. 2025 Apr 9;20(4):e0320855. doi: 10.1371/journal.pone.0320855 (PMC11981201; doi:10.1371/journal.pone.0320855)
Supplement: S2 Table — (XLSX) [file pone.0320855.s003.xlsx]

## Sheet: S2--DEMis
Table S2.Differentially expressed miRNA
	log2FC	AveExpr	t	P.Value	adj.P.Val	B	change
MIMAT0000722_st	-4.48628	3.40367	-28.9339	3.35595e-14	1.21999e-10	21.84	DOWN
MIMAT0001095_st	-4.48628	3.40367	-28.9339	3.35595e-14	1.21999e-10	21.84	DOWN
MIMAT0003122_st	-4.48628	3.40367	-28.9339	3.35595e-14	1.21999e-10	21.84	DOWN
MIMAT0006295_st	-4.48628	3.40367	-28.9339	3.35595e-14	1.21999e-10	21.84	DOWN
MIMAT0008120_st	-4.48628	3.40367	-28.9339	3.35595e-14	1.21999e-10	21.84	DOWN
MIMAT0009300_st	-4.48628	3.40367	-28.9339	3.35595e-14	1.21999e-10	21.84	DOWN
MIMAT0009889_st	-4.48628	3.40367	-28.9339	3.35595e-14	1.21999e-10	21.84	DOWN
MIMAT0013142_st	-4.48628	3.40367	-28.9339	3.35595e-14	1.21999e-10	21.84	DOWN
MIMAT0015857_st	-4.48628	3.40367	-28.9339	3.35595e-14	1.21999e-10	21.84	DOWN
MIMAT0025373_st	-4.48628	3.40367	-28.9339	3.35595e-14	1.21999e-10	21.84	DOWN
MIMAT0023941_st	-3.30224	2.76395	-26.9536	9.18677e-14	3.03606e-10	21.0582	DOWN
MIMAT0024102_st	-4.35085	3.92038	-25.142	2.46196e-13	7.45831e-10	20.2651	DOWN
MIMAT0003340_st	-3.95608	2.79558	-24.2886	4.01153e-13	9.72208e-10	19.8628	DOWN
MIMAT0006406_st	-3.95608	2.79558	-24.2886	4.01153e-13	9.72208e-10	19.8628	DOWN
MIMAT0015991_st	-3.95608	2.79558	-24.2886	4.01153e-13	9.72208e-10	19.8628	DOWN
MIMAT0026872_st	-6.30224	4.33315	-23.2738	7.32656e-13	1.66464e-09	19.3581	DOWN
MIMAT0002874_st	-6.52016	4.64043	-22.402	1.25435e-12	2.1714e-09	18.9002	DOWN
MIMAT0006367_st	-6.52016	4.64043	-22.402	1.25435e-12	2.1714e-09	18.9002	DOWN
MIMAT0008176_st	-6.52016	4.64043	-22.402	1.25435e-12	2.1714e-09	18.9002	DOWN
MIMAT0015926_st	-6.52016	4.64043	-22.402	1.25435e-12	2.1714e-09	18.9002	DOWN
MIMAT0024203_st	-6.52016	4.64043	-22.402	1.25435e-12	2.1714e-09	18.9002	DOWN
MIMAT0001189_st	-6.12246	3.93368	-21.0608	2.98596e-12	3.87674e-09	18.1476	DOWN
MIMAT0003679_st	-6.12246	3.93368	-21.0608	2.98596e-12	3.87674e-09	18.1476	DOWN
MIMAT0009614_st	-6.12246	3.93368	-21.0608	2.98596e-12	3.87674e-09	18.1476	DOWN
MIMAT0011567_st	-6.12246	3.93368	-21.0608	2.98596e-12	3.87674e-09	18.1476	DOWN
MIMAT0011661_st	-6.12246	3.93368	-21.0608	2.98596e-12	3.87674e-09	18.1476	DOWN
MIMAT0014615_st	-6.12246	3.93368	-21.0608	2.98596e-12	3.87674e-09	18.1476	DOWN
MIMAT0030478_st	-6.12246	3.93368	-21.0608	2.98596e-12	3.87674e-09	18.1476	DOWN
MIMAT0013594_st	-3.91845	2.94652	-20.04	5.98655e-12	7.50445e-09	17.5324	DOWN
MIMAT0024113_st	-3.95929	3.04906	-19.7796	7.18721e-12	8.70923e-09	17.3691	DOWN
MIMAT0006079_st	-6.83173	4.4993	-19.4853	8.86059e-12	1.03906e-08	17.1813	DOWN
MIMAT0007111_st	-6.64859	4.26514	-19.2406	1.05685e-11	1.20061e-08	17.0225	DOWN
MIMAT0013924_st	-3.94112	2.91932	-18.8131	1.44527e-11	1.59212e-08	16.7391	DOWN
MIMAT0014276_st	-5.28316	3.58865	-18.5227	1.79438e-11	1.81197e-08	16.5421	DOWN
MIMAT0014425_st	-5.28316	3.58865	-18.5227	1.79438e-11	1.81197e-08	16.5421	DOWN
MIMAT0029714_st	-5.28316	3.58865	-18.5227	1.79438e-11	1.81197e-08	16.5421	DOWN
MIMAT0009473_st	-5.57785	3.87876	-18.0306	2.60814e-11	2.4951e-08	16.1997	DOWN
MIMAT0031666_st	-5.57785	3.87876	-18.0306	2.60814e-11	2.4951e-08	16.1997	DOWN
MIMAT0004749_st	-6.31652	4.87931	-17.5537	3.78142e-11	3.273e-08	15.8572	DOWN
MIMAT0006745_st	-6.31652	4.87931	-17.5537	3.78142e-11	3.273e-08	15.8572	DOWN
MIMAT0013921_st	-6.31652	4.87931	-17.5537	3.78142e-11	3.273e-08	15.8572	DOWN
MIMAT0015304_st	-6.31652	4.87931	-17.5537	3.78142e-11	3.273e-08	15.8572	DOWN
MIMAT0029501_st	-4.87827	3.42528	-17.2636	4.76201e-11	4.02589e-08	15.6435	DOWN
MIMAT0000044_st	-6.12584	4.30743	-17.0732	5.55056e-11	4.29318e-08	15.501	DOWN
MIMAT0014107_st	-6.12584	4.30743	-17.0732	5.55056e-11	4.29318e-08	15.501	DOWN
MIMAT0021468_st	-6.12584	4.30743	-17.0732	5.55056e-11	4.29318e-08	15.501	DOWN
MIMAT0023498_st	-6.12584	4.30743	-17.0732	5.55056e-11	4.29318e-08	15.501	DOWN
MIMAT0004094_st	-6.56235	4.32015	-16.8469	6.67291e-11	4.41616e-08	15.3292	DOWN
MIMAT0000736_st	-3.20383	3.07919	-16.8018	6.92435e-11	4.41616e-08	15.2946	DOWN
MIMAT0000746_st	-3.20383	3.07919	-16.8018	6.92435e-11	4.41616e-08	15.2946	DOWN
MIMAT0006310_st	-3.20383	3.07919	-16.8018	6.92435e-11	4.41616e-08	15.2946	DOWN
MIMAT0008133_st	-3.20383	3.07919	-16.8018	6.92435e-11	4.41616e-08	15.2946	DOWN
MIMAT0009307_st	-3.20383	3.07919	-16.8018	6.92435e-11	4.41616e-08	15.2946	DOWN
MIMAT0009891_st	-3.20383	3.07919	-16.8018	6.92435e-11	4.41616e-08	15.2946	DOWN
MIMAT0013149_st	-3.20383	3.07919	-16.8018	6.92435e-11	4.41616e-08	15.2946	DOWN
MIMAT0015871_st	-3.20383	3.07919	-16.8018	6.92435e-11	4.41616e-08	15.2946	DOWN
MIMAT0023946_st	-3.20383	3.07919	-16.8018	6.92435e-11	4.41616e-08	15.2946	DOWN
MIMAT0022813_st	-3.07499	10.0548	-16.6814	7.64564e-11	4.7921e-08	15.2019	DOWN
MIMAT0017956_st	-5.85025	4.91219	-16.6261	8.00384e-11	4.93159e-08	15.1591	DOWN
MIMAT0003528_st	-2.9145	10.3222	-16.5236	8.71535e-11	5.19765e-08	15.0792	DOWN
MIMAT0003188_st	-4.2392	3.38378	-16.4652	9.15054e-11	5.19765e-08	15.0335	DOWN
MIMAT0003213_st	-4.2392	3.38378	-16.4652	9.15054e-11	5.19765e-08	15.0335	DOWN
MIMAT0010189_st	-4.2392	3.38378	-16.4652	9.15054e-11	5.19765e-08	15.0335	DOWN
MIMAT0013227_st	-4.2392	3.38378	-16.4652	9.15054e-11	5.19765e-08	15.0335	DOWN
MIMAT0022649_st	-5.40975	3.82802	-16.2787	1.07032e-10	5.98605e-08	14.8861	DOWN
MIMAT0014966_st	-2.8224	11.5106	-16.1557	1.18793e-10	6.54313e-08	14.7879	DOWN
MIMAT0024182_st	-3.96197	3.22812	-16.0083	1.34727e-10	7.31006e-08	14.6691	DOWN
MIMAT0023950_st	-3.8457	3.37867	-15.9446	1.42305e-10	7.60767e-08	14.6174	DOWN
MIMAT0007583_st	-4.02697	3.58172	-15.7446	1.69195e-10	8.91411e-08	14.4535	DOWN
MIMAT0009515_st	-4.58061	3.08666	-14.9064	3.57271e-10	1.77916e-07	13.7413	DOWN
MIMAT0009566_st	-4.58061	3.08666	-14.9064	3.57271e-10	1.77916e-07	13.7413	DOWN
MIMAT0009657_st	-4.58061	3.08666	-14.9064	3.57271e-10	1.77916e-07	13.7413	DOWN
MIMAT0021930_st	-4.58061	3.08666	-14.9064	3.57271e-10	1.77916e-07	13.7413	DOWN
MIMAT0005562_st	-5.74765	3.8523	-14.6478	4.53367e-10	2.22719e-07	13.5127	DOWN
MIMAT0016897_st	-4.19916	3.29203	-14.5979	4.74859e-10	2.23578e-07	13.4682	DOWN
MIMAT0004689_st	-3.2665	2.77077	-14.5599	4.92015e-10	2.23578e-07	13.4341	DOWN
MIMAT0009890_st	-3.2665	2.77077	-14.5599	4.92015e-10	2.23578e-07	13.4341	DOWN
MIMAT0017079_st	-3.2665	2.77077	-14.5599	4.92015e-10	2.23578e-07	13.4341	DOWN
MIMAT0017203_st	-3.2665	2.77077	-14.5599	4.92015e-10	2.23578e-07	13.4341	DOWN
MIMAT0026864_st	-3.2665	2.77077	-14.5599	4.92015e-10	2.23578e-07	13.4341	DOWN
MIMAT0007491_st	-1.87505	11.2018	-13.9757	8.56978e-10	3.84614e-07	12.8985	DOWN
MIMAT0004530_st	-2.88723	2.81803	-13.7714	1.04546e-09	4.57898e-07	12.7058	DOWN
MIMAT0004604_st	-2.88723	2.81803	-13.7714	1.04546e-09	4.57898e-07	12.7058	DOWN
MIMAT0000139_st	-2.49172	8.6278	-13.5019	1.36444e-09	5.11356e-07	12.4469	DOWN
MIMAT0000446_st	-2.49172	8.6278	-13.5019	1.36444e-09	5.11356e-07	12.4469	DOWN
MIMAT0000833_st	-2.49172	8.6278	-13.5019	1.36444e-09	5.11356e-07	12.4469	DOWN
MIMAT0002281_st	-2.49172	8.6278	-13.5019	1.36444e-09	5.11356e-07	12.4469	DOWN
MIMAT0002282_st	-2.49172	8.6278	-13.5019	1.36444e-09	5.11356e-07	12.4469	DOWN
MIMAT0002283_st	-2.49172	8.6278	-13.5019	1.36444e-09	5.11356e-07	12.4469	DOWN
MIMAT0002284_st	-2.49172	8.6278	-13.5019	1.36444e-09	5.11356e-07	12.4469	DOWN
MIMAT0002285_st	-2.49172	8.6278	-13.5019	1.36444e-09	5.11356e-07	12.4469	DOWN
MIMAT0002286_st	-2.49172	8.6278	-13.5019	1.36444e-09	5.11356e-07	12.4469	DOWN
MIMAT0002287_st	-2.49172	8.6278	-13.5019	1.36444e-09	5.11356e-07	12.4469	DOWN
MIMAT0003787_st	-2.49172	8.6278	-13.5019	1.36444e-09	5.11356e-07	12.4469	DOWN
MIMAT0006713_st	-2.49172	8.6278	-13.5019	1.36444e-09	5.11356e-07	12.4469	DOWN
MIMAT0013126_st	-2.49172	8.6278	-13.5019	1.36444e-09	5.11356e-07	12.4469	DOWN
MIMAT0013932_st	-2.49172	8.6278	-13.5019	1.36444e-09	5.11356e-07	12.4469	DOWN
MIMAT0006746_st	-4.40931	3.00459	-13.4423	1.44807e-09	5.31733e-07	12.389	DOWN
MIMAT0025557_st	-4.40931	3.00459	-13.4423	1.44807e-09	5.31733e-07	12.389	DOWN
MIMAT0026559_st	-3.60425	3.06572	-13.1234	1.99873e-09	7.26599e-07	12.0744	DOWN
MIMAT0019432_st	-7.88291	5.79343	-12.9309	2.43588e-09	8.40465e-07	11.8809	DOWN
MIMAT0001638_st	-3.9076	3.24155	-12.8544	2.63709e-09	8.40465e-07	11.8031	DOWN
MIMAT0003204_st	-3.9076	3.24155	-12.8544	2.63709e-09	8.40465e-07	11.8031	DOWN
MIMAT0004746_st	-3.9076	3.24155	-12.8544	2.63709e-09	8.40465e-07	11.8031	DOWN
MIMAT0006314_st	-3.9076	3.24155	-12.8544	2.63709e-09	8.40465e-07	11.8031	DOWN
MIMAT0009310_st	-3.9076	3.24155	-12.8544	2.63709e-09	8.40465e-07	11.8031	DOWN
MIMAT0013151_st	-3.9076	3.24155	-12.8544	2.63709e-09	8.40465e-07	11.8031	DOWN
MIMAT0015875_st	-3.9076	3.24155	-12.8544	2.63709e-09	8.40465e-07	11.8031	DOWN
MIMAT0019327_st	-3.9076	3.24155	-12.8544	2.63709e-09	8.40465e-07	11.8031	DOWN
MIMAT0023769_st	2.62229	7.74048	12.845	2.66298e-09	8.40465e-07	11.7935	UP
MIMAT0000236_st	1.12507	12.2137	12.8299	2.70499e-09	8.40465e-07	11.7782	NOT
MIMAT0000264_st	1.12507	12.2137	12.8299	2.70499e-09	8.40465e-07	11.7782	NOT
MIMAT0000876_st	1.12507	12.2137	12.8299	2.70499e-09	8.40465e-07	11.7782	NOT
MIMAT0006234_st	1.12507	12.2137	12.8299	2.70499e-09	8.40465e-07	11.7782	NOT
MIMAT0008065_st	1.12507	12.2137	12.8299	2.70499e-09	8.40465e-07	11.7782	NOT
MIMAT0009866_st	1.12507	12.2137	12.8299	2.70499e-09	8.40465e-07	11.7782	NOT
MIMAT0015797_st	1.12507	12.2137	12.8299	2.70499e-09	8.40465e-07	11.7782	NOT
MIMAT0000271_st	-1.62368	11.691	-12.544	3.65311e-09	1.04713e-06	11.4831	DOWN
MIMAT0000661_st	-1.62368	11.691	-12.544	3.65311e-09	1.04713e-06	11.4831	DOWN
MIMAT0003825_st	-1.62368	11.691	-12.544	3.65311e-09	1.04713e-06	11.4831	DOWN
MIMAT0007171_st	-1.62368	11.691	-12.544	3.65311e-09	1.04713e-06	11.4831	DOWN
MIMAT0009847_st	-1.62368	11.691	-12.544	3.65311e-09	1.04713e-06	11.4831	DOWN
MIMAT0012963_st	-1.62368	11.691	-12.544	3.65311e-09	1.04713e-06	11.4831	DOWN
MIMAT0014603_st	-1.62368	11.691	-12.544	3.65311e-09	1.04713e-06	11.4831	DOWN
MIMAT0021872_st	-1.62368	11.691	-12.544	3.65311e-09	1.04713e-06	11.4831	DOWN
MIMAT0031144_st	-1.62368	11.691	-12.544	3.65311e-09	1.04713e-06	11.4831	DOWN
MIMAT0022640_st	-1.82133	10.622	-12.5023	3.81871e-09	1.04713e-06	11.4395	DOWN
MIMAT0000885_st	-1.5899	11.6708	-12.4313	4.11904e-09	1.04713e-06	11.365	DOWN
MIMAT0001283_st	-1.5899	11.6708	-12.4313	4.11904e-09	1.04713e-06	11.365	DOWN
MIMAT0002147_st	-1.5899	11.6708	-12.4313	4.11904e-09	1.04713e-06	11.365	DOWN
MIMAT0002550_st	-1.5899	11.6708	-12.4313	4.11904e-09	1.04713e-06	11.365	DOWN
MIMAT0002551_st	-1.5899	11.6708	-12.4313	4.11904e-09	1.04713e-06	11.365	DOWN
MIMAT0002552_st	-1.5899	11.6708	-12.4313	4.11904e-09	1.04713e-06	11.365	DOWN
MIMAT0002553_st	-1.5899	11.6708	-12.4313	4.11904e-09	1.04713e-06	11.365	DOWN
MIMAT0002554_st	-1.5899	11.6708	-12.4313	4.11904e-09	1.04713e-06	11.365	DOWN
MIMAT0002555_st	-1.5899	11.6708	-12.4313	4.11904e-09	1.04713e-06	11.365	DOWN
MIMAT0002556_st	-1.5899	11.6708	-12.4313	4.11904e-09	1.04713e-06	11.365	DOWN
MIMAT0002557_st	-1.5899	11.6708	-12.4313	4.11904e-09	1.04713e-06	11.365	DOWN
MIMAT0003026_st	-1.5899	11.6708	-12.4313	4.11904e-09	1.04713e-06	11.365	DOWN
MIMAT0003027_st	-1.5899	11.6708	-12.4313	4.11904e-09	1.04713e-06	11.365	DOWN
MIMAT0003627_st	-1.5899	11.6708	-12.4313	4.11904e-09	1.04713e-06	11.365	DOWN
MIMAT0004130_st	-1.5899	11.6708	-12.4313	4.11904e-09	1.04713e-06	11.365	DOWN
MIMAT0007751_st	-1.5899	11.6708	-12.4313	4.11904e-09	1.04713e-06	11.365	DOWN
MIMAT0029466_st	-1.6105	11.6665	-12.0089	6.51236e-09	1.63077e-06	10.913	DOWN
MIMAT0003671_st	-3.6591	3.19286	-11.9967	6.60025e-09	1.63077e-06	10.8998	DOWN
MIMAT0023856_st	-3.6591	3.19286	-11.9967	6.60025e-09	1.63077e-06	10.8998	DOWN
MIMAT0004634_st	-3.68592	2.90841	-11.9853	6.68402e-09	1.63077e-06	10.8873	DOWN
MIMAT0017102_st	-3.68592	2.90841	-11.9853	6.68402e-09	1.63077e-06	10.8873	DOWN
MIMAT0023903_st	-3.68592	2.90841	-11.9853	6.68402e-09	1.63077e-06	10.8873	DOWN
MIMAT0004814_st	-3.58103	3.12479	-11.8919	7.41097e-09	1.73814e-06	10.7852	DOWN
MIMAT0004898_st	-3.58103	3.12479	-11.8919	7.41097e-09	1.73814e-06	10.7852	DOWN
MIMAT0006496_st	-3.58103	3.12479	-11.8919	7.41097e-09	1.73814e-06	10.7852	DOWN
MIMAT0008304_st	-3.58103	3.12479	-11.8919	7.41097e-09	1.73814e-06	10.7852	DOWN
MIMAT0009359_st	-3.58103	3.12479	-11.8919	7.41097e-09	1.73814e-06	10.7852	DOWN
MIMAT0016088_st	-3.58103	3.12479	-11.8919	7.41097e-09	1.73814e-06	10.7852	DOWN
MIMAT0019329_st	-3.07479	2.66923	-11.7548	8.635e-09	1.99942e-06	10.6338	DOWN
MIMAT0026557_st	-3.07479	2.66923	-11.7548	8.635e-09	1.99942e-06	10.6338	DOWN
MIMAT0024117_st	-5.85762	5.47558	-11.6782	9.41047e-09	2.16518e-06	10.5485	DOWN
MIMAT0022713_st	-3.4056	3.07258	-11.6369	9.85872e-09	2.25405e-06	10.5024	DOWN
MIMAT0029429_st	-2.8911	9.18989	-11.5928	1.03638e-08	2.35472e-06	10.4528	DOWN
MIMAT0014612_st	-4.71019	4.18813	-11.4521	1.21634e-08	2.74643e-06	10.2938	DOWN
MIMAT0022838_st	-3.91611	3.2858	-11.4406	1.23256e-08	2.76588e-06	10.2806	DOWN
MIMAT0009227_st	-4.98543	4.36181	-11.148	1.72916e-08	3.85645e-06	9.94371	DOWN
MIMAT0003799_st	1.12511	8.51217	11.1263	1.77368e-08	3.88424e-06	9.91838	NOT
MIMAT0013872_st	1.12511	8.51217	11.1263	1.77368e-08	3.88424e-06	9.91838	NOT
MIMAT0014637_st	1.12511	8.51217	11.1263	1.77368e-08	3.88424e-06	9.91838	NOT
MIMAT0012659_st	-4.62004	3.30559	-11.063	1.91047e-08	4.15877e-06	9.84431	DOWN
MIMAT0025225_st	1.84562	10.4881	10.9946	2.07105e-08	4.45496e-06	9.76382	UP
MIMAT0025240_st	1.84562	10.4881	10.9946	2.07105e-08	4.45496e-06	9.76382	UP
MIMAT0000076_st	-3.59384	7.619	-10.7368	2.81721e-08	5.44756e-06	9.45648	DOWN
MIMAT0000530_st	-3.59384	7.619	-10.7368	2.81721e-08	5.44756e-06	9.45648	DOWN
MIMAT0000790_st	-3.59384	7.619	-10.7368	2.81721e-08	5.44756e-06	9.45648	DOWN
MIMAT0002165_st	-3.59384	7.619	-10.7368	2.81721e-08	5.44756e-06	9.45648	DOWN
MIMAT0002320_st	-3.59384	7.619	-10.7368	2.81721e-08	5.44756e-06	9.45648	DOWN
MIMAT0002321_st	-3.59384	7.619	-10.7368	2.81721e-08	5.44756e-06	9.45648	DOWN
MIMAT0002322_st	-3.59384	7.619	-10.7368	2.81721e-08	5.44756e-06	9.45648	DOWN
MIMAT0002323_st	-3.59384	7.619	-10.7368	2.81721e-08	5.44756e-06	9.45648	DOWN
MIMAT0002324_st	-3.59384	7.619	-10.7368	2.81721e-08	5.44756e-06	9.45648	DOWN
MIMAT0002325_st	-3.59384	7.619	-10.7368	2.81721e-08	5.44756e-06	9.45648	DOWN
MIMAT0002326_st	-3.59384	7.619	-10.7368	2.81721e-08	5.44756e-06	9.45648	DOWN
MIMAT0003774_st	-3.59384	7.619	-10.7368	2.81721e-08	5.44756e-06	9.45648	DOWN
MIMAT0004091_st	-3.59384	7.619	-10.7368	2.81721e-08	5.44756e-06	9.45648	DOWN
MIMAT0004417_st	-3.59384	7.619	-10.7368	2.81721e-08	5.44756e-06	9.45648	DOWN
MIMAT0006741_st	-3.59384	7.619	-10.7368	2.81721e-08	5.44756e-06	9.45648	DOWN
MIMAT0007160_st	-3.59384	7.619	-10.7368	2.81721e-08	5.44756e-06	9.45648	DOWN
MIMAT0013029_st	-3.59384	7.619	-10.7368	2.81721e-08	5.44756e-06	9.45648	DOWN
MIMAT0014527_st	-3.59384	7.619	-10.7368	2.81721e-08	5.44756e-06	9.45648	DOWN
MIMAT0021865_st	-3.59384	7.619	-10.7368	2.81721e-08	5.44756e-06	9.45648	DOWN
MIMAT0001420_st	-3.89686	3.22414	-10.5613	3.48559e-08	6.39958e-06	9.24346	DOWN
MIMAT0001627_st	-3.89686	3.22414	-10.5613	3.48559e-08	6.39958e-06	9.24346	DOWN
MIMAT0001628_st	-3.89686	3.22414	-10.5613	3.48559e-08	6.39958e-06	9.24346	DOWN
MIMAT0006328_st	-3.89686	3.22414	-10.5613	3.48559e-08	6.39958e-06	9.24346	DOWN
MIMAT0006712_st	-3.89686	3.22414	-10.5613	3.48559e-08	6.39958e-06	9.24346	DOWN
MIMAT0008147_st	-3.89686	3.22414	-10.5613	3.48559e-08	6.39958e-06	9.24346	DOWN
MIMAT0009318_st	-3.89686	3.22414	-10.5613	3.48559e-08	6.39958e-06	9.24346	DOWN
MIMAT0013158_st	-3.89686	3.22414	-10.5613	3.48559e-08	6.39958e-06	9.24346	DOWN
MIMAT0015889_st	-3.89686	3.22414	-10.5613	3.48559e-08	6.39958e-06	9.24346	DOWN
MIMAT0019242_st	-3.89686	3.22414	-10.5613	3.48559e-08	6.39958e-06	9.24346	DOWN
MIMAT0006725_st	-4.12261	4.01361	-10.5163	3.68297e-08	6.66104e-06	9.1883	DOWN
MIMAT0009328_st	-4.12261	4.01361	-10.5163	3.68297e-08	6.66104e-06	9.1883	DOWN
MIMAT0019312_st	-4.12261	4.01361	-10.5163	3.68297e-08	6.66104e-06	9.1883	DOWN
MIMAT0001106_st	-2.94397	8.19097	-10.4748	3.87515e-08	6.77276e-06	9.13734	DOWN
MIMAT0001851_st	-2.94397	8.19097	-10.4748	3.87515e-08	6.77276e-06	9.13734	DOWN
MIMAT0003608_st	-2.94397	8.19097	-10.4748	3.87515e-08	6.77276e-06	9.13734	DOWN
MIMAT0021788_st	-2.94397	8.19097	-10.4748	3.87515e-08	6.77276e-06	9.13734	DOWN
MIMAT0023788_st	-2.94397	8.19097	-10.4748	3.87515e-08	6.77276e-06	9.13734	DOWN
MIMAT0024221_st	-2.94397	8.19097	-10.4748	3.87515e-08	6.77276e-06	9.13734	DOWN
MIMAT0026231_st	-2.94397	8.19097	-10.4748	3.87515e-08	6.77276e-06	9.13734	DOWN
MIMAT0019328_st	-3.17505	7.80124	-10.3269	4.65207e-08	8.0917e-06	8.95414	DOWN
MIMAT0027107_st	-3.35306	2.92423	-10.3181	4.7032e-08	8.14168e-06	8.94318	DOWN
MIMAT0002175_st	-4.16703	3.91133	-10.0722	6.40302e-08	1.07763e-05	8.63336	DOWN
MIMAT0003128_st	-4.16703	3.91133	-10.0722	6.40302e-08	1.07763e-05	8.63336	DOWN
MIMAT0003203_st	-4.16703	3.91133	-10.0722	6.40302e-08	1.07763e-05	8.63336	DOWN
MIMAT0006342_st	-4.16703	3.91133	-10.0722	6.40302e-08	1.07763e-05	8.63336	DOWN
MIMAT0013159_st	-4.16703	3.91133	-10.0722	6.40302e-08	1.07763e-05	8.63336	DOWN
MIMAT0015902_st	-4.16703	3.91133	-10.0722	6.40302e-08	1.07763e-05	8.63336	DOWN
MIMAT0023852_st	-1.46692	11.309	-10.0606	6.49787e-08	1.08356e-05	8.61858	DOWN
MIMAT0026269_st	-1.46692	11.309	-10.0606	6.49787e-08	1.08356e-05	8.61858	DOWN
MIMAT0024094_st	-2.62617	8.52285	-9.92756	7.69852e-08	1.27792e-05	8.44807	DOWN
MIMAT0019283_st	-3.46545	3.15568	-9.72571	9.98967e-08	1.6507e-05	8.18576	DOWN
MIMAT0019506_st	-1.26153	10.3721	-9.7176	1.00956e-07	1.65318e-05	8.17513	NOT
MIMAT0019508_st	-1.26153	10.3721	-9.7176	1.00956e-07	1.65318e-05	8.17513	NOT
MIMAT0001418_st	-3.46432	2.71101	-9.52791	1.29465e-07	2.06423e-05	7.92435	DOWN
MIMAT0001625_st	-3.46432	2.71101	-9.52791	1.29465e-07	2.06423e-05	7.92435	DOWN
MIMAT0001626_st	-3.46432	2.71101	-9.52791	1.29465e-07	2.06423e-05	7.92435	DOWN
MIMAT0006326_st	-3.46432	2.71101	-9.52791	1.29465e-07	2.06423e-05	7.92435	DOWN
MIMAT0008145_st	-3.46432	2.71101	-9.52791	1.29465e-07	2.06423e-05	7.92435	DOWN
MIMAT0015887_st	-3.46432	2.71101	-9.52791	1.29465e-07	2.06423e-05	7.92435	DOWN
MIMAT0002379_st	-7.29941	6.51493	-9.48887	1.36327e-07	2.11791e-05	7.87223	DOWN
MIMAT0002380_st	-7.29941	6.51493	-9.48887	1.36327e-07	2.11791e-05	7.87223	DOWN
MIMAT0002381_st	-7.29941	6.51493	-9.48887	1.36327e-07	2.11791e-05	7.87223	DOWN
MIMAT0002382_st	-7.29941	6.51493	-9.48887	1.36327e-07	2.11791e-05	7.87223	DOWN
MIMAT0002383_st	-7.29941	6.51493	-9.48887	1.36327e-07	2.11791e-05	7.87223	DOWN
MIMAT0002384_st	-7.29941	6.51493	-9.48887	1.36327e-07	2.11791e-05	7.87223	DOWN
MIMAT0000355_st	0.953701	8.06748	9.47096	1.39604e-07	2.14135e-05	7.84826	NOT
MIMAT0010143_st	0.953701	8.06748	9.47096	1.39604e-07	2.14135e-05	7.84826	NOT
MIMAT0024420_st	0.953701	8.06748	9.47096	1.39604e-07	2.14135e-05	7.84826	NOT
MIMAT0019186_st	1.44062	11.6675	9.45123	1.43309e-07	2.15059e-05	7.82182	UP
MIMAT0007203_st	1.09677	8.42599	9.444	1.44693e-07	2.15059e-05	7.81212	NOT
MIMAT0021928_st	1.09677	8.42599	9.444	1.44693e-07	2.15059e-05	7.81212	NOT
MIMAT0023900_st	1.09677	8.42599	9.444	1.44693e-07	2.15059e-05	7.81212	NOT
MIMAT0024124_st	1.09677	8.42599	9.444	1.44693e-07	2.15059e-05	7.81212	NOT
MIMAT0028622_st	1.09677	8.42599	9.444	1.44693e-07	2.15059e-05	7.81212	NOT
MIMAT0000646_st	-3.2221	8.85968	-9.42455	1.48488e-07	2.15059e-05	7.78598	DOWN
MIMAT0006216_st	-3.2221	8.85968	-9.42455	1.48488e-07	2.15059e-05	7.78598	DOWN
MIMAT0006671_st	-3.2221	8.85968	-9.42455	1.48488e-07	2.15059e-05	7.78598	DOWN
MIMAT0006988_st	-3.2221	8.85968	-9.42455	1.48488e-07	2.15059e-05	7.78598	DOWN
MIMAT0008048_st	-3.2221	8.85968	-9.42455	1.48488e-07	2.15059e-05	7.78598	DOWN
MIMAT0009241_st	-3.2221	8.85968	-9.42455	1.48488e-07	2.15059e-05	7.78598	DOWN
MIMAT0013182_st	-3.2221	8.85968	-9.42455	1.48488e-07	2.15059e-05	7.78598	DOWN
MIMAT0015777_st	-3.2221	8.85968	-9.42455	1.48488e-07	2.15059e-05	7.78598	DOWN
MIMAT0000122_st	-1.34082	10.422	-9.33066	1.68339e-07	2.30929e-05	7.65926	NOT
MIMAT0000415_st	-1.34082	10.422	-9.33066	1.68339e-07	2.30929e-05	7.65926	NOT
MIMAT0000779_st	-1.34082	10.422	-9.33066	1.68339e-07	2.30929e-05	7.65926	NOT
MIMAT0001767_st	-1.34082	10.422	-9.33066	1.68339e-07	2.30929e-05	7.65926	NOT
MIMAT0002977_st	-1.34082	10.422	-9.33066	1.68339e-07	2.30929e-05	7.65926	NOT
MIMAT0002978_st	-1.34082	10.422	-9.33066	1.68339e-07	2.30929e-05	7.65926	NOT
MIMAT0003851_st	-1.34082	10.422	-9.33066	1.68339e-07	2.30929e-05	7.65926	NOT
MIMAT0006158_st	-1.34082	10.422	-9.33066	1.68339e-07	2.30929e-05	7.65926	NOT
MIMAT0007943_st	-1.34082	10.422	-9.33066	1.68339e-07	2.30929e-05	7.65926	NOT
MIMAT0014504_st	-1.34082	10.422	-9.33066	1.68339e-07	2.30929e-05	7.65926	NOT
MIMAT0015728_st	-1.34082	10.422	-9.33066	1.68339e-07	2.30929e-05	7.65926	NOT
MIMAT0021707_st	-1.34082	10.422	-9.33066	1.68339e-07	2.30929e-05	7.65926	NOT
MIMAT0029382_st	-1.34082	10.422	-9.33066	1.68339e-07	2.30929e-05	7.65926	NOT
MIMAT0030026_st	-1.34082	10.422	-9.33066	1.68339e-07	2.30929e-05	7.65926	NOT
MIMAT0015872_st	-5.37759	4.93727	-9.20796	1.98618e-07	2.68348e-05	7.4921	DOWN
MIMAT0002288_st	-3.91982	6.17207	-9.19961	2.00878e-07	2.68348e-05	7.48066	DOWN
MIMAT0002289_st	-3.91982	6.17207	-9.19961	2.00878e-07	2.68348e-05	7.48066	DOWN
MIMAT0002290_st	-3.91982	6.17207	-9.19961	2.00878e-07	2.68348e-05	7.48066	DOWN
MIMAT0002291_st	-3.91982	6.17207	-9.19961	2.00878e-07	2.68348e-05	7.48066	DOWN
MIMAT0019308_st	-3.91982	6.17207	-9.19961	2.00878e-07	2.68348e-05	7.48066	DOWN
MIMAT0026268_st	0.933436	8.31141	9.19725	2.01521e-07	2.68348e-05	7.47744	NOT
MIMAT0029464_st	0.933436	8.31141	9.19725	2.01521e-07	2.68348e-05	7.47744	NOT
MIMAT0014789_st	1.89456	9.52197	9.18341	2.05341e-07	2.72437e-05	7.45845	UP
MIMAT0007903_st	0.961798	8.17615	9.17381	2.08036e-07	2.75009e-05	7.44526	NOT
MIMAT0019244_st	-3.68478	3.08935	-9.10514	2.28429e-07	3.00873e-05	7.35068	DOWN
MIMAT0014967_st	0.653455	9.76615	9.06049	2.42819e-07	3.17525e-05	7.28887	NOT
MIMAT0023884_st	0.653455	9.76615	9.06049	2.42819e-07	3.17525e-05	7.28887	NOT
MIMAT0017117_st	-3.14353	2.84881	-8.9509	2.82355e-07	3.67901e-05	7.13618	DOWN
14qI-4_x_st	-2.15033	2.53796	-8.90125	3.02459e-07	3.92688e-05	7.06653	DOWN
MIMAT0003171_st	-3.85196	2.7501	-8.89029	3.07098e-07	3.93096e-05	7.05111	DOWN
MIMAT0003178_st	-3.85196	2.7501	-8.89029	3.07098e-07	3.93096e-05	7.05111	DOWN
MIMAT0013237_st	-3.85196	2.7501	-8.89029	3.07098e-07	3.93096e-05	7.05111	DOWN
MIMAT0023983_st	-3.85196	2.7501	-8.89029	3.07098e-07	3.93096e-05	7.05111	DOWN
MIMAT0027359_st	1.33858	11.536	8.84573	3.26748e-07	4.16781e-05	6.98828	NOT
MIMAT0031065_st	-1.27874	9.84312	-8.795	3.50744e-07	4.45826e-05	6.91647	NOT
MIMAT0006599_st	-6.72126	7.07745	-8.67265	4.1662e-07	5.27713e-05	6.74199	DOWN
MIMAT0003980_st	-7.34609	6.60808	-8.6488	4.30922e-07	5.43934e-05	6.70775	DOWN
MIMAT0000132_st	-0.679964	9.74526	-8.57708	4.77145e-07	5.83158e-05	6.60439	NOT
MIMAT0000689_st	-0.679964	9.74526	-8.57708	4.77145e-07	5.83158e-05	6.60439	NOT
MIMAT0000821_st	-0.679964	9.74526	-8.57708	4.77145e-07	5.83158e-05	6.60439	NOT
MIMAT0004345_st	-0.679964	9.74526	-8.57708	4.77145e-07	5.83158e-05	6.60439	NOT
MIMAT0006018_st	-0.679964	9.74526	-8.57708	4.77145e-07	5.83158e-05	6.60439	NOT
MIMAT0006179_st	-0.679964	9.74526	-8.57708	4.77145e-07	5.83158e-05	6.60439	NOT
MIMAT0006607_st	-0.679964	9.74526	-8.57708	4.77145e-07	5.83158e-05	6.60439	NOT
MIMAT0008351_st	-0.679964	9.74526	-8.57708	4.77145e-07	5.83158e-05	6.60439	NOT
MIMAT0013018_st	-0.679964	9.74526	-8.57708	4.77145e-07	5.83158e-05	6.60439	NOT
MIMAT0013946_st	-4.73589	5.90989	-8.55457	4.92708e-07	5.83158e-05	6.57182	DOWN
MIMAT0000255_st	-1.88534	7.4093	-8.52807	5.11725e-07	5.83158e-05	6.53339	DOWN
MIMAT0000542_st	-1.88534	7.4093	-8.52807	5.11725e-07	5.83158e-05	6.53339	DOWN
MIMAT0000815_st	-1.88534	7.4093	-8.52807	5.11725e-07	5.83158e-05	6.53339	DOWN
MIMAT0001269_st	-1.88534	7.4093	-8.52807	5.11725e-07	5.83158e-05	6.53339	DOWN
MIMAT0002494_st	-1.88534	7.4093	-8.52807	5.11725e-07	5.83158e-05	6.53339	DOWN
MIMAT0002495_st	-1.88534	7.4093	-8.52807	5.11725e-07	5.83158e-05	6.53339	DOWN
MIMAT0002496_st	-1.88534	7.4093	-8.52807	5.11725e-07	5.83158e-05	6.53339	DOWN
MIMAT0002497_st	-1.88534	7.4093	-8.52807	5.11725e-07	5.83158e-05	6.53339	DOWN
MIMAT0002498_st	-1.88534	7.4093	-8.52807	5.11725e-07	5.83158e-05	6.53339	DOWN
MIMAT0002499_st	-1.88534	7.4093	-8.52807	5.11725e-07	5.83158e-05	6.53339	DOWN
MIMAT0002500_st	-1.88534	7.4093	-8.52807	5.11725e-07	5.83158e-05	6.53339	DOWN
MIMAT0002501_st	-1.88534	7.4093	-8.52807	5.11725e-07	5.83158e-05	6.53339	DOWN
MIMAT0002502_st	-1.88534	7.4093	-8.52807	5.11725e-07	5.83158e-05	6.53339	DOWN
MIMAT0004340_st	-1.88534	7.4093	-8.52807	5.11725e-07	5.83158e-05	6.53339	DOWN
MIMAT0006690_st	-1.88534	7.4093	-8.52807	5.11725e-07	5.83158e-05	6.53339	DOWN
MIMAT0007757_st	-1.88534	7.4093	-8.52807	5.11725e-07	5.83158e-05	6.53339	DOWN
MIMAT0012917_st	-1.88534	7.4093	-8.52807	5.11725e-07	5.83158e-05	6.53339	DOWN
MIMAT0014598_st	-1.88534	7.4093	-8.52807	5.11725e-07	5.83158e-05	6.53339	DOWN
MIMAT0023926_st	-1.88534	7.4093	-8.52807	5.11725e-07	5.83158e-05	6.53339	DOWN
MIMAT0026292_st	-1.88534	7.4093	-8.52807	5.11725e-07	5.83158e-05	6.53339	DOWN
MIMAT0029503_st	-1.88534	7.4093	-8.52807	5.11725e-07	5.83158e-05	6.53339	DOWN
MIMAT0003347_st	-3.77555	2.86653	-8.45535	5.67995e-07	6.4526e-05	6.4275	DOWN
MIMAT0015795_st	-3.47789	3.27561	-8.37155	6.41047e-07	7.25981e-05	6.30464	DOWN
MIMAT0019956_st	1.18273	12.3455	8.29368	7.17856e-07	8.10288e-05	6.18968	NOT
14qI-7_st	-2.36207	2.86932	-8.29168	7.19949e-07	8.10288e-05	6.18673	DOWN
MIMAT0024156_st	-3.6048	5.26705	-8.28805	7.23775e-07	8.1208e-05	6.18134	DOWN
MIMAT0022807_st	1.14082	8.23666	8.2851	7.26901e-07	8.13078e-05	6.17696	NOT
MIMAT0021021_st	1.80694	9.79188	8.27298	7.39867e-07	8.25043e-05	6.159	UP
MIMAT0004514_st	-2.40368	2.83602	-8.25806	7.56175e-07	8.35539e-05	6.13684	DOWN
MIMAT0023885_st	-2.40368	2.83602	-8.25806	7.56175e-07	8.35539e-05	6.13684	DOWN
MIMAT0026703_st	-2.40368	2.83602	-8.25806	7.56175e-07	8.35539e-05	6.13684	DOWN
MIMAT0026661_st	-2.75036	3.6503	-8.23801	7.78691e-07	8.5781e-05	6.10703	DOWN
MIMAT0003721_st	-1.10285	8.23428	-8.23289	7.84563e-07	8.57839e-05	6.09939	NOT
MIMAT0011871_st	-1.10285	8.23428	-8.23289	7.84563e-07	8.57839e-05	6.09939	NOT
MIMAT0026573_st	-2.50942	2.31831	-8.23181	7.85796e-07	8.57839e-05	6.09779	DOWN
MIMAT0000089_st	-6.533	7.09416	-8.16062	8.72467e-07	9.28117e-05	5.99144	DOWN
MIMAT0003548_st	-6.533	7.09416	-8.16062	8.72467e-07	9.28117e-05	5.99144	DOWN
MIMAT0013115_st	-6.533	7.09416	-8.16062	8.72467e-07	9.28117e-05	5.99144	DOWN
MIMAT0001098_st	-1.13274	8.84763	-8.14045	8.98818e-07	9.28117e-05	5.96119	NOT
MIMAT0003647_st	-1.13274	8.84763	-8.14045	8.98818e-07	9.28117e-05	5.96119	NOT
MIMAT0004143_st	-1.13274	8.84763	-8.14045	8.98818e-07	9.28117e-05	5.96119	NOT
MIMAT0022822_st	-1.13274	8.84763	-8.14045	8.98818e-07	9.28117e-05	5.96119	NOT
MIMAT0024083_st	-1.13274	8.84763	-8.14045	8.98818e-07	9.28117e-05	5.96119	NOT
MIMAT0026192_st	-1.13274	8.84763	-8.14045	8.98818e-07	9.28117e-05	5.96119	NOT
MIMAT0001146_st	1.56958	7.83787	8.13671	9.03786e-07	9.28117e-05	5.95559	UP
MIMAT0001278_st	1.56958	7.83787	8.13671	9.03786e-07	9.28117e-05	5.95559	UP
MIMAT0003075_st	1.56958	7.83787	8.13671	9.03786e-07	9.28117e-05	5.95559	UP
MIMAT0003076_st	1.56958	7.83787	8.13671	9.03786e-07	9.28117e-05	5.95559	UP
MIMAT0003695_st	1.56958	7.83787	8.13671	9.03786e-07	9.28117e-05	5.95559	UP
MIMAT0004126_st	1.56958	7.83787	8.13671	9.03786e-07	9.28117e-05	5.95559	UP
MIMAT0014605_st	1.56958	7.83787	8.13671	9.03786e-07	9.28117e-05	5.95559	UP
MIMAT0019514_st	1.56958	7.83787	8.13671	9.03786e-07	9.28117e-05	5.95559	UP
MIMAT0021852_st	1.56958	7.83787	8.13671	9.03786e-07	9.28117e-05	5.95559	UP
MIMAT0022655_st	1.56958	7.83787	8.13671	9.03786e-07	9.28117e-05	5.95559	UP
MIMAT0025443_st	1.56958	7.83787	8.13671	9.03786e-07	9.28117e-05	5.95559	UP
MIMAT0026260_st	1.56958	7.83787	8.13671	9.03786e-07	9.28117e-05	5.95559	UP
MIMAT0019401_st	-2.72607	3.36858	-8.12702	9.16828e-07	9.38858e-05	5.94102	DOWN
MIMAT0002176_st	-3.54223	3.05418	-8.06357	1.00721e-06	0.000101427	5.84541	DOWN
MIMAT0006343_st	-3.54223	3.05418	-8.06357	1.00721e-06	0.000101427	5.84541	DOWN
MIMAT0008159_st	-3.54223	3.05418	-8.06357	1.00721e-06	0.000101427	5.84541	DOWN
MIMAT0013160_st	-3.54223	3.05418	-8.06357	1.00721e-06	0.000101427	5.84541	DOWN
MIMAT0015903_st	-3.54223	3.05418	-8.06357	1.00721e-06	0.000101427	5.84541	DOWN
MIMAT0019313_st	-3.54223	3.05418	-8.06357	1.00721e-06	0.000101427	5.84541	DOWN
MIMAT0006866_st	1.04649	10.9951	8.05924	1.01371e-06	0.000101519	5.83887	NOT
MIMAT0022812_st	1.04649	10.9951	8.05924	1.01371e-06	0.000101519	5.83887	NOT
MIMAT0021868_st	0.834738	8.13821	8.04049	1.04238e-06	0.000104103	5.8105	NOT
MIMAT0026570_st	-2.74311	2.52259	-8.00511	1.09882e-06	0.000109439	5.75687	DOWN
MIMAT0019512_st	1.4898	7.84873	7.98954	1.12468e-06	0.000111709	5.73321	UP
MIMAT0026274_st	0.66883	9.89375	7.97046	1.15725e-06	0.000114631	5.70416	NOT
MIMAT0023864_st	-2.56219	3.46377	-7.96165	1.17261e-06	0.000115105	5.69074	DOWN
MIMAT0000538_st	-6.79766	6.99825	-7.95867	1.17787e-06	0.000115105	5.68619	DOWN
MIMAT0000810_st	-6.79766	6.99825	-7.95867	1.17787e-06	0.000115105	5.68619	DOWN
MIMAT0023902_st	-6.79766	6.99825	-7.95867	1.17787e-06	0.000115105	5.68619	DOWN
MIMAT0025360_st	-6.79766	6.99825	-7.95867	1.17787e-06	0.000115105	5.68619	DOWN
MIMAT0024598_st	1.27399	11.7018	7.92152	1.2454e-06	0.000121379	5.62946	NOT
MIMAT0000737_st	-5.1588	6.5421	-7.83577	1.41738e-06	0.000134885	5.4978	DOWN
MIMAT0000747_st	-5.1588	6.5421	-7.83577	1.41738e-06	0.000134885	5.4978	DOWN
MIMAT0003201_st	-5.1588	6.5421	-7.83577	1.41738e-06	0.000134885	5.4978	DOWN
MIMAT0006311_st	-5.1588	6.5421	-7.83577	1.41738e-06	0.000134885	5.4978	DOWN
MIMAT0008134_st	-5.1588	6.5421	-7.83577	1.41738e-06	0.000134885	5.4978	DOWN
MIMAT0009308_st	-5.1588	6.5421	-7.83577	1.41738e-06	0.000134885	5.4978	DOWN
MIMAT0013150_st	-5.1588	6.5421	-7.83577	1.41738e-06	0.000134885	5.4978	DOWN
MIMAT0019306_st	-5.1588	6.5421	-7.83577	1.41738e-06	0.000134885	5.4978	DOWN
MIMAT0023947_st	-5.1588	6.5421	-7.83577	1.41738e-06	0.000134885	5.4978	DOWN
MIMAT0022810_st	-2.97118	3.3348	-7.80275	1.49013e-06	0.000141438	5.44685	DOWN
MIMAT0019522_st	0.987909	7.92169	7.76111	1.58752e-06	0.000150289	5.38239	NOT
MIMAT0001005_st	1.82076	7.79107	7.73907	1.64177e-06	0.000155021	5.34818	UP
MIMAT0000267_st	0.881682	8.08314	7.69432	1.75801e-06	0.000161794	5.27851	NOT
MIMAT0000658_st	0.881682	8.08314	7.69432	1.75801e-06	0.000161794	5.27851	NOT
MIMAT0000881_st	0.881682	8.08314	7.69432	1.75801e-06	0.000161794	5.27851	NOT
MIMAT0006240_st	0.881682	8.08314	7.69432	1.75801e-06	0.000161794	5.27851	NOT
MIMAT0007761_st	0.881682	8.08314	7.69432	1.75801e-06	0.000161794	5.27851	NOT
MIMAT0008070_st	0.881682	8.08314	7.69432	1.75801e-06	0.000161794	5.27851	NOT
MIMAT0009494_st	0.881682	8.08314	7.69432	1.75801e-06	0.000161794	5.27851	NOT
MIMAT0023849_st	0.881682	8.08314	7.69432	1.75801e-06	0.000161794	5.27851	NOT
MIMAT0024146_st	0.881682	8.08314	7.69432	1.75801e-06	0.000161794	5.27851	NOT
MIMAT0031645_st	0.881682	8.08314	7.69432	1.75801e-06	0.000161794	5.27851	NOT
MIMAT0003846_st	-0.727111	10.2726	-7.67446	1.81236e-06	0.000166376	5.2475	NOT
MIMAT0011998_st	1.57321	10.4649	7.64056	1.90924e-06	0.000174828	5.19446	UP
MIMAT0001233_st	0.971827	7.94918	7.60752	2.00892e-06	0.000177258	5.14261	NOT
MIMAT0001477_st	0.971827	7.94918	7.60752	2.00892e-06	0.000177258	5.14261	NOT
MIMAT0008376_st	0.971827	7.94918	7.60752	2.00892e-06	0.000177258	5.14261	NOT
MIMAT0008433_st	0.971827	7.94918	7.60752	2.00892e-06	0.000177258	5.14261	NOT
MIMAT0008546_st	0.971827	7.94918	7.60752	2.00892e-06	0.000177258	5.14261	NOT
MIMAT0008613_st	0.971827	7.94918	7.60752	2.00892e-06	0.000177258	5.14261	NOT
MIMAT0008667_st	0.971827	7.94918	7.60752	2.00892e-06	0.000177258	5.14261	NOT
MIMAT0008704_st	0.971827	7.94918	7.60752	2.00892e-06	0.000177258	5.14261	NOT
MIMAT0008776_st	0.971827	7.94918	7.60752	2.00892e-06	0.000177258	5.14261	NOT
MIMAT0008849_st	0.971827	7.94918	7.60752	2.00892e-06	0.000177258	5.14261	NOT
MIMAT0008928_st	0.971827	7.94918	7.60752	2.00892e-06	0.000177258	5.14261	NOT
MIMAT0009020_st	0.971827	7.94918	7.60752	2.00892e-06	0.000177258	5.14261	NOT
MIMAT0009095_st	0.971827	7.94918	7.60752	2.00892e-06	0.000177258	5.14261	NOT
MIMAT0015695_st	0.971827	7.94918	7.60752	2.00892e-06	0.000177258	5.14261	NOT
MIMAT0018399_st	0.971827	7.94918	7.60752	2.00892e-06	0.000177258	5.14261	NOT
MIMAT0005581_st	1.81099	7.90763	7.58761	2.07163e-06	0.000182349	5.11129	UP
MIMAT0027992_st	1.74893	10.9651	7.52112	2.29644e-06	0.000201648	5.00632	UP
MIMAT0005435_st	1.72404	11.2574	7.51367	2.32318e-06	0.000203505	4.99452	UP
MIMAT0021011_st	1.46439	11.1708	7.49758	2.38207e-06	0.000208162	4.96901	UP
MIMAT0000086_st	0.552573	9.34076	7.46831	2.49326e-06	0.000215291	4.92252	NOT
MIMAT0000535_st	0.552573	9.34076	7.46831	2.49326e-06	0.000215291	4.92252	NOT
MIMAT0000802_st	0.552573	9.34076	7.46831	2.49326e-06	0.000215291	4.92252	NOT
MIMAT0006626_st	0.552573	9.34076	7.46831	2.49326e-06	0.000215291	4.92252	NOT
MIMAT0012940_st	0.552573	9.34076	7.46831	2.49326e-06	0.000215291	4.92252	NOT
MIMAT0025818_st	2.19658	6.05576	7.44313	2.59326e-06	0.000223395	4.88244	UP
MIMAT0004501_st	-2.2108	3.01415	-7.42592	2.66403e-06	0.000226275	4.85499	DOWN
MIMAT0004633_st	-2.2108	3.01415	-7.42592	2.66403e-06	0.000226275	4.85499	DOWN
MIMAT0004715_st	-2.2108	3.01415	-7.42592	2.66403e-06	0.000226275	4.85499	DOWN
MIMAT0012532_st	-2.2108	3.01415	-7.42592	2.66403e-06	0.000226275	4.85499	DOWN
MIMAT0023874_st	-2.2108	3.01415	-7.42592	2.66403e-06	0.000226275	4.85499	DOWN
MIMAT0026600_st	-2.2108	3.01415	-7.42592	2.66403e-06	0.000226275	4.85499	DOWN
NA.1222	-0.553487	1.20456	-7.42041	2.68714e-06	0.000227705	4.84619	NOT
MIMAT0024170_st	-2.81864	3.0005	-7.41571	2.70702e-06	0.000228856	4.83868	DOWN
NA.1366	-0.726336	1.45544	-7.39081	2.81483e-06	0.000237419	4.79886	NOT
MIMAT0024158_st	-2.97623	2.74885	-7.36367	2.93756e-06	0.000247197	4.75536	DOWN
14qI-4_st	-1.89222	2.55933	-7.35523	2.97683e-06	0.000249923	4.74182	DOWN
MIMAT0003308_st	1.43852	11.0622	7.35256	2.98938e-06	0.000250398	4.73753	UP
MIMAT0004525_st	-2.66698	2.63591	-7.34232	3.03802e-06	0.000252725	4.72108	DOWN
MIMAT0004678_st	-2.66698	2.63591	-7.34232	3.03802e-06	0.000252725	4.72108	DOWN
MIMAT0004725_st	-2.66698	2.63591	-7.34232	3.03802e-06	0.000252725	4.72108	DOWN
MIMAT0015801_st	0.835773	6.85107	7.29936	3.25133e-06	0.000269853	4.65189	NOT
MIMAT0001416_st	-4.79945	6.1354	-7.28276	3.33794e-06	0.000272072	4.62508	DOWN
MIMAT0002814_st	-4.79945	6.1354	-7.28276	3.33794e-06	0.000272072	4.62508	DOWN
MIMAT0006327_st	-4.79945	6.1354	-7.28276	3.33794e-06	0.000272072	4.62508	DOWN
MIMAT0008146_st	-4.79945	6.1354	-7.28276	3.33794e-06	0.000272072	4.62508	DOWN
MIMAT0009317_st	-4.79945	6.1354	-7.28276	3.33794e-06	0.000272072	4.62508	DOWN
MIMAT0009904_st	-4.79945	6.1354	-7.28276	3.33794e-06	0.000272072	4.62508	DOWN
MIMAT0013157_st	-4.79945	6.1354	-7.28276	3.33794e-06	0.000272072	4.62508	DOWN
MIMAT0015888_st	-4.79945	6.1354	-7.28276	3.33794e-06	0.000272072	4.62508	DOWN
MIMAT0019058_st	-2.73068	3.57465	-7.23231	3.61635e-06	0.000294105	4.54339	DOWN
MIMAT0000259_st	1.66509	8.36683	7.21972	3.68958e-06	0.000296087	4.52294	UP
MIMAT0008050_st	1.66509	8.36683	7.21972	3.68958e-06	0.000296087	4.52294	UP
MIMAT0009244_st	1.66509	8.36683	7.21972	3.68958e-06	0.000296087	4.52294	UP
MIMAT0009841_st	1.66509	8.36683	7.21972	3.68958e-06	0.000296087	4.52294	UP
MIMAT0019490_st	1.66509	8.36683	7.21972	3.68958e-06	0.000296087	4.52294	UP
MIMAT0025366_st	1.66509	8.36683	7.21972	3.68958e-06	0.000296087	4.52294	UP
MIMAT0000146_st	-3.75326	6.4782	-7.20215	3.79434e-06	0.000299209	4.49439	DOWN
MIMAT0000447_st	-3.75326	6.4782	-7.20215	3.79434e-06	0.000299209	4.49439	DOWN
MIMAT0000840_st	-3.75326	6.4782	-7.20215	3.79434e-06	0.000299209	4.49439	DOWN
MIMAT0006190_st	-3.75326	6.4782	-7.20215	3.79434e-06	0.000299209	4.49439	DOWN
MIMAT0008031_st	-3.75326	6.4782	-7.20215	3.79434e-06	0.000299209	4.49439	DOWN
MIMAT0009883_st	-3.75326	6.4782	-7.20215	3.79434e-06	0.000299209	4.49439	DOWN
MIMAT0013127_st	-3.75326	6.4782	-7.20215	3.79434e-06	0.000299209	4.49439	DOWN
MIMAT0023760_st	-3.75326	6.4782	-7.20215	3.79434e-06	0.000299209	4.49439	DOWN
MIMAT0019788_st	1.89161	7.53437	7.18835	3.87885e-06	0.000299982	4.47192	UP
MIMAT0006109_st	-1.16763	8.78322	-7.18694	3.8876e-06	0.000299982	4.46962	NOT
MIMAT0024862_st	2.26035	6.52443	7.18398	3.90606e-06	0.000299982	4.46479	UP
MIMAT0000279_st	0.650941	10.9514	7.17826	3.9419e-06	0.000299982	4.45548	NOT
MIMAT0000670_st	0.650941	10.9514	7.17826	3.9419e-06	0.000299982	4.45548	NOT
MIMAT0000891_st	0.650941	10.9514	7.17826	3.9419e-06	0.000299982	4.45548	NOT
MIMAT0003530_st	0.650941	10.9514	7.17826	3.9419e-06	0.000299982	4.45548	NOT
MIMAT0006250_st	0.650941	10.9514	7.17826	3.9419e-06	0.000299982	4.45548	NOT
MIMAT0007133_st	0.650941	10.9514	7.17826	3.9419e-06	0.000299982	4.45548	NOT
MIMAT0009851_st	0.650941	10.9514	7.17826	3.9419e-06	0.000299982	4.45548	NOT
MIMAT0013204_st	0.650941	10.9514	7.17826	3.9419e-06	0.000299982	4.45548	NOT
MIMAT0015808_st	0.650941	10.9514	7.17826	3.9419e-06	0.000299982	4.45548	NOT
MIMAT0022796_st	0.650941	10.9514	7.17826	3.9419e-06	0.000299982	4.45548	NOT
MIMAT0000230_st	-0.929837	11.5949	-7.16232	4.04371e-06	0.000299982	4.42947	NOT
MIMAT0000232_st	-0.929837	11.5949	-7.16232	4.04371e-06	0.000299982	4.42947	NOT
MIMAT0003746_st	-0.929837	11.5949	-7.16232	4.04371e-06	0.000299982	4.42947	NOT
MIMAT0004563_st	-0.929837	11.5949	-7.16232	4.04371e-06	0.000299982	4.42947	NOT
MIMAT0004667_st	-0.929837	11.5949	-7.16232	4.04371e-06	0.000299982	4.42947	NOT
MIMAT0004738_st	-0.929837	11.5949	-7.16232	4.04371e-06	0.000299982	4.42947	NOT
MIMAT0006232_st	-0.929837	11.5949	-7.16232	4.04371e-06	0.000299982	4.42947	NOT
MIMAT0008062_st	-0.929837	11.5949	-7.16232	4.04371e-06	0.000299982	4.42947	NOT
MIMAT0009192_st	-0.929837	11.5949	-7.16232	4.04371e-06	0.000299982	4.42947	NOT
MIMAT0012961_st	-0.929837	11.5949	-7.16232	4.04371e-06	0.000299982	4.42947	NOT
MIMAT0013781_st	-0.929837	11.5949	-7.16232	4.04371e-06	0.000299982	4.42947	NOT
MIMAT0013875_st	-0.929837	11.5949	-7.16232	4.04371e-06	0.000299982	4.42947	NOT
MIMAT0015793_st	-0.929837	11.5949	-7.16232	4.04371e-06	0.000299982	4.42947	NOT
MIMAT0022539_st	-0.929837	11.5949	-7.16232	4.04371e-06	0.000299982	4.42947	NOT
MIMAT0025441_st	-0.929837	11.5949	-7.16232	4.04371e-06	0.000299982	4.42947	NOT
MIMAT0000211_st	1.79199	8.10667	7.16108	4.0517e-06	0.000299982	4.42745	UP
MIMAT0005300_st	1.79199	8.10667	7.16108	4.0517e-06	0.000299982	4.42745	UP
MIMAT0002196_st	3.33526	6.09004	7.12967	4.26093e-06	0.000312924	4.37609	UP
MIMAT0002198_st	3.33526	6.09004	7.12967	4.26093e-06	0.000312924	4.37609	UP
MIMAT0002200_st	3.33526	6.09004	7.12967	4.26093e-06	0.000312924	4.37609	UP
MIMAT0009876_st	3.33526	6.09004	7.12967	4.26093e-06	0.000312924	4.37609	UP
MIMAT0003129_st	-3.1973	2.98405	-7.1007	4.46391e-06	0.00032717	4.32862	DOWN
14qII-12_st	-2.33564	3.19411	-7.09072	4.53619e-06	0.000331799	4.31224	DOWN
MIMAT0002178_st	-3.71909	3.08077	-7.02807	5.01894e-06	0.000363453	4.20906	DOWN
MIMAT0006346_st	-3.71909	3.08077	-7.02807	5.01894e-06	0.000363453	4.20906	DOWN
MIMAT0008161_st	-3.71909	3.08077	-7.02807	5.01894e-06	0.000363453	4.20906	DOWN
MIMAT0013161_st	-3.71909	3.08077	-7.02807	5.01894e-06	0.000363453	4.20906	DOWN
MIMAT0015905_st	-3.71909	3.08077	-7.02807	5.01894e-06	0.000363453	4.20906	DOWN
14qII-14_x_st	-3.14724	4.45021	-7.01816	5.10007e-06	0.000368594	4.1927	DOWN
MIMAT0000229_st	-1.08699	10.4987	-6.97325	5.48561e-06	0.000378403	4.11835	NOT
MIMAT0000231_st	-1.08699	10.4987	-6.97325	5.48561e-06	0.000378403	4.11835	NOT
MIMAT0000872_st	-1.08699	10.4987	-6.97325	5.48561e-06	0.000378403	4.11835	NOT
MIMAT0001152_st	-1.08699	10.4987	-6.97325	5.48561e-06	0.000378403	4.11835	NOT
MIMAT0001277_st	-1.08699	10.4987	-6.97325	5.48561e-06	0.000378403	4.11835	NOT
MIMAT0002527_st	-1.08699	10.4987	-6.97325	5.48561e-06	0.000378403	4.11835	NOT
MIMAT0002528_st	-1.08699	10.4987	-6.97325	5.48561e-06	0.000378403	4.11835	NOT
MIMAT0002529_st	-1.08699	10.4987	-6.97325	5.48561e-06	0.000378403	4.11835	NOT
MIMAT0002530_st	-1.08699	10.4987	-6.97325	5.48561e-06	0.000378403	4.11835	NOT
MIMAT0002531_st	-1.08699	10.4987	-6.97325	5.48561e-06	0.000378403	4.11835	NOT
MIMAT0002532_st	-1.08699	10.4987	-6.97325	5.48561e-06	0.000378403	4.11835	NOT
MIMAT0002533_st	-1.08699	10.4987	-6.97325	5.48561e-06	0.000378403	4.11835	NOT
MIMAT0002534_st	-1.08699	10.4987	-6.97325	5.48561e-06	0.000378403	4.11835	NOT
MIMAT0002959_st	-1.08699	10.4987	-6.97325	5.48561e-06	0.000378403	4.11835	NOT
MIMAT0002960_st	-1.08699	10.4987	-6.97325	5.48561e-06	0.000378403	4.11835	NOT
MIMAT0003618_st	-1.08699	10.4987	-6.97325	5.48561e-06	0.000378403	4.11835	NOT
MIMAT0006231_st	-1.08699	10.4987	-6.97325	5.48561e-06	0.000378403	4.11835	NOT
MIMAT0012960_st	-1.08699	10.4987	-6.97325	5.48561e-06	0.000378403	4.11835	NOT
MIMAT0013874_st	-1.08699	10.4987	-6.97325	5.48561e-06	0.000378403	4.11835	NOT
MIMAT0015792_st	-1.08699	10.4987	-6.97325	5.48561e-06	0.000378403	4.11835	NOT
MIMAT0019505_st	-1.08699	10.4987	-6.97325	5.48561e-06	0.000378403	4.11835	NOT
MIMAT0026255_st	-1.08699	10.4987	-6.97325	5.48561e-06	0.000378403	4.11835	NOT
MIMAT0029450_st	-1.08699	10.4987	-6.97325	5.48561e-06	0.000378403	4.11835	NOT
MIMAT0030358_st	-1.08699	10.4987	-6.97325	5.48561e-06	0.000378403	4.11835	NOT
MIMAT0030841_st	1.81748	6.429	6.94505	5.74327e-06	0.000395426	4.07152	UP
MIMAT0023805_st	1.81392	8.21122	6.93894	5.80077e-06	0.00039863	4.06135	UP
MIMAT0025583_st	1.16668	12.2015	6.91601	6.02193e-06	0.000413047	4.02317	NOT
MIMAT0004092_st	-1.1433	9.91289	-6.89541	6.22816e-06	0.000426388	3.98881	NOT
MIMAT0000153_st	3.28142	6.50009	6.85839	6.61769e-06	0.000447428	3.9269	UP
MIMAT0000432_st	3.28142	6.50009	6.85839	6.61769e-06	0.000447428	3.9269	UP
MIMAT0000846_st	3.28142	6.50009	6.85839	6.61769e-06	0.000447428	3.9269	UP
MIMAT0008036_st	3.28142	6.50009	6.85839	6.61769e-06	0.000447428	3.9269	UP
MIMAT0009232_st	3.28142	6.50009	6.85839	6.61769e-06	0.000447428	3.9269	UP
MIMAT0012970_st	3.28142	6.50009	6.85839	6.61769e-06	0.000447428	3.9269	UP
MIMAT0029543_st	0.997732	12.5307	6.8577	6.62514e-06	0.000447428	3.92575	NOT
MIMAT0003152_st	-2.62172	2.55942	-6.8488	6.72265e-06	0.000447428	3.91084	DOWN
MIMAT0003826_st	-2.62172	2.55942	-6.8488	6.72265e-06	0.000447428	3.91084	DOWN
MIMAT0004495_st	-2.62172	2.55942	-6.8488	6.72265e-06	0.000447428	3.91084	DOWN
MIMAT0004629_st	-2.62172	2.55942	-6.8488	6.72265e-06	0.000447428	3.91084	DOWN
MIMAT0006961_st	-2.62172	2.55942	-6.8488	6.72265e-06	0.000447428	3.91084	DOWN
MIMAT0007287_st	-2.62172	2.55942	-6.8488	6.72265e-06	0.000447428	3.91084	DOWN
MIMAT0015709_st	-2.62172	2.55942	-6.8488	6.72265e-06	0.000447428	3.91084	DOWN
MIMAT0000589_st	-0.619324	10.7657	-6.84128	6.80625e-06	0.000447428	3.89823	NOT
MIMAT0000590_st	-0.619324	10.7657	-6.84128	6.80625e-06	0.000447428	3.89823	NOT
MIMAT0000753_st	-0.619324	10.7657	-6.84128	6.80625e-06	0.000447428	3.89823	NOT
MIMAT0006283_st	-0.619324	10.7657	-6.84128	6.80625e-06	0.000447428	3.89823	NOT
MIMAT0006709_st	-0.619324	10.7657	-6.84128	6.80625e-06	0.000447428	3.89823	NOT
MIMAT0008110_st	-0.619324	10.7657	-6.84128	6.80625e-06	0.000447428	3.89823	NOT
MIMAT0013137_st	-0.619324	10.7657	-6.84128	6.80625e-06	0.000447428	3.89823	NOT
MIMAT0015845_st	-0.619324	10.7657	-6.84128	6.80625e-06	0.000447428	3.89823	NOT
MIMAT0024101_st	-0.586163	10.2932	-6.79855	7.30229e-06	0.00047917	3.82644	NOT
MIMAT0004333_st	-1.0622	11.6546	-6.78612	7.45355e-06	0.000487336	3.80552	NOT
MIMAT0024079_st	-1.0622	11.6546	-6.78612	7.45355e-06	0.000487336	3.80552	NOT
MIMAT0022628_st	-0.560885	13.0594	-6.76395	7.73169e-06	0.000500624	3.76812	NOT
MIMAT0024075_st	-0.560885	13.0594	-6.76395	7.73169e-06	0.000500624	3.76812	NOT
MIMAT0000720_st	-2.75478	3.42065	-6.7612	7.76694e-06	0.000500624	3.76348	DOWN
MIMAT0006305_st	-2.75478	3.42065	-6.7612	7.76694e-06	0.000500624	3.76348	DOWN
MIMAT0008128_st	-2.75478	3.42065	-6.7612	7.76694e-06	0.000500624	3.76348	DOWN
MIMAT0013145_st	-2.75478	3.42065	-6.7612	7.76694e-06	0.000500624	3.76348	DOWN
MIMAT0015866_st	-2.75478	3.42065	-6.7612	7.76694e-06	0.000500624	3.76348	DOWN
MIMAT0019280_st	-2.75478	3.42065	-6.7612	7.76694e-06	0.000500624	3.76348	DOWN
14qII-14_st	-4.09713	5.46162	-6.75291	7.87422e-06	0.00050664	3.74948	DOWN
MIMAT0004795_st	-1.9626	2.76956	-6.72684	8.22191e-06	0.000527145	3.70538	DOWN
MIMAT0004893_st	-1.9626	2.76956	-6.72684	8.22191e-06	0.000527145	3.70538	DOWN
MIMAT0001090_st	-3.29428	7.37341	-6.68021	8.8845e-06	0.000550719	3.62627	DOWN
MIMAT0001639_st	-3.29428	7.37341	-6.68021	8.8845e-06	0.000550719	3.62627	DOWN
MIMAT0006315_st	-3.29428	7.37341	-6.68021	8.8845e-06	0.000550719	3.62627	DOWN
MIMAT0008136_st	-3.29428	7.37341	-6.68021	8.8845e-06	0.000550719	3.62627	DOWN
MIMAT0013152_st	-3.29428	7.37341	-6.68021	8.8845e-06	0.000550719	3.62627	DOWN
MIMAT0015876_st	-3.29428	7.37341	-6.68021	8.8845e-06	0.000550719	3.62627	DOWN
MIMAT0023951_st	-3.29428	7.37341	-6.68021	8.8845e-06	0.000550719	3.62627	DOWN
MIMAT0000077_st	-1.1447	10.122	-6.67255	8.99863e-06	0.000550719	3.61325	NOT
MIMAT0000531_st	-1.1447	10.122	-6.67255	8.99863e-06	0.000550719	3.61325	NOT
MIMAT0000791_st	-1.1447	10.122	-6.67255	8.99863e-06	0.000550719	3.61325	NOT
MIMAT0002327_st	-1.1447	10.122	-6.67255	8.99863e-06	0.000550719	3.61325	NOT
MIMAT0002328_st	-1.1447	10.122	-6.67255	8.99863e-06	0.000550719	3.61325	NOT
MIMAT0002329_st	-1.1447	10.122	-6.67255	8.99863e-06	0.000550719	3.61325	NOT
MIMAT0002330_st	-1.1447	10.122	-6.67255	8.99863e-06	0.000550719	3.61325	NOT
MIMAT0002331_st	-1.1447	10.122	-6.67255	8.99863e-06	0.000550719	3.61325	NOT
MIMAT0002332_st	-1.1447	10.122	-6.67255	8.99863e-06	0.000550719	3.61325	NOT
MIMAT0002333_st	-1.1447	10.122	-6.67255	8.99863e-06	0.000550719	3.61325	NOT
MIMAT0002334_st	-1.1447	10.122	-6.67255	8.99863e-06	0.000550719	3.61325	NOT
MIMAT0002335_st	-1.1447	10.122	-6.67255	8.99863e-06	0.000550719	3.61325	NOT
MIMAT0003672_st	-1.1447	10.122	-6.67255	8.99863e-06	0.000550719	3.61325	NOT
MIMAT0006733_st	-1.1447	10.122	-6.67255	8.99863e-06	0.000550719	3.61325	NOT
MIMAT0006962_st	-1.1447	10.122	-6.67255	8.99863e-06	0.000550719	3.61325	NOT
MIMAT0007288_st	-1.1447	10.122	-6.67255	8.99863e-06	0.000550719	3.61325	NOT
MIMAT0013031_st	-1.1447	10.122	-6.67255	8.99863e-06	0.000550719	3.61325	NOT
MIMAT0015710_st	-1.1447	10.122	-6.67255	8.99863e-06	0.000550719	3.61325	NOT
MIMAT0023857_st	-1.1447	10.122	-6.67255	8.99863e-06	0.000550719	3.61325	NOT
MIMAT0031141_st	-1.1447	10.122	-6.67255	8.99863e-06	0.000550719	3.61325	NOT
MIMAT0001414_st	-3.07673	2.54908	-6.61313	9.93761e-06	0.000604533	3.51194	DOWN
MIMAT0009316_st	-3.07673	2.54908	-6.61313	9.93761e-06	0.000604533	3.51194	DOWN
MIMAT0013156_st	-3.07673	2.54908	-6.61313	9.93761e-06	0.000604533	3.51194	DOWN
MIMAT0012937_st	1.82618	8.15595	6.61172	9.96108e-06	0.000604533	3.50953	UP
MIMAT0030354_st	1.82618	8.15595	6.61172	9.96108e-06	0.000604533	3.50953	UP
MIMAT0023780_st	2.15936	7.41925	6.60034	1.01529e-05	0.000615145	3.49006	UP
MIMAT0024085_st	-0.917431	7.5488	-6.58571	1.0405e-05	0.000629372	3.46503	NOT
14qI-9_x_st	-0.794511	1.34128	-6.57736	1.05519e-05	0.000637198	3.45072	NOT
MIMAT0012750_st	0.792237	8.27573	6.57158	1.06549e-05	0.000642349	3.4408	NOT
MIMAT0016009_st	1.7944	8.98317	6.561	1.0846e-05	0.000652429	3.42266	UP
MIMAT0006642_st	-0.934081	11.8827	-6.55254	1.10015e-05	0.000652429	3.40812	NOT
MIMAT0007173_st	-0.934081	11.8827	-6.55254	1.10015e-05	0.000652429	3.40812	NOT
MIMAT0014617_st	-0.934081	11.8827	-6.55254	1.10015e-05	0.000652429	3.40812	NOT
MIMAT0022785_st	-0.934081	11.8827	-6.55254	1.10015e-05	0.000652429	3.40812	NOT
MIMAT0023837_st	-0.934081	11.8827	-6.55254	1.10015e-05	0.000652429	3.40812	NOT
MIMAT0026256_st	-0.934081	11.8827	-6.55254	1.10015e-05	0.000652429	3.40812	NOT
MIMAT0026678_st	-0.934081	11.8827	-6.55254	1.10015e-05	0.000652429	3.40812	NOT
MIMAT0030040_st	-0.934081	11.8827	-6.55254	1.10015e-05	0.000652429	3.40812	NOT
MIMAT0031093_st	-0.934081	11.8827	-6.55254	1.10015e-05	0.000652429	3.40812	NOT
MIMAT0024220_st	-1.76979	2.1599	-6.52733	1.14788e-05	0.000679622	3.36478	DOWN
MIMAT0022658_st	1.72594	8.36184	6.52327	1.15577e-05	0.000682072	3.35778	UP
MIMAT0026241_st	1.72594	8.36184	6.52327	1.15577e-05	0.000682072	3.35778	UP
14qII-21_x_st	-1.8642	5.82757	-6.51241	1.17714e-05	0.000690471	3.33908	DOWN
MIMAT0001151_st	-1.18658	7.77624	-6.50809	1.18575e-05	0.000690471	3.33164	NOT
MIMAT0001270_st	-1.18658	7.77624	-6.50809	1.18575e-05	0.000690471	3.33164	NOT
MIMAT0003003_st	-1.18658	7.77624	-6.50809	1.18575e-05	0.000690471	3.33164	NOT
MIMAT0003004_st	-1.18658	7.77624	-6.50809	1.18575e-05	0.000690471	3.33164	NOT
MIMAT0003609_st	-1.18658	7.77624	-6.50809	1.18575e-05	0.000690471	3.33164	NOT
MIMAT0021810_st	-1.18658	7.77624	-6.50809	1.18575e-05	0.000690471	3.33164	NOT
MIMAT0029437_st	-1.18658	7.77624	-6.50809	1.18575e-05	0.000690471	3.33164	NOT
14qII-26_x_st	-2.96257	3.18318	-6.50742	1.18709e-05	0.000690471	3.33048	DOWN
MIMAT0004748_st	-0.939248	7.45406	-6.48151	1.24025e-05	0.000711148	3.28577	NOT
MIMAT0004825_st	-0.939248	7.45406	-6.48151	1.24025e-05	0.000711148	3.28577	NOT
MIMAT0006321_st	-0.939248	7.45406	-6.48151	1.24025e-05	0.000711148	3.28577	NOT
MIMAT0006742_st	-0.939248	7.45406	-6.48151	1.24025e-05	0.000711148	3.28577	NOT
MIMAT0012537_st	-0.939248	7.45406	-6.48151	1.24025e-05	0.000711148	3.28577	NOT
MIMAT0013039_st	-0.939248	7.45406	-6.48151	1.24025e-05	0.000711148	3.28577	NOT
MIMAT0013880_st	-0.939248	7.45406	-6.48151	1.24025e-05	0.000711148	3.28577	NOT
MIMAT0015882_st	-0.939248	7.45406	-6.48151	1.24025e-05	0.000711148	3.28577	NOT
MIMAT0023956_st	-0.939248	7.45406	-6.48151	1.24025e-05	0.000711148	3.28577	NOT
MIMAT0000875_st	1.58615	9.96129	6.4483	1.31207e-05	0.000748789	3.22831	UP
MIMAT0023842_st	1.58615	9.96129	6.4483	1.31207e-05	0.000748789	3.22831	UP
MIMAT0024299_st	1.58615	9.96129	6.4483	1.31207e-05	0.000748789	3.22831	UP
NA.465	-0.668284	1.24264	-6.44657	1.31593e-05	0.000749813	3.22531	NOT
NA.1251	-0.701211	1.37759	-6.39388	1.43931e-05	0.000818828	3.13383	NOT
MIMAT0003518_st	0.724043	9.87217	6.36422	1.51403e-05	0.000858649	3.08217	NOT
MIMAT0013870_st	0.724043	9.87217	6.36422	1.51403e-05	0.000858649	3.08217	NOT
NA.4226	-1.94123	6.57253	-6.35638	1.53446e-05	0.000868881	3.06849	DOWN
14qII-22_x_st	-2.56959	6.79442	-6.33193	1.60004e-05	0.000904608	3.02577	DOWN
MIMAT0023276_st	2.10552	7.37665	6.32632	1.61547e-05	0.000911915	3.01597	UP
MIMAT0019775_st	1.29681	10.6887	6.31843	1.6375e-05	0.000922913	3.00215	NOT
MIMAT0016076_st	1.1502	11.5045	6.31022	1.66072e-05	0.000934551	2.98778	NOT
MIMAT0015712_st	-3.13095	2.66202	-6.30898	1.66425e-05	0.000935092	2.98561	DOWN
14qII-3_st	-2.6092	3.1596	-6.3075	1.66848e-05	0.000936021	2.98302	DOWN
ACA40_x_st	-2.79689	4.30867	-6.29766	1.69692e-05	0.000950512	2.96577	DOWN
MIMAT0021902_st	0.888831	8.78735	6.29528	1.70388e-05	0.000951476	2.96159	NOT
MIMAT0023871_st	0.888831	8.78735	6.29528	1.70388e-05	0.000951476	2.96159	NOT
MIMAT0000387_st	-3.41614	5.46788	-6.27706	1.75811e-05	0.000963989	2.92961	DOWN
MIMAT0000691_st	-3.41614	5.46788	-6.27706	1.75811e-05	0.000963989	2.92961	DOWN
MIMAT0000837_st	-3.41614	5.46788	-6.27706	1.75811e-05	0.000963989	2.92961	DOWN
MIMAT0003593_st	-3.41614	5.46788	-6.27706	1.75811e-05	0.000963989	2.92961	DOWN
MIMAT0006187_st	-3.41614	5.46788	-6.27706	1.75811e-05	0.000963989	2.92961	DOWN
MIMAT0006659_st	-3.41614	5.46788	-6.27706	1.75811e-05	0.000963989	2.92961	DOWN
MIMAT0008026_st	-3.41614	5.46788	-6.27706	1.75811e-05	0.000963989	2.92961	DOWN
MIMAT0009224_st	-3.41614	5.46788	-6.27706	1.75811e-05	0.000963989	2.92961	DOWN
MIMAT0012996_st	-3.41614	5.46788	-6.27706	1.75811e-05	0.000963989	2.92961	DOWN
MIMAT0013922_st	-3.41614	5.46788	-6.27706	1.75811e-05	0.000963989	2.92961	DOWN
MIMAT0015754_st	-3.41614	5.46788	-6.27706	1.75811e-05	0.000963989	2.92961	DOWN
MIMAT0023757_st	-3.41614	5.46788	-6.27706	1.75811e-05	0.000963989	2.92961	DOWN
MIMAT0021892_st	0.552133	11.6302	6.2539	1.82963e-05	0.000998684	2.88891	NOT
MIMAT0024026_st	0.552133	11.6302	6.2539	1.82963e-05	0.000998684	2.88891	NOT
MIMAT0024092_st	0.552133	11.6302	6.2539	1.82963e-05	0.000998684	2.88891	NOT
MIMAT0018071_st	-2.90928	4.81614	-6.2499	1.84229e-05	0.00100277	2.88187	DOWN
NA.1823	1.49703	6.85187	6.2498	1.84263e-05	0.00100277	2.88169	UP
MIMAT0000257_st	-1.13604	8.23731	-6.24032	1.873e-05	0.00100873	2.865	NOT
MIMAT0000673_st	-1.13604	8.23731	-6.24032	1.873e-05	0.00100873	2.865	NOT
MIMAT0000859_st	-1.13604	8.23731	-6.24032	1.873e-05	0.00100873	2.865	NOT
MIMAT0002625_st	-1.13604	8.23731	-6.24032	1.873e-05	0.00100873	2.865	NOT
MIMAT0002628_st	-1.13604	8.23731	-6.24032	1.873e-05	0.00100873	2.865	NOT
MIMAT0004155_st	-1.13604	8.23731	-6.24032	1.873e-05	0.00100873	2.865	NOT
MIMAT0013179_st	-1.13604	8.23731	-6.24032	1.873e-05	0.00100873	2.865	NOT
14qII-12_x_st	-2.42523	4.44395	-6.23221	1.8994e-05	0.00101853	2.85071	DOWN
MIMAT0002195_st	0.888641	12.409	6.2313	1.9024e-05	0.00101853	2.8491	NOT
MIMAT0002197_st	0.888641	12.409	6.2313	1.9024e-05	0.00101853	2.8491	NOT
MIMAT0002199_st	0.888641	12.409	6.2313	1.9024e-05	0.00101853	2.8491	NOT
NA.2939	0.525183	1.73118	6.22784	1.91381e-05	0.00102186	2.843	NOT
MIMAT0030218_st	1.55398	11.7569	6.22771	1.91424e-05	0.00102186	2.84277	UP
MIMAT0006716_st	-3.09727	3.84495	-6.22155	1.9347e-05	0.00102675	2.83192	DOWN
MIMAT0009312_st	-3.09727	3.84495	-6.22155	1.9347e-05	0.00102675	2.83192	DOWN
MIMAT0019249_st	-3.09727	3.84495	-6.22155	1.9347e-05	0.00102675	2.83192	DOWN
MIMAT0024148_st	-3.09727	3.84495	-6.22155	1.9347e-05	0.00102675	2.83192	DOWN
MIMAT0013944_st	-0.591062	10.8544	-6.18946	2.0452e-05	0.0010814	2.77523	NOT
MIMAT0001173_st	-1.22859	7.87231	-6.18822	2.04958e-05	0.0010814	2.77305	NOT
MIMAT0003578_st	-1.22859	7.87231	-6.18822	2.04958e-05	0.0010814	2.77305	NOT
MIMAT0004096_st	-1.22859	7.87231	-6.18822	2.04958e-05	0.0010814	2.77305	NOT
MIMAT0028999_st	1.8674	6.03732	6.17277	2.10526e-05	0.00110917	2.74569	UP
MIMAT0004494_st	-2.36316	2.24137	-6.13439	2.25043e-05	0.00118394	2.67764	DOWN
MIMAT0024152_st	1.24836	11.1106	6.113	2.33589e-05	0.00122712	2.6396	NOT
MIMAT0024802_st	2.24266	7.12782	6.10494	2.36895e-05	0.00124269	2.62526	UP
MIMAT0019305_st	-2.98039	2.52465	-6.09148	2.42527e-05	0.00126078	2.60128	DOWN
MIMAT0004603_st	-1.66138	5.80074	-6.09131	2.426e-05	0.00126078	2.60097	DOWN
MIMAT0023744_st	-1.66138	5.80074	-6.09131	2.426e-05	0.00126078	2.60097	DOWN
MIMAT0024240_st	-2.34129	3.4828	-6.0909	2.42771e-05	0.00126078	2.60025	DOWN
MIMAT0024319_st	-2.34129	3.4828	-6.0909	2.42771e-05	0.00126078	2.60025	DOWN
MIMAT0024370_st	-2.34129	3.4828	-6.0909	2.42771e-05	0.00126078	2.60025	DOWN
MIMAT0024568_st	-2.34129	3.4828	-6.0909	2.42771e-05	0.00126078	2.60025	DOWN
MIMAT0003205_st	-3.60274	4.74483	-6.08583	2.4493e-05	0.00127018	2.59122	DOWN
MIMAT0024384_st	2.13337	10.3584	6.07849	2.48094e-05	0.00128475	2.57812	UP
MIMAT0005550_st	1.99988	9.75344	6.0706	2.51542e-05	0.00130076	2.56404	UP
MIMAT0001107_st	0.497174	11.5651	6.02453	2.72692e-05	0.00135969	2.48166	NOT
MIMAT0001289_st	0.497174	11.5651	6.02453	2.72692e-05	0.00135969	2.48166	NOT
MIMAT0002587_st	0.497174	11.5651	6.02453	2.72692e-05	0.00135969	2.48166	NOT
MIMAT0002904_st	0.497174	11.5651	6.02453	2.72692e-05	0.00135969	2.48166	NOT
MIMAT0002905_st	0.497174	11.5651	6.02453	2.72692e-05	0.00135969	2.48166	NOT
MIMAT0003633_st	0.497174	11.5651	6.02453	2.72692e-05	0.00135969	2.48166	NOT
MIMAT0004159_st	0.497174	11.5651	6.02453	2.72692e-05	0.00135969	2.48166	NOT
MIMAT0013942_st	0.497174	11.5651	6.02453	2.72692e-05	0.00135969	2.48166	NOT
MIMAT0014514_st	0.497174	11.5651	6.02453	2.72692e-05	0.00135969	2.48166	NOT
MIMAT0009339_st	-2.65207	4.14536	-6.02336	2.73254e-05	0.00135969	2.47956	DOWN
MIMAT0000226_st	-1.47964	7.97972	-6.02225	2.73786e-05	0.00135969	2.47757	DOWN
MIMAT0000518_st	-1.47964	7.97972	-6.02225	2.73786e-05	0.00135969	2.47757	DOWN
MIMAT0000871_st	-1.47964	7.97972	-6.02225	2.73786e-05	0.00135969	2.47757	DOWN
MIMAT0001276_st	-1.47964	7.97972	-6.02225	2.73786e-05	0.00135969	2.47757	DOWN
MIMAT0002163_st	-1.47964	7.97972	-6.02225	2.73786e-05	0.00135969	2.47757	DOWN
MIMAT0002522_st	-1.47964	7.97972	-6.02225	2.73786e-05	0.00135969	2.47757	DOWN
MIMAT0002523_st	-1.47964	7.97972	-6.02225	2.73786e-05	0.00135969	2.47757	DOWN
MIMAT0002524_st	-1.47964	7.97972	-6.02225	2.73786e-05	0.00135969	2.47757	DOWN
MIMAT0002525_st	-1.47964	7.97972	-6.02225	2.73786e-05	0.00135969	2.47757	DOWN
MIMAT0002526_st	-1.47964	7.97972	-6.02225	2.73786e-05	0.00135969	2.47757	DOWN
MIMAT0002955_st	-1.47964	7.97972	-6.02225	2.73786e-05	0.00135969	2.47757	DOWN
MIMAT0002956_st	-1.47964	7.97972	-6.02225	2.73786e-05	0.00135969	2.47757	DOWN
MIMAT0006662_st	-1.47964	7.97972	-6.02225	2.73786e-05	0.00135969	2.47757	DOWN
MIMAT0006876_st	-1.47964	7.97972	-6.02225	2.73786e-05	0.00135969	2.47757	DOWN
MIMAT0009255_st	-1.47964	7.97972	-6.02225	2.73786e-05	0.00135969	2.47757	DOWN
MIMAT0013028_st	-1.47964	7.97972	-6.02225	2.73786e-05	0.00135969	2.47757	DOWN
MIMAT0019502_st	-1.47964	7.97972	-6.02225	2.73786e-05	0.00135969	2.47757	DOWN
MIMAT0023831_st	-1.47964	7.97972	-6.02225	2.73786e-05	0.00135969	2.47757	DOWN
MIMAT0026253_st	-1.47964	7.97972	-6.02225	2.73786e-05	0.00135969	2.47757	DOWN
MIMAT0000757_st	-0.789582	7.59727	-6.0099	2.79789e-05	0.00136953	2.45544	NOT
MIMAT0003524_st	-0.789582	7.59727	-6.0099	2.79789e-05	0.00136953	2.45544	NOT
MIMAT0006213_st	-0.789582	7.59727	-6.0099	2.79789e-05	0.00136953	2.45544	NOT
MIMAT0008045_st	-0.789582	7.59727	-6.0099	2.79789e-05	0.00136953	2.45544	NOT
MIMAT0015776_st	-0.789582	7.59727	-6.0099	2.79789e-05	0.00136953	2.45544	NOT
MIMAT0002126_st	-1.20249	8.37797	-5.99998	2.84712e-05	0.00136953	2.43764	NOT
MIMAT0002623_st	-1.20249	8.37797	-5.99998	2.84712e-05	0.00136953	2.43764	NOT
MIMAT0002630_st	-1.20249	8.37797	-5.99998	2.84712e-05	0.00136953	2.43764	NOT
MIMAT0002633_st	-1.20249	8.37797	-5.99998	2.84712e-05	0.00136953	2.43764	NOT
MIMAT0002635_st	-1.20249	8.37797	-5.99998	2.84712e-05	0.00136953	2.43764	NOT
MIMAT0002637_st	-1.20249	8.37797	-5.99998	2.84712e-05	0.00136953	2.43764	NOT
MIMAT0003793_st	-1.20249	8.37797	-5.99998	2.84712e-05	0.00136953	2.43764	NOT
MIMAT0014563_st	-1.20249	8.37797	-5.99998	2.84712e-05	0.00136953	2.43764	NOT
MIMAT0022540_st	-1.20249	8.37797	-5.99998	2.84712e-05	0.00136953	2.43764	NOT
MIMAT0030353_st	-1.20249	8.37797	-5.99998	2.84712e-05	0.00136953	2.43764	NOT
MIMAT0023292_st	0.997102	12.512	5.99127	2.89109e-05	0.00136953	2.42201	NOT
MIMAT0000238_st	0.653823	12.1839	5.98862	2.9046e-05	0.00136953	2.41725	NOT
MIMAT0000266_st	0.653823	12.1839	5.98862	2.9046e-05	0.00136953	2.41725	NOT
MIMAT0001184_st	0.653823	12.1839	5.98862	2.9046e-05	0.00136953	2.41725	NOT
MIMAT0001280_st	0.653823	12.1839	5.98862	2.9046e-05	0.00136953	2.41725	NOT
MIMAT0002146_st	0.653823	12.1839	5.98862	2.9046e-05	0.00136953	2.41725	NOT
MIMAT0002541_st	0.653823	12.1839	5.98862	2.9046e-05	0.00136953	2.41725	NOT
MIMAT0002542_st	0.653823	12.1839	5.98862	2.9046e-05	0.00136953	2.41725	NOT
MIMAT0002543_st	0.653823	12.1839	5.98862	2.9046e-05	0.00136953	2.41725	NOT
MIMAT0002544_st	0.653823	12.1839	5.98862	2.9046e-05	0.00136953	2.41725	NOT
MIMAT0002545_st	0.653823	12.1839	5.98862	2.9046e-05	0.00136953	2.41725	NOT
MIMAT0002546_st	0.653823	12.1839	5.98862	2.9046e-05	0.00136953	2.41725	NOT
MIMAT0002965_st	0.653823	12.1839	5.98862	2.9046e-05	0.00136953	2.41725	NOT
MIMAT0002966_st	0.653823	12.1839	5.98862	2.9046e-05	0.00136953	2.41725	NOT
MIMAT0003545_st	0.653823	12.1839	5.98862	2.9046e-05	0.00136953	2.41725	NOT
MIMAT0003697_st	0.653823	12.1839	5.98862	2.9046e-05	0.00136953	2.41725	NOT
MIMAT0006236_st	0.653823	12.1839	5.98862	2.9046e-05	0.00136953	2.41725	NOT
MIMAT0009845_st	0.653823	12.1839	5.98862	2.9046e-05	0.00136953	2.41725	NOT
MIMAT0011142_st	0.653823	12.1839	5.98862	2.9046e-05	0.00136953	2.41725	NOT
MIMAT0012749_st	0.653823	12.1839	5.98862	2.9046e-05	0.00136953	2.41725	NOT
MIMAT0012962_st	0.653823	12.1839	5.98862	2.9046e-05	0.00136953	2.41725	NOT
MIMAT0015798_st	0.653823	12.1839	5.98862	2.9046e-05	0.00136953	2.41725	NOT
MIMAT0021855_st	0.653823	12.1839	5.98862	2.9046e-05	0.00136953	2.41725	NOT
MIMAT0026263_st	0.653823	12.1839	5.98862	2.9046e-05	0.00136953	2.41725	NOT
MIMAT0028725_st	-0.45947	1.38612	-5.98406	2.92805e-05	0.00137327	2.40904	NOT
MIMAT0003161_st	-2.57597	2.24183	-5.98147	2.94143e-05	0.00137327	2.40439	DOWN
MIMAT0006355_st	-2.57597	2.24183	-5.98147	2.94143e-05	0.00137327	2.40439	DOWN
MIMAT0009333_st	-2.57597	2.24183	-5.98147	2.94143e-05	0.00137327	2.40439	DOWN
MIMAT0015914_st	-2.57597	2.24183	-5.98147	2.94143e-05	0.00137327	2.40439	DOWN
MIMAT0019238_st	-2.57597	2.24183	-5.98147	2.94143e-05	0.00137327	2.40439	DOWN
MIMAT0025378_st	-2.57597	2.24183	-5.98147	2.94143e-05	0.00137327	2.40439	DOWN
MIMAT0000066_st	-1.09186	11.9867	-5.97542	2.97296e-05	0.00137327	2.39352	NOT
MIMAT0000524_st	-1.09186	11.9867	-5.97542	2.97296e-05	0.00137327	2.39352	NOT
MIMAT0000777_st	-1.09186	11.9867	-5.97542	2.97296e-05	0.00137327	2.39352	NOT
MIMAT0006155_st	-1.09186	11.9867	-5.97542	2.97296e-05	0.00137327	2.39352	NOT
MIMAT0006608_st	-1.09186	11.9867	-5.97542	2.97296e-05	0.00137327	2.39352	NOT
MIMAT0007940_st	-1.09186	11.9867	-5.97542	2.97296e-05	0.00137327	2.39352	NOT
MIMAT0013007_st	-1.09186	11.9867	-5.97542	2.97296e-05	0.00137327	2.39352	NOT
MIMAT0013866_st	-1.09186	11.9867	-5.97542	2.97296e-05	0.00137327	2.39352	NOT
MIMAT0015725_st	-1.09186	11.9867	-5.97542	2.97296e-05	0.00137327	2.39352	NOT
MIMAT0024577_st	-2.4214	2.97537	-5.96653	3.01993e-05	0.00139319	2.37752	DOWN
MIMAT0025537_st	-1.90164	2.16976	-5.93226	3.20831e-05	0.00147822	2.31579	DOWN
MIMAT0006121_st	-2.37796	2.30107	-5.92754	3.23522e-05	0.00148873	2.30727	DOWN
MIMAT0017981_st	-0.806505	1.71735	-5.92604	3.2438e-05	0.00149079	2.30456	NOT
MIMAT0013802_st	1.48149	10.6883	5.90405	3.3726e-05	0.00154803	2.26484	UP
NA.1364	-0.80728	1.52553	-5.8974	3.4126e-05	0.00156442	2.25281	NOT
MIMAT0023775_st	-1.40027	7.96389	-5.87998	3.51972e-05	0.00161149	2.22129	DOWN
MIMAT0002360_st	0.704088	10.342	5.86995	3.58302e-05	0.00162209	2.2031	NOT
MIMAT0002361_st	0.704088	10.342	5.86995	3.58302e-05	0.00162209	2.2031	NOT
MIMAT0002362_st	0.704088	10.342	5.86995	3.58302e-05	0.00162209	2.2031	NOT
MIMAT0002363_st	0.704088	10.342	5.86995	3.58302e-05	0.00162209	2.2031	NOT
MIMAT0002364_st	0.704088	10.342	5.86995	3.58302e-05	0.00162209	2.2031	NOT
MIMAT0002365_st	0.704088	10.342	5.86995	3.58302e-05	0.00162209	2.2031	NOT
MIMAT0002366_st	0.704088	10.342	5.86995	3.58302e-05	0.00162209	2.2031	NOT
MIMAT0002367_st	0.704088	10.342	5.86995	3.58302e-05	0.00162209	2.2031	NOT
MIMAT0002368_st	0.704088	10.342	5.86995	3.58302e-05	0.00162209	2.2031	NOT
14qII-26_st	-3.15477	3.20651	-5.83113	3.83932e-05	0.00173596	2.13263	DOWN
MIMAT0024250_st	-1.56329	2.60455	-5.81308	3.96487e-05	0.0017905	2.09981	DOWN
MIMAT0025741_st	1.14602	8.20577	5.77511	4.24335e-05	0.00191388	2.03059	NOT
MIMAT0005595_st	-1.56354	8.40241	-5.76775	4.29966e-05	0.00193209	2.01714	DOWN
MIMAT0009235_st	-1.56354	8.40241	-5.76775	4.29966e-05	0.00193209	2.01714	DOWN
MIMAT0024096_st	-1.56354	8.40241	-5.76775	4.29966e-05	0.00193209	2.01714	DOWN
MIMAT0019567_st	-1.32379	10.4581	-5.75985	4.36091e-05	0.00195719	2.00272	NOT
NA.1379	-0.616671	1.38514	-5.75195	4.42311e-05	0.00198266	1.98828	NOT
14qII-9_x_st	-0.745568	1.95583	-5.73314	4.57493e-05	0.00204296	1.95386	NOT
MIMAT0003329_st	-3.03942	3.02429	-5.72979	4.6026e-05	0.00204296	1.94771	DOWN
MIMAT0004747_st	-3.03942	3.02429	-5.72979	4.6026e-05	0.00204296	1.94771	DOWN
MIMAT0005312_st	-3.03942	3.02429	-5.72979	4.6026e-05	0.00204296	1.94771	DOWN
MIMAT0006317_st	-3.03942	3.02429	-5.72979	4.6026e-05	0.00204296	1.94771	DOWN
MIMAT0008138_st	-3.03942	3.02429	-5.72979	4.6026e-05	0.00204296	1.94771	DOWN
MIMAT0013154_st	-3.03942	3.02429	-5.72979	4.6026e-05	0.00204296	1.94771	DOWN
MIMAT0015878_st	-3.03942	3.02429	-5.72979	4.6026e-05	0.00204296	1.94771	DOWN
MIMAT0000733_st	-2.81331	7.32226	-5.70954	4.77323e-05	0.00209062	1.9106	DOWN
MIMAT0000743_st	-2.81331	7.32226	-5.70954	4.77323e-05	0.00209062	1.9106	DOWN
MIMAT0003192_st	-2.81331	7.32226	-5.70954	4.77323e-05	0.00209062	1.9106	DOWN
MIMAT0006308_st	-2.81331	7.32226	-5.70954	4.77323e-05	0.00209062	1.9106	DOWN
MIMAT0006715_st	-2.81331	7.32226	-5.70954	4.77323e-05	0.00209062	1.9106	DOWN
MIMAT0008131_st	-2.81331	7.32226	-5.70954	4.77323e-05	0.00209062	1.9106	DOWN
MIMAT0009306_st	-2.81331	7.32226	-5.70954	4.77323e-05	0.00209062	1.9106	DOWN
MIMAT0013147_st	-2.81331	7.32226	-5.70954	4.77323e-05	0.00209062	1.9106	DOWN
MIMAT0015869_st	-2.81331	7.32226	-5.70954	4.77323e-05	0.00209062	1.9106	DOWN
MIMAT0023945_st	-2.81331	7.32226	-5.70954	4.77323e-05	0.00209062	1.9106	DOWN
MIMAT0024110_st	-2.81331	7.32226	-5.70954	4.77323e-05	0.00209062	1.9106	DOWN
MIMAT0004564_st	-3.39567	5.50303	-5.68437	4.99455e-05	0.00213418	1.86439	DOWN
MIMAT0004664_st	-3.39567	5.50303	-5.68437	4.99455e-05	0.00213418	1.86439	DOWN
MIMAT0021871_st	-3.39567	5.50303	-5.68437	4.99455e-05	0.00213418	1.86439	DOWN
MIMAT0023851_st	-3.39567	5.50303	-5.68437	4.99455e-05	0.00213418	1.86439	DOWN
MIMAT0026588_st	-3.39567	5.50303	-5.68437	4.99455e-05	0.00213418	1.86439	DOWN
MIMAT0026679_st	-3.39567	5.50303	-5.68437	4.99455e-05	0.00213418	1.86439	DOWN
MIMAT0027021_st	-3.39567	5.50303	-5.68437	4.99455e-05	0.00213418	1.86439	DOWN
MIMAT0000331_st	-0.873455	1.60731	-5.67196	5.10753e-05	0.00213418	1.84158	NOT
MIMAT0001232_st	-0.873455	1.60731	-5.67196	5.10753e-05	0.00213418	1.84158	NOT
MIMAT0001476_st	-0.873455	1.60731	-5.67196	5.10753e-05	0.00213418	1.84158	NOT
MIMAT0001853_st	-0.873455	1.60731	-5.67196	5.10753e-05	0.00213418	1.84158	NOT
MIMAT0006108_st	-0.873455	1.60731	-5.67196	5.10753e-05	0.00213418	1.84158	NOT
MIMAT0008374_st	-0.873455	1.60731	-5.67196	5.10753e-05	0.00213418	1.84158	NOT
MIMAT0008436_st	-0.873455	1.60731	-5.67196	5.10753e-05	0.00213418	1.84158	NOT
MIMAT0008512_st	-0.873455	1.60731	-5.67196	5.10753e-05	0.00213418	1.84158	NOT
MIMAT0008567_st	-0.873455	1.60731	-5.67196	5.10753e-05	0.00213418	1.84158	NOT
MIMAT0008674_st	-0.873455	1.60731	-5.67196	5.10753e-05	0.00213418	1.84158	NOT
MIMAT0008701_st	-0.873455	1.60731	-5.67196	5.10753e-05	0.00213418	1.84158	NOT
MIMAT0008822_st	-0.873455	1.60731	-5.67196	5.10753e-05	0.00213418	1.84158	NOT
MIMAT0008904_st	-0.873455	1.60731	-5.67196	5.10753e-05	0.00213418	1.84158	NOT
MIMAT0008949_st	-0.873455	1.60731	-5.67196	5.10753e-05	0.00213418	1.84158	NOT
MIMAT0008989_st	-0.873455	1.60731	-5.67196	5.10753e-05	0.00213418	1.84158	NOT
MIMAT0009122_st	-0.873455	1.60731	-5.67196	5.10753e-05	0.00213418	1.84158	NOT
MIMAT0009530_st	-0.873455	1.60731	-5.67196	5.10753e-05	0.00213418	1.84158	NOT
MIMAT0009585_st	-0.873455	1.60731	-5.67196	5.10753e-05	0.00213418	1.84158	NOT
MIMAT0009633_st	-0.873455	1.60731	-5.67196	5.10753e-05	0.00213418	1.84158	NOT
MIMAT0009671_st	-0.873455	1.60731	-5.67196	5.10753e-05	0.00213418	1.84158	NOT
MIMAT0012689_st	-0.873455	1.60731	-5.67196	5.10753e-05	0.00213418	1.84158	NOT
MIMAT0014132_st	-0.873455	1.60731	-5.67196	5.10753e-05	0.00213418	1.84158	NOT
MIMAT0014207_st	-0.873455	1.60731	-5.67196	5.10753e-05	0.00213418	1.84158	NOT
MIMAT0014424_st	-0.873455	1.60731	-5.67196	5.10753e-05	0.00213418	1.84158	NOT
MIMAT0015671_st	-0.873455	1.60731	-5.67196	5.10753e-05	0.00213418	1.84158	NOT
MIMAT0018398_st	-0.873455	1.60731	-5.67196	5.10753e-05	0.00213418	1.84158	NOT
MIMAT0018425_st	-0.873455	1.60731	-5.67196	5.10753e-05	0.00213418	1.84158	NOT
MIMAT0023073_st	-0.873455	1.60731	-5.67196	5.10753e-05	0.00213418	1.84158	NOT
MIMAT0024477_st	-0.873455	1.60731	-5.67196	5.10753e-05	0.00213418	1.84158	NOT
MIMAT0024943_st	-0.873455	1.60731	-5.67196	5.10753e-05	0.00213418	1.84158	NOT
MIMAT0026244_st	-0.873455	1.60731	-5.67196	5.10753e-05	0.00213418	1.84158	NOT
MIMAT0029441_st	-0.873455	1.60731	-5.67196	5.10753e-05	0.00213418	1.84158	NOT
MIMAT0031602_st	-0.873455	1.60731	-5.67196	5.10753e-05	0.00213418	1.84158	NOT
MIMAT0012037_st	1.49527	7.84011	5.66825	5.14184e-05	0.00214605	1.83476	UP
NA.1363	-1.03069	1.48313	-5.66303	5.19056e-05	0.0021639	1.82515	NOT
MIMAT0027404_st	1.26266	8.45581	5.62755	5.53432e-05	0.00230457	1.75978	NOT
NA.1149	-0.755878	1.55322	-5.62644	5.54552e-05	0.00230659	1.75772	NOT
MIMAT0000617_st	0.843252	12.5323	5.61691	5.64202e-05	0.00232809	1.74013	NOT
MIMAT0000657_st	0.843252	12.5323	5.61691	5.64202e-05	0.00232809	1.74013	NOT
MIMAT0003823_st	0.843252	12.5323	5.61691	5.64202e-05	0.00232809	1.74013	NOT
MIMAT0006664_st	0.843252	12.5323	5.61691	5.64202e-05	0.00232809	1.74013	NOT
MIMAT0012974_st	0.843252	12.5323	5.61691	5.64202e-05	0.00232809	1.74013	NOT
MIMAT0023843_st	0.843252	12.5323	5.61691	5.64202e-05	0.00232809	1.74013	NOT
MIMAT0024051_st	0.843252	12.5323	5.61691	5.64202e-05	0.00232809	1.74013	NOT
MIMAT0001852_st	-1.27682	7.3036	-5.61485	5.66315e-05	0.00233151	1.73632	NOT
MIMAT0026240_st	-1.27682	7.3036	-5.61485	5.66315e-05	0.00233151	1.73632	NOT
MIMAT0007437_st	1.12352	11.46	5.58079	6.02414e-05	0.00247733	1.67334	NOT
MIMAT0030049_st	0.646869	9.55302	5.57666	6.06949e-05	0.00249315	1.6657	NOT
MIMAT0001281_st	0.867155	8.01763	5.56101	6.24463e-05	0.00255355	1.63671	NOT
MIMAT0003095_st	0.867155	8.01763	5.56101	6.24463e-05	0.00255355	1.63671	NOT
MIMAT0003096_st	0.867155	8.01763	5.56101	6.24463e-05	0.00255355	1.63671	NOT
MIMAT0003624_st	0.867155	8.01763	5.56101	6.24463e-05	0.00255355	1.63671	NOT
MIMAT0027355_st	1.3651	10.7086	5.54911	6.38138e-05	0.00260654	1.61463	UP
MIMAT0013858_st	1.25198	11.1379	5.54665	6.41005e-05	0.00261532	1.61006	NOT
MIMAT0005797_st	-2.49129	2.62079	-5.51859	6.74645e-05	0.0027464	1.55795	DOWN
MIMAT0016221_st	-2.49129	2.62079	-5.51859	6.74645e-05	0.0027464	1.55795	DOWN
MIMAT0003824_st	0.922305	8.1739	5.50889	6.86696e-05	0.00278921	1.53991	NOT
MIMAT0009846_st	0.922305	8.1739	5.50889	6.86696e-05	0.00278921	1.53991	NOT
MIMAT0023861_st	0.47357	11.4644	5.50252	6.9474e-05	0.00281874	1.52804	NOT
MIMAT0023693_st	1.92061	7.55826	5.49635	7.02616e-05	0.00284751	1.51656	UP
MIMAT0028076_st	1.44747	6.43032	5.4911	7.09391e-05	0.00286454	1.50678	UP
MIMAT0002174_st	-2.35443	2.99216	-5.48763	7.13908e-05	0.00286454	1.50032	DOWN
MIMAT0003127_st	-2.35443	2.99216	-5.48763	7.13908e-05	0.00286454	1.50032	DOWN
MIMAT0003535_st	-2.35443	2.99216	-5.48763	7.13908e-05	0.00286454	1.50032	DOWN
MIMAT0005319_st	-2.35443	2.99216	-5.48763	7.13908e-05	0.00286454	1.50032	DOWN
MIMAT0006341_st	-2.35443	2.99216	-5.48763	7.13908e-05	0.00286454	1.50032	DOWN
MIMAT0008158_st	-2.35443	2.99216	-5.48763	7.13908e-05	0.00286454	1.50032	DOWN
MIMAT0015901_st	-2.35443	2.99216	-5.48763	7.13908e-05	0.00286454	1.50032	DOWN
MIMAT0023966_st	-2.35443	2.99216	-5.48763	7.13908e-05	0.00286454	1.50032	DOWN
MIMAT0019336_st	1.01959	12.3826	5.48432	7.18246e-05	0.00287517	1.49414	NOT
MIMAT0019337_st	1.01959	12.3826	5.48432	7.18246e-05	0.00287517	1.49414	NOT
MIMAT0007896_st	1.80221	8.47436	5.4838	7.18932e-05	0.00287517	1.49317	UP
MIMAT0019022_st	1.25957	10.9528	5.47106	7.35882e-05	0.00289949	1.46943	NOT
MIMAT0015041_st	-1.95084	3.24566	-5.46483	7.44329e-05	0.00289949	1.45781	DOWN
MIMAT0024066_st	-1.95084	3.24566	-5.46483	7.44329e-05	0.00289949	1.45781	DOWN
14qII-3_x_st	-2.2388	3.14285	-5.46095	7.4964e-05	0.00289949	1.45057	DOWN
MIMAT0001868_st	-2.14437	3.37049	-5.46006	7.50874e-05	0.00289949	1.44889	DOWN
MIMAT0002993_st	-2.14437	3.37049	-5.46006	7.50874e-05	0.00289949	1.44889	DOWN
MIMAT0002994_st	-2.14437	3.37049	-5.46006	7.50874e-05	0.00289949	1.44889	DOWN
MIMAT0003798_st	-2.14437	3.37049	-5.46006	7.50874e-05	0.00289949	1.44889	DOWN
MIMAT0019529_st	-2.14437	3.37049	-5.46006	7.50874e-05	0.00289949	1.44889	DOWN
MIMAT0020589_st	-2.14437	3.37049	-5.46006	7.50874e-05	0.00289949	1.44889	DOWN
MIMAT0021880_st	-2.14437	3.37049	-5.46006	7.50874e-05	0.00289949	1.44889	DOWN
MIMAT0023855_st	-2.14437	3.37049	-5.46006	7.50874e-05	0.00289949	1.44889	DOWN
MIMAT0026271_st	-2.14437	3.37049	-5.46006	7.50874e-05	0.00289949	1.44889	DOWN
MIMAT0001271_st	1.92048	7.27035	5.45854	7.52964e-05	0.00289949	1.44606	UP
MIMAT0002513_st	1.92048	7.27035	5.45854	7.52964e-05	0.00289949	1.44606	UP
MIMAT0002514_st	1.92048	7.27035	5.45854	7.52964e-05	0.00289949	1.44606	UP
MIMAT0003610_st	1.92048	7.27035	5.45854	7.52964e-05	0.00289949	1.44606	UP
MIMAT0004118_st	1.92048	7.27035	5.45854	7.52964e-05	0.00289949	1.44606	UP
MIMAT0012798_st	1.92048	7.27035	5.45854	7.52964e-05	0.00289949	1.44606	UP
MIMAT0021811_st	1.92048	7.27035	5.45854	7.52964e-05	0.00289949	1.44606	UP
MIMAT0024298_st	1.92048	7.27035	5.45854	7.52964e-05	0.00289949	1.44606	UP
MIMAT0025438_st	1.92048	7.27035	5.45854	7.52964e-05	0.00289949	1.44606	UP
MIMAT0029439_st	1.92048	7.27035	5.45854	7.52964e-05	0.00289949	1.44606	UP
MIMAT0000214_st	-1.05339	9.37114	-5.45804	7.53648e-05	0.00289949	1.44513	NOT
MIMAT0000455_st	-1.05339	9.37114	-5.45804	7.53648e-05	0.00289949	1.44513	NOT
MIMAT0000862_st	-1.05339	9.37114	-5.45804	7.53648e-05	0.00289949	1.44513	NOT
MIMAT0006219_st	-1.05339	9.37114	-5.45804	7.53648e-05	0.00289949	1.44513	NOT
MIMAT0006660_st	-1.05339	9.37114	-5.45804	7.53648e-05	0.00289949	1.44513	NOT
MIMAT0007759_st	-1.05339	9.37114	-5.45804	7.53648e-05	0.00289949	1.44513	NOT
MIMAT0008053_st	-1.05339	9.37114	-5.45804	7.53648e-05	0.00289949	1.44513	NOT
MIMAT0009247_st	-1.05339	9.37114	-5.45804	7.53648e-05	0.00289949	1.44513	NOT
MIMAT0015781_st	-1.05339	9.37114	-5.45804	7.53648e-05	0.00289949	1.44513	NOT
MIMAT0023811_st	-1.05339	9.37114	-5.45804	7.53648e-05	0.00289949	1.44513	NOT
MIMAT0024086_st	-1.05339	9.37114	-5.45804	7.53648e-05	0.00289949	1.44513	NOT
MIMAT0004150_st	0.830615	12.5255	5.45799	7.53726e-05	0.00289949	1.44503	NOT
MIMAT0030044_st	0.830615	12.5255	5.45799	7.53726e-05	0.00289949	1.44503	NOT
MIMAT0009860_st	1.6034	11.9877	5.45494	7.57953e-05	0.0029096	1.43933	UP
MIMAT0012943_st	1.6034	11.9877	5.45494	7.57953e-05	0.0029096	1.43933	UP
MIMAT0019071_st	1.70011	8.43133	5.44051	7.78279e-05	0.00298447	1.41238	UP
MIMAT0016192_st	1.79758	7.48091	5.41728	8.12218e-05	0.00311133	1.36891	UP
MIMAT0000873_st	1.12894	11.1463	5.41291	8.1877e-05	0.00313313	1.36072	NOT
MIMAT0019519_st	0.701522	11.8226	5.41116	8.21397e-05	0.00313988	1.35746	NOT
MIMAT0000377_st	-2.67823	2.72881	-5.39411	8.47591e-05	0.00320963	1.32549	DOWN
MIMAT0000901_st	-2.67823	2.72881	-5.39411	8.47591e-05	0.00320963	1.32549	DOWN
MIMAT0002890_st	-2.67823	2.72881	-5.39411	8.47591e-05	0.00320963	1.32549	DOWN
MIMAT0006255_st	-2.67823	2.72881	-5.39411	8.47591e-05	0.00320963	1.32549	DOWN
MIMAT0009274_st	-2.67823	2.72881	-5.39411	8.47591e-05	0.00320963	1.32549	DOWN
MIMAT0009885_st	-2.67823	2.72881	-5.39411	8.47591e-05	0.00320963	1.32549	DOWN
MIMAT0012801_st	-2.67823	2.72881	-5.39411	8.47591e-05	0.00320963	1.32549	DOWN
MIMAT0015813_st	-2.67823	2.72881	-5.39411	8.47591e-05	0.00320963	1.32549	DOWN
MIMAT0019251_st	-2.67823	2.72881	-5.39411	8.47591e-05	0.00320963	1.32549	DOWN
MIMAT0017198_st	-2.71392	3.68686	-5.3877	8.57662e-05	0.00324102	1.31347	DOWN
MIMAT0023976_st	-2.71392	3.68686	-5.3877	8.57662e-05	0.00324102	1.31347	DOWN
MIMAT0025123_st	-1.26066	1.92012	-5.38212	8.66519e-05	0.00327109	1.303	NOT
MIMAT0004784_st	-1.12036	10.0337	-5.37165	8.83416e-05	0.00331081	1.28334	NOT
MIMAT0006340_st	-1.12036	10.0337	-5.37165	8.83416e-05	0.00331081	1.28334	NOT
MIMAT0008157_st	-1.12036	10.0337	-5.37165	8.83416e-05	0.00331081	1.28334	NOT
MIMAT0013960_st	-1.12036	10.0337	-5.37165	8.83416e-05	0.00331081	1.28334	NOT
MIMAT0015900_st	-1.12036	10.0337	-5.37165	8.83416e-05	0.00331081	1.28334	NOT
MIMAT0021965_st	-1.12036	10.0337	-5.37165	8.83416e-05	0.00331081	1.28334	NOT
MIMAT0024222_st	-1.12036	10.0337	-5.37165	8.83416e-05	0.00331081	1.28334	NOT
MIMAT0026942_st	-1.17897	9.5994	-5.35838	9.05319e-05	0.0033894	1.25841	NOT
MIMAT0018087_st	1.06414	12.4401	5.33426	9.46571e-05	0.0035402	1.21304	NOT
MIMAT0026871_st	-1.59393	1.8531	-5.33189	9.5073e-05	0.00355209	1.20858	DOWN
MIMAT0020615_st	1.61199	7.30187	5.3133	9.84028e-05	0.00367273	1.17354	UP
MIMAT0003191_st	-2.0536	2.02848	-5.30324	0.000100254	0.00373417	1.15456	DOWN
MIMAT0006711_st	-2.0536	2.02848	-5.30324	0.000100254	0.00373417	1.15456	DOWN
MIMAT0018521_st	2.01612	5.47632	5.29966	0.000100921	0.00375429	1.14782	UP
MIMAT0030191_st	1.71738	6.92054	5.29868	0.000101104	0.00375429	1.14597	UP
MIMAT0030193_st	1.71738	6.92054	5.29868	0.000101104	0.00375429	1.14597	UP
MIMAT0007333_st	1.53845	8.16849	5.29673	0.000101471	0.00376404	1.14229	UP
MIMAT0022968_st	1.7369	8.67977	5.29349	0.000102083	0.00378289	1.13617	UP
ACA44_s_st	-1.13091	8.81035	-5.28747	0.00010323	0.0038176	1.1248	NOT
ENSG00000252840_s_st	-1.13091	8.81035	-5.28747	0.00010323	0.0038176	1.1248	NOT
MIMAT0006788_st	-1.19	10.0101	-5.28106	0.000104464	0.00385934	1.1127	NOT
MIMAT0005922_st	1.54453	7.57738	5.26716	0.000107198	0.00395116	1.08641	UP
MIMAT0003330_st	-2.45882	2.29809	-5.26568	0.000107493	0.00395116	1.08362	DOWN
MIMAT0006495_st	-2.45882	2.29809	-5.26568	0.000107493	0.00395116	1.08362	DOWN
MIMAT0016087_st	-2.45882	2.29809	-5.26568	0.000107493	0.00395116	1.08362	DOWN
MIMAT0024238_st	-2.45882	2.29809	-5.26568	0.000107493	0.00395116	1.08362	DOWN
MIMAT0029448_st	-1.47241	8.14366	-5.25788	0.000109062	0.00400479	1.06887	DOWN
MIMAT0011803_st	-1.00649	2.28057	-5.25724	0.000109193	0.00400555	1.06765	NOT
MIMAT0006118_st	-1.17794	7.38781	-5.2357	0.000113659	0.00416517	1.02686	NOT
MIMAT0001165_st	-1.34596	1.76475	-5.22536	0.000115869	0.00423762	1.00727	DOWN
MIMAT0014578_st	-1.34596	1.76475	-5.22536	0.000115869	0.00423762	1.00727	DOWN
MIMAT0000878_st	0.65826	12.3896	5.21443	0.000118254	0.00426892	0.98654	NOT
MIMAT0019517_st	0.65826	12.3896	5.21443	0.000118254	0.00426892	0.98654	NOT
MIMAT0029460_st	0.65826	12.3896	5.21443	0.000118254	0.00426892	0.98654	NOT
MIMAT0003180_st	-3.62936	6.18827	-5.21283	0.000118609	0.00426892	0.983491	DOWN
MIMAT0003184_st	-3.62936	6.18827	-5.21283	0.000118609	0.00426892	0.983491	DOWN
MIMAT0003200_st	-3.62936	6.18827	-5.21283	0.000118609	0.00426892	0.983491	DOWN
MIMAT0003847_st	-3.62936	6.18827	-5.21283	0.000118609	0.00426892	0.983491	DOWN
MIMAT0006347_st	-3.62936	6.18827	-5.21283	0.000118609	0.00426892	0.983491	DOWN
MIMAT0006723_st	-3.62936	6.18827	-5.21283	0.000118609	0.00426892	0.983491	DOWN
MIMAT0008162_st	-3.62936	6.18827	-5.21283	0.000118609	0.00426892	0.983491	DOWN
MIMAT0013162_st	-3.62936	6.18827	-5.21283	0.000118609	0.00426892	0.983491	DOWN
MIMAT0015906_st	-3.62936	6.18827	-5.21283	0.000118609	0.00426892	0.983491	DOWN
MIMAT0019295_st	-3.62936	6.18827	-5.21283	0.000118609	0.00426892	0.983491	DOWN
MIMAT0003842_st	1.52241	7.54959	5.21273	0.00011863	0.00426892	0.983311	UP
MIMAT0022572_st	1.52241	7.54959	5.21273	0.00011863	0.00426892	0.983311	UP
MIMAT0030043_st	1.52241	7.54959	5.21273	0.00011863	0.00426892	0.983311	UP
MIMAT0007255_st	2.04961	5.12448	5.21232	0.000118721	0.00426892	0.982531	UP
MIMAT0030019_st	0.823014	11.8441	5.20989	0.000119261	0.00428408	0.97792	NOT
MIMAT0025580_st	-2.68374	5.58823	-5.20591	0.000120151	0.0043118	0.970353	DOWN
MIMAT0001762_st	-1.55937	7.19026	-5.20057	0.000121354	0.00433358	0.960221	DOWN
MIMAT0002995_st	-1.55937	7.19026	-5.20057	0.000121354	0.00433358	0.960221	DOWN
MIMAT0002996_st	-1.55937	7.19026	-5.20057	0.000121354	0.00433358	0.960221	DOWN
MIMAT0025418_st	-1.55937	7.19026	-5.20057	0.000121354	0.00433358	0.960221	DOWN
MIMAT0029377_st	-1.55937	7.19026	-5.20057	0.000121354	0.00433358	0.960221	DOWN
MIMAT0014353_st	1.22508	11.0699	5.18071	0.000125942	0.00449301	0.922474	NOT
ACA11_st	-0.620691	1.45511	-5.1598	0.000130966	0.00464422	0.882694	NOT
MIMAT0022563_st	-2.2265	3.67528	-5.15551	0.000132023	0.00464422	0.874518	DOWN
NA.3961	0.691143	1.74771	5.15306	0.000132631	0.00464422	0.86985	NOT
MIMAT0006640_st	0.57937	10.1516	5.15101	0.000133139	0.00464422	0.865958	NOT
MIMAT0022786_st	0.57937	10.1516	5.15101	0.000133139	0.00464422	0.865958	NOT
MIMAT0000064_st	-0.450934	13.7867	-5.15007	0.000133375	0.00464422	0.864163	NOT
MIMAT0000523_st	-0.450934	13.7867	-5.15007	0.000133375	0.00464422	0.864163	NOT
MIMAT0000776_st	-0.450934	13.7867	-5.15007	0.000133375	0.00464422	0.864163	NOT
MIMAT0001104_st	-0.450934	13.7867	-5.15007	0.000133375	0.00464422	0.864163	NOT
MIMAT0001761_st	-0.450934	13.7867	-5.15007	0.000133375	0.00464422	0.864163	NOT
MIMAT0002151_st	-0.450934	13.7867	-5.15007	0.000133375	0.00464422	0.864163	NOT
MIMAT0003644_st	-0.450934	13.7867	-5.15007	0.000133375	0.00464422	0.864163	NOT
MIMAT0004332_st	-0.450934	13.7867	-5.15007	0.000133375	0.00464422	0.864163	NOT
MIMAT0006153_st	-0.450934	13.7867	-5.15007	0.000133375	0.00464422	0.864163	NOT
MIMAT0006669_st	-0.450934	13.7867	-5.15007	0.000133375	0.00464422	0.864163	NOT
MIMAT0007938_st	-0.450934	13.7867	-5.15007	0.000133375	0.00464422	0.864163	NOT
MIMAT0013181_st	-0.450934	13.7867	-5.15007	0.000133375	0.00464422	0.864163	NOT
MIMAT0014520_st	-0.450934	13.7867	-5.15007	0.000133375	0.00464422	0.864163	NOT
MIMAT0014964_st	-0.450934	13.7867	-5.15007	0.000133375	0.00464422	0.864163	NOT
MIMAT0015723_st	-0.450934	13.7867	-5.15007	0.000133375	0.00464422	0.864163	NOT
MIMAT0021696_st	-0.450934	13.7867	-5.15007	0.000133375	0.00464422	0.864163	NOT
MIMAT0025416_st	-0.450934	13.7867	-5.15007	0.000133375	0.00464422	0.864163	NOT
MIMAT0028958_st	-0.450934	13.7867	-5.15007	0.000133375	0.00464422	0.864163	NOT
MIMAT0029376_st	-0.450934	13.7867	-5.15007	0.000133375	0.00464422	0.864163	NOT
MIMAT0030345_st	-0.450934	13.7867	-5.15007	0.000133375	0.00464422	0.864163	NOT
MIMAT0012027_st	1.49158	7.49123	5.14459	0.000134753	0.00468771	0.85371	UP
MIMAT0027638_st	0.921924	11.7245	5.13405	0.000137441	0.00477667	0.833624	NOT
NA.1650	-0.387749	1.31588	-5.12339	0.000140217	0.00486849	0.813293	NOT
MIMAT0018925_st	1.4048	7.2731	5.10138	0.000146135	0.00505956	0.771265	UP
MIMAT0006620_st	-2.24038	2.24951	-5.10137	0.000146137	0.00505956	0.77125	DOWN
MIMAT0009256_st	-2.24038	2.24951	-5.10137	0.000146137	0.00505956	0.77125	DOWN
MIMAT0024105_st	-3.72291	5.63864	-5.09704	0.000147333	0.0050961	0.762967	DOWN
MIMAT0007688_st	1.04896	12.41	5.09427	0.000148104	0.0051179	0.757662	NOT
MIMAT0000299_st	1.77363	8.06694	5.09009	0.000149271	0.00515332	0.749685	UP
MIMAT0003155_st	-0.849338	12.1284	-5.08605	0.00015041	0.00517791	0.741955	NOT
MIMAT0003619_st	-0.849338	12.1284	-5.08605	0.00015041	0.00517791	0.741955	NOT
MIMAT0007760_st	-0.849338	12.1284	-5.08605	0.00015041	0.00517791	0.741955	NOT
MIMAT0004117_st	-0.715857	10.3178	-5.08378	0.000151055	0.00518645	0.737607	NOT
MIMAT0009238_st	-0.715857	10.3178	-5.08378	0.000151055	0.00518645	0.737607	NOT
MIMAT0023923_st	-0.566179	10.8713	-5.08367	0.000151087	0.00518645	0.737396	NOT
MIMAT0001789_st	-3.2061	4.72302	-5.07951	0.000152273	0.00520262	0.729443	DOWN
MIMAT0003045_st	-3.2061	4.72302	-5.07951	0.000152273	0.00520262	0.729443	DOWN
MIMAT0003046_st	-3.2061	4.72302	-5.07951	0.000152273	0.00520262	0.729443	DOWN
MIMAT0026276_st	-3.2061	4.72302	-5.07951	0.000152273	0.00520262	0.729443	DOWN
MIMAT0029480_st	-3.2061	4.72302	-5.07951	0.000152273	0.00520262	0.729443	DOWN
NA.1388	-0.681176	1.21174	-5.06243	0.000157252	0.00536769	0.696744	NOT
MIMAT0007058_st	-2.72444	4.65421	-5.05416	0.000159723	0.00544693	0.680898	DOWN
MIMAT0026698_st	-1.11191	1.47414	-5.05286	0.000160115	0.00545516	0.678411	NOT
MIMAT0028988_st	-0.452783	1.29305	-5.0474	0.000161772	0.00550647	0.667945	NOT
MIMAT0030996_st	1.21263	11.181	5.04445	0.000162676	0.00553206	0.662284	NOT
NA.930	-0.423163	1.23365	-5.03718	0.000164925	0.00560328	0.648335	NOT
ACA48_x_st	-0.960951	3.55712	-5.0247	0.000168858	0.00573157	0.624386	NOT
MIMAT0006480_st	0.911923	12.3487	5.02331	0.0001693	0.00574119	0.621735	NOT
MIMAT0031016_st	0.963656	6.01766	5.01723	0.000171259	0.00580221	0.610047	NOT
MIMAT0018899_st	1.37598	8.5775	5.01476	0.000172061	0.00582394	0.605301	UP
MIMAT0014862_st	1.17613	10.871	5.00496	0.000175277	0.00592728	0.586488	NOT
MIMAT0010013_st	1.85177	6.86249	4.99864	0.000177389	0.00598757	0.574321	UP
MIMAT0031716_st	1.85177	6.86249	4.99864	0.000177389	0.00598757	0.574321	UP
MIMAT0003495_st	1.40583	8.21617	4.99679	0.000178011	0.00600299	0.570766	UP
NA.1186	-1.35931	1.93222	-4.9909	0.000180005	0.00602125	0.559448	DOWN
MIMAT0001340_st	-0.561277	7.65529	-4.9903	0.000180209	0.00602125	0.558301	NOT
MIMAT0003454_st	-0.561277	7.65529	-4.9903	0.000180209	0.00602125	0.558301	NOT
MIMAT0005313_st	-0.561277	7.65529	-4.9903	0.000180209	0.00602125	0.558301	NOT
MIMAT0006322_st	-0.561277	7.65529	-4.9903	0.000180209	0.00602125	0.558301	NOT
MIMAT0008142_st	-0.561277	7.65529	-4.9903	0.000180209	0.00602125	0.558301	NOT
MIMAT0013040_st	-0.561277	7.65529	-4.9903	0.000180209	0.00602125	0.558301	NOT
MIMAT0013881_st	-0.561277	7.65529	-4.9903	0.000180209	0.00602125	0.558301	NOT
MIMAT0015883_st	-0.561277	7.65529	-4.9903	0.000180209	0.00602125	0.558301	NOT
MIMAT0023957_st	-0.561277	7.65529	-4.9903	0.000180209	0.00602125	0.558301	NOT
MIMAT0027548_st	2.54703	5.32127	4.98967	0.000180426	0.00602298	0.557077	UP
MIMAT0026464_st	1.34401	6.14341	4.97361	0.000185999	0.00620332	0.52618	UP
NA.1524	-0.483322	1.29095	-4.96224	0.000190055	0.00633277	0.504274	NOT
MIMAT0025751_st	-1.22101	10.1321	-4.94733	0.000195511	0.00650862	0.475532	NOT
MIMAT0001495_st	-2.14166	3.68116	-4.94217	0.000197437	0.00654875	0.465579	DOWN
MIMAT0014299_st	-2.14166	3.68116	-4.94217	0.000197437	0.00654875	0.465579	DOWN
MIMAT0014366_st	-2.14166	3.68116	-4.94217	0.000197437	0.00654875	0.465579	DOWN
MIMAT0014709_st	-2.14166	3.68116	-4.94217	0.000197437	0.00654875	0.465579	DOWN
NA.969	-0.658753	1.2244	-4.93899	0.000198634	0.00658244	0.459443	NOT
MIMAT0004173_st	0.408707	11.1113	4.93659	0.00019954	0.00660644	0.454823	NOT
MIMAT0007225_st	1.44234	7.69943	4.93372	0.000200632	0.00663657	0.449279	UP
MIMAT0006635_st	-2.45155	3.61767	-4.92546	0.000203808	0.0067355	0.433333	DOWN
MIMAT0026488_st	-2.42293	2.78864	-4.90804	0.000210675	0.00694978	0.399698	DOWN
MIMAT0026803_st	-2.42293	2.78864	-4.90804	0.000210675	0.00694978	0.399698	DOWN
MIMAT0024200_st	-1.29459	2.1714	-4.90382	0.000212376	0.00699954	0.391535	NOT
MIMAT0019654_st	1.83803	7.23918	4.89365	0.00021653	0.00712998	0.371874	UP
MIMAT0013070_st	-1.97702	2.3879	-4.87651	0.000223725	0.00736023	0.338701	DOWN
NA.1177	-0.650516	1.21578	-4.87389	0.000224845	0.00739042	0.333629	NOT
MIMAT0002807_st	-2.18177	2.4252	-4.86461	0.00022886	0.00747507	0.315671	DOWN
MIMAT0003486_st	-2.18177	2.4252	-4.86461	0.00022886	0.00747507	0.315671	DOWN
MIMAT0006352_st	-2.18177	2.4252	-4.86461	0.00022886	0.00747507	0.315671	DOWN
MIMAT0009332_st	-2.18177	2.4252	-4.86461	0.00022886	0.00747507	0.315671	DOWN
MIMAT0013116_st	-2.18177	2.4252	-4.86461	0.00022886	0.00747507	0.315671	DOWN
MIMAT0015911_st	-2.18177	2.4252	-4.86461	0.00022886	0.00747507	0.315671	DOWN
MIMAT0020592_st	-2.18177	2.4252	-4.86461	0.00022886	0.00747507	0.315671	DOWN
MIMAT0001788_st	-2.94976	5.30653	-4.86	0.000230886	0.00750081	0.306729	DOWN
MIMAT0003099_st	-2.94976	5.30653	-4.86	0.000230886	0.00750081	0.306729	DOWN
MIMAT0003100_st	-2.94976	5.30653	-4.86	0.000230886	0.00750081	0.306729	DOWN
MIMAT0025427_st	-2.94976	5.30653	-4.86	0.000230886	0.00750081	0.306729	DOWN
MIMAT0026275_st	-2.94976	5.30653	-4.86	0.000230886	0.00750081	0.306729	DOWN
MIMAT0029479_st	-2.94976	5.30653	-4.86	0.000230886	0.00750081	0.306729	DOWN
MIMAT0017962_st	-2.60804	3.42907	-4.85903	0.000231314	0.00750801	0.304849	DOWN
MIMAT0004365_st	-2.67185	2.76372	-4.85704	0.000232193	0.0075298	0.301003	DOWN
MIMAT0012767_st	-0.317816	1.19138	-4.84677	0.000236796	0.00761442	0.281087	NOT
MIMAT0007232_st	1.15069	7.33003	4.84479	0.000237692	0.00761442	0.277254	NOT
MIMAT0000164_st	-2.49808	2.32621	-4.8445	0.000237827	0.00761442	0.276679	DOWN
MIMAT0000452_st	-2.49808	2.32621	-4.8445	0.000237827	0.00761442	0.276679	DOWN
MIMAT0000856_st	-2.49808	2.32621	-4.8445	0.000237827	0.00761442	0.276679	DOWN
MIMAT0002296_st	-2.49808	2.32621	-4.8445	0.000237827	0.00761442	0.276679	DOWN
MIMAT0002297_st	-2.49808	2.32621	-4.8445	0.000237827	0.00761442	0.276679	DOWN
MIMAT0002298_st	-2.49808	2.32621	-4.8445	0.000237827	0.00761442	0.276679	DOWN
MIMAT0002299_st	-2.49808	2.32621	-4.8445	0.000237827	0.00761442	0.276679	DOWN
MIMAT0002300_st	-2.49808	2.32621	-4.8445	0.000237827	0.00761442	0.276679	DOWN
MIMAT0006215_st	-2.49808	2.32621	-4.8445	0.000237827	0.00761442	0.276679	DOWN
MIMAT0013129_st	-2.49808	2.32621	-4.8445	0.000237827	0.00761442	0.276679	DOWN
MIMAT0023786_st	-2.49808	2.32621	-4.8445	0.000237827	0.00761442	0.276679	DOWN
MIMAT0013803_st	0.991784	12.423	4.84316	0.000238436	0.00761442	0.274084	NOT
MIMAT0003583_st	0.760786	10.022	4.83989	0.000239928	0.00761442	0.267754	NOT
MIMAT0000162_st	-0.683874	9.61923	-4.8392	0.000240248	0.00761442	0.266403	NOT
MIMAT0000438_st	-0.683874	9.61923	-4.8392	0.000240248	0.00761442	0.266403	NOT
MIMAT0000854_st	-0.683874	9.61923	-4.8392	0.000240248	0.00761442	0.266403	NOT
MIMAT0006214_st	-0.683874	9.61923	-4.8392	0.000240248	0.00761442	0.266403	NOT
MIMAT0006738_st	-0.683874	9.61923	-4.8392	0.000240248	0.00761442	0.266403	NOT
MIMAT0008046_st	-0.683874	9.61923	-4.8392	0.000240248	0.00761442	0.266403	NOT
MIMAT0013887_st	-0.683874	9.61923	-4.8392	0.000240248	0.00761442	0.266403	NOT
MIMAT0023785_st	-0.683874	9.61923	-4.8392	0.000240248	0.00761442	0.266403	NOT
MIMAT0024099_st	-0.683874	9.61923	-4.8392	0.000240248	0.00761442	0.266403	NOT
MIMAT0024356_st	-0.683874	9.61923	-4.8392	0.000240248	0.00761442	0.266403	NOT
MIMAT0030035_st	-0.683874	9.61923	-4.8392	0.000240248	0.00761442	0.266403	NOT
MIMAT0011313_st	-0.432674	1.20229	-4.8149	0.000251684	0.00796992	0.219234	NOT
MIMAT0002813_st	-2.34267	2.08352	-4.80664	0.000255698	0.00806191	0.203188	DOWN
MIMAT0017217_st	-2.34267	2.08352	-4.80664	0.000255698	0.00806191	0.203188	DOWN
MIMAT0019237_st	-2.34267	2.08352	-4.80664	0.000255698	0.00806191	0.203188	DOWN
MIMAT0025377_st	-2.34267	2.08352	-4.80664	0.000255698	0.00806191	0.203188	DOWN
MIMAT0026884_st	-2.34267	2.08352	-4.80664	0.000255698	0.00806191	0.203188	DOWN
MIMAT0006732_st	-1.6996	7.46822	-4.80452	0.000256737	0.00808767	0.199073	DOWN
MIMAT0011817_st	1.29061	10.8275	4.79914	0.000259398	0.0081644	0.188619	NOT
MIMAT0005871_st	1.23334	8.73758	4.78978	0.000264097	0.00822356	0.170413	NOT
MIMAT0002129_st	1.02401	7.06261	4.78954	0.000264218	0.00822356	0.169948	NOT
MIMAT0002662_st	1.02401	7.06261	4.78954	0.000264218	0.00822356	0.169948	NOT
MIMAT0002669_st	1.02401	7.06261	4.78954	0.000264218	0.00822356	0.169948	NOT
MIMAT0002676_st	1.02401	7.06261	4.78954	0.000264218	0.00822356	0.169948	NOT
MIMAT0002683_st	1.02401	7.06261	4.78954	0.000264218	0.00822356	0.169948	NOT
MIMAT0002690_st	1.02401	7.06261	4.78954	0.000264218	0.00822356	0.169948	NOT
MIMAT0002697_st	1.02401	7.06261	4.78954	0.000264218	0.00822356	0.169948	NOT
MIMAT0002704_st	1.02401	7.06261	4.78954	0.000264218	0.00822356	0.169948	NOT
MIMAT0002711_st	1.02401	7.06261	4.78954	0.000264218	0.00822356	0.169948	NOT
MIMAT0002718_st	1.02401	7.06261	4.78954	0.000264218	0.00822356	0.169948	NOT
MIMAT0002725_st	1.02401	7.06261	4.78954	0.000264218	0.00822356	0.169948	NOT
MIMAT0021861_st	1.02401	7.06261	4.78954	0.000264218	0.00822356	0.169948	NOT
MIMAT0010133_st	-2.32209	3.97061	-4.78445	0.000266808	0.00829706	0.160059	DOWN
MIMAT0003544_st	-0.876793	9.70208	-4.77647	0.000270926	0.00838143	0.144528	NOT
MIMAT0007172_st	-0.876793	9.70208	-4.77647	0.000270926	0.00838143	0.144528	NOT
MIMAT0014645_st	-0.876793	9.70208	-4.77647	0.000270926	0.00838143	0.144528	NOT
MIMAT0022538_st	-0.876793	9.70208	-4.77647	0.000270926	0.00838143	0.144528	NOT
MIMAT0025440_st	-0.876793	9.70208	-4.77647	0.000270926	0.00838143	0.144528	NOT
MIMAT0001114_st	0.72741	9.96343	4.77078	0.000273901	0.00838143	0.133455	NOT
MIMAT0002658_st	0.72741	9.96343	4.77078	0.000273901	0.00838143	0.133455	NOT
MIMAT0002665_st	0.72741	9.96343	4.77078	0.000273901	0.00838143	0.133455	NOT
MIMAT0002672_st	0.72741	9.96343	4.77078	0.000273901	0.00838143	0.133455	NOT
MIMAT0002679_st	0.72741	9.96343	4.77078	0.000273901	0.00838143	0.133455	NOT
MIMAT0002686_st	0.72741	9.96343	4.77078	0.000273901	0.00838143	0.133455	NOT
MIMAT0002693_st	0.72741	9.96343	4.77078	0.000273901	0.00838143	0.133455	NOT
MIMAT0002700_st	0.72741	9.96343	4.77078	0.000273901	0.00838143	0.133455	NOT
MIMAT0002707_st	0.72741	9.96343	4.77078	0.000273901	0.00838143	0.133455	NOT
MIMAT0002714_st	0.72741	9.96343	4.77078	0.000273901	0.00838143	0.133455	NOT
MIMAT0002721_st	0.72741	9.96343	4.77078	0.000273901	0.00838143	0.133455	NOT
MIMAT0003564_st	0.72741	9.96343	4.77078	0.000273901	0.00838143	0.133455	NOT
MIMAT0003815_st	0.72741	9.96343	4.77078	0.000273901	0.00838143	0.133455	NOT
MIMAT0004165_st	0.72741	9.96343	4.77078	0.000273901	0.00838143	0.133455	NOT
MIMAT0000610_st	-2.60657	3.45118	-4.76797	0.000275388	0.00841982	0.127968	DOWN
MIMAT0019507_st	-2.2109	2.36057	-4.76381	0.000277593	0.00846807	0.119883	DOWN
MIMAT0025052_st	-2.4627	3.29885	-4.76136	0.000278904	0.00846807	0.115107	DOWN
MIMAT0010214_st	-0.813715	7.1819	-4.75569	0.00028196	0.00846807	0.104062	NOT
NA.592	0.356771	1.27796	4.75349	0.000283155	0.00846807	0.0997724	NOT
MIMAT0024107_st	-0.67634	9.85261	-4.75046	0.000284807	0.00846807	0.0938775	NOT
MIMAT0000579_st	-2.30542	2.67826	-4.74363	0.000288575	0.00846807	0.0805533	DOWN
MIMAT0000580_st	-2.30542	2.67826	-4.74363	0.000288575	0.00846807	0.0805533	DOWN
MIMAT0000759_st	-2.30542	2.67826	-4.74363	0.000288575	0.00846807	0.0805533	DOWN
MIMAT0003605_st	-2.30542	2.67826	-4.74363	0.000288575	0.00846807	0.0805533	DOWN
MIMAT0003814_st	-2.30542	2.67826	-4.74363	0.000288575	0.00846807	0.0805533	DOWN
MIMAT0006209_st	-2.30542	2.67826	-4.74363	0.000288575	0.00846807	0.0805533	DOWN
MIMAT0006663_st	-2.30542	2.67826	-4.74363	0.000288575	0.00846807	0.0805533	DOWN
MIMAT0008042_st	-2.30542	2.67826	-4.74363	0.000288575	0.00846807	0.0805533	DOWN
MIMAT0012972_st	-2.30542	2.67826	-4.74363	0.000288575	0.00846807	0.0805533	DOWN
MIMAT0013901_st	-2.30542	2.67826	-4.74363	0.000288575	0.00846807	0.0805533	DOWN
MIMAT0015772_st	-2.30542	2.67826	-4.74363	0.000288575	0.00846807	0.0805533	DOWN
MIMAT0021783_st	-2.30542	2.67826	-4.74363	0.000288575	0.00846807	0.0805533	DOWN
MIMAT0023779_st	-2.30542	2.67826	-4.74363	0.000288575	0.00846807	0.0805533	DOWN
MIMAT0000210_st	-1.01022	10.0703	-4.74241	0.000289251	0.00846807	0.0781843	NOT
MIMAT0000256_st	-1.01022	10.0703	-4.74241	0.000289251	0.00846807	0.0781843	NOT
MIMAT0000858_st	-1.01022	10.0703	-4.74241	0.000289251	0.00846807	0.0781843	NOT
MIMAT0001168_st	-1.01022	10.0703	-4.74241	0.000289251	0.00846807	0.0781843	NOT
MIMAT0001623_st	-1.01022	10.0703	-4.74241	0.000289251	0.00846807	0.0781843	NOT
MIMAT0002503_st	-1.01022	10.0703	-4.74241	0.000289251	0.00846807	0.0781843	NOT
MIMAT0002504_st	-1.01022	10.0703	-4.74241	0.000289251	0.00846807	0.0781843	NOT
MIMAT0002505_st	-1.01022	10.0703	-4.74241	0.000289251	0.00846807	0.0781843	NOT
MIMAT0002506_st	-1.01022	10.0703	-4.74241	0.000289251	0.00846807	0.0781843	NOT
MIMAT0002507_st	-1.01022	10.0703	-4.74241	0.000289251	0.00846807	0.0781843	NOT
MIMAT0002508_st	-1.01022	10.0703	-4.74241	0.000289251	0.00846807	0.0781843	NOT
MIMAT0002626_st	-1.01022	10.0703	-4.74241	0.000289251	0.00846807	0.0781843	NOT
MIMAT0002631_st	-1.01022	10.0703	-4.74241	0.000289251	0.00846807	0.0781843	NOT
MIMAT0003050_st	-1.01022	10.0703	-4.74241	0.000289251	0.00846807	0.0781843	NOT
MIMAT0003111_st	-1.01022	10.0703	-4.74241	0.000289251	0.00846807	0.0781843	NOT
MIMAT0003625_st	-1.01022	10.0703	-4.74241	0.000289251	0.00846807	0.0781843	NOT
MIMAT0004154_st	-1.01022	10.0703	-4.74241	0.000289251	0.00846807	0.0781843	NOT
MIMAT0006833_st	-1.01022	10.0703	-4.74241	0.000289251	0.00846807	0.0781843	NOT
MIMAT0013178_st	-1.01022	10.0703	-4.74241	0.000289251	0.00846807	0.0781843	NOT
MIMAT0014546_st	-1.01022	10.0703	-4.74241	0.000289251	0.00846807	0.0781843	NOT
MIMAT0014973_st	-1.01022	10.0703	-4.74241	0.000289251	0.00846807	0.0781843	NOT
MIMAT0019486_st	-1.01022	10.0703	-4.74241	0.000289251	0.00846807	0.0781843	NOT
MIMAT0021809_st	-1.01022	10.0703	-4.74241	0.000289251	0.00846807	0.0781843	NOT
MIMAT0023797_st	-1.01022	10.0703	-4.74241	0.000289251	0.00846807	0.0781843	NOT
MIMAT0000400_st	-2.63319	2.38834	-4.74188	0.000289544	0.00846807	0.0771556	DOWN
MIMAT0001220_st	-2.63319	2.38834	-4.74188	0.000289544	0.00846807	0.0771556	DOWN
MIMAT0008477_st	-2.63319	2.38834	-4.74188	0.000289544	0.00846807	0.0771556	DOWN
MIMAT0008519_st	-2.63319	2.38834	-4.74188	0.000289544	0.00846807	0.0771556	DOWN
MIMAT0008585_st	-2.63319	2.38834	-4.74188	0.000289544	0.00846807	0.0771556	DOWN
MIMAT0008677_st	-2.63319	2.38834	-4.74188	0.000289544	0.00846807	0.0771556	DOWN
MIMAT0008723_st	-2.63319	2.38834	-4.74188	0.000289544	0.00846807	0.0771556	DOWN
MIMAT0008825_st	-2.63319	2.38834	-4.74188	0.000289544	0.00846807	0.0771556	DOWN
MIMAT0008886_st	-2.63319	2.38834	-4.74188	0.000289544	0.00846807	0.0771556	DOWN
MIMAT0008967_st	-2.63319	2.38834	-4.74188	0.000289544	0.00846807	0.0771556	DOWN
MIMAT0009044_st	-2.63319	2.38834	-4.74188	0.000289544	0.00846807	0.0771556	DOWN
MIMAT0009103_st	-2.63319	2.38834	-4.74188	0.000289544	0.00846807	0.0771556	DOWN
MIMAT0001787_st	-2.75983	2.56905	-4.73857	0.000291394	0.00848123	0.0707007	DOWN
MIMAT0002999_st	-2.75983	2.56905	-4.73857	0.000291394	0.00848123	0.0707007	DOWN
MIMAT0003000_st	-2.75983	2.56905	-4.73857	0.000291394	0.00848123	0.0707007	DOWN
MIMAT0026267_st	-2.75983	2.56905	-4.73857	0.000291394	0.00848123	0.0707007	DOWN
MIMAT0029463_st	-2.75983	2.56905	-4.73857	0.000291394	0.00848123	0.0707007	DOWN
MIMAT0030359_st	-2.75983	2.56905	-4.73857	0.000291394	0.00848123	0.0707007	DOWN
MIMAT0030326_st	-1.28392	2.45191	-4.72275	0.000300406	0.00873653	0.0398344	NOT
MIMAT0025375_st	1.65081	8.73116	4.72102	0.000301408	0.00875866	0.036461	UP
NA.4040	1.13644	8.0824	4.7182	0.000303052	0.00879603	0.0309472	NOT
MIMAT0006092_st	-2.43691	2.27886	-4.71798	0.000303178	0.00879603	0.0305282	DOWN
MIMAT0012032_st	1.06517	11.7395	4.7146	0.000305157	0.0088464	0.0239341	NOT
MIMAT0026577_st	-2.1306	2.2058	-4.70905	0.000308442	0.00892738	0.013086	DOWN
MIMAT0026653_st	-2.1306	2.2058	-4.70905	0.000308442	0.00892738	0.013086	DOWN
MIMAT0011821_st	1.31623	9.4081	4.70718	0.000309552	0.00895237	0.00944716	NOT
MIMAT0003822_st	2.70425	5.8418	4.70474	0.000311014	0.00896863	0.00467146	UP
MIMAT0006936_st	2.70425	5.8418	4.70474	0.000311014	0.00896863	0.00467146	UP
MIMAT0014545_st	2.70425	5.8418	4.70474	0.000311014	0.00896863	0.00467146	UP
MIMAT0021998_st	1.2187	8.03719	4.70448	0.00031117	0.00896863	0.00416296	NOT
MIMAT0009198_st	1.0993	6.35259	4.70418	0.000311347	0.00896863	0.00358725	NOT
MIMAT0000084_st	0.650618	11.4224	4.69442	0.000317263	0.00905296	-0.015482	NOT
MIMAT0000537_st	0.650618	11.4224	4.69442	0.000317263	0.00905296	-0.015482	NOT
MIMAT0000799_st	0.650618	11.4224	4.69442	0.000317263	0.00905296	-0.015482	NOT
MIMAT0002148_st	0.650618	11.4224	4.69442	0.000317263	0.00905296	-0.015482	NOT
MIMAT0003570_st	0.650618	11.4224	4.69442	0.000317263	0.00905296	-0.015482	NOT
MIMAT0004174_st	0.650618	11.4224	4.69442	0.000317263	0.00905296	-0.015482	NOT
MIMAT0007063_st	0.650618	11.4224	4.69442	0.000317263	0.00905296	-0.015482	NOT
MIMAT0012988_st	0.650618	11.4224	4.69442	0.000317263	0.00905296	-0.015482	NOT
MIMAT0021906_st	0.650618	11.4224	4.69442	0.000317263	0.00905296	-0.015482	NOT
MIMAT0023875_st	0.650618	11.4224	4.69442	0.000317263	0.00905296	-0.015482	NOT
MIMAT0026282_st	0.650618	11.4224	4.69442	0.000317263	0.00905296	-0.015482	NOT
MIMAT0030053_st	0.650618	11.4224	4.69442	0.000317263	0.00905296	-0.015482	NOT
MIMAT0004761_st	-1.44573	2.81533	-4.68711	0.000321774	0.00916728	-0.0297835	DOWN
MIMAT0024191_st	-1.44573	2.81533	-4.68711	0.000321774	0.00916728	-0.0297835	DOWN
MIMAT0022941_st	1.74381	7.64909	4.68164	0.00032519	0.00925734	-0.0404788	UP
MIMAT0017049_st	-1.78349	2.06503	-4.67168	0.000331505	0.00942972	-0.0599592	DOWN
MIMAT0002235_st	1.17076	7.1349	4.66672	0.000334696	0.00949081	-0.0696635	NOT
MIMAT0002236_st	1.17076	7.1349	4.66672	0.000334696	0.00949081	-0.0696635	NOT
MIMAT0002237_st	1.17076	7.1349	4.66672	0.000334696	0.00949081	-0.0696635	NOT
MIMAT0002238_st	1.17076	7.1349	4.66672	0.000334696	0.00949081	-0.0696635	NOT
MIMAT0004550_st	-1.1086	1.98327	-4.66295	0.000337138	0.00950813	-0.0770247	NOT
MIMAT0005438_st	-1.1086	1.98327	-4.66295	0.000337138	0.00950813	-0.0770247	NOT
MIMAT0005442_st	-1.1086	1.98327	-4.66295	0.000337138	0.00950813	-0.0770247	NOT
MIMAT0006912_st	-1.1086	1.98327	-4.66295	0.000337138	0.00950813	-0.0770247	NOT
MIMAT0014686_st	-1.1086	1.98327	-4.66295	0.000337138	0.00950813	-0.0770247	NOT
MIMAT0021925_st	-1.1086	1.98327	-4.66295	0.000337138	0.00950813	-0.0770247	NOT
MIMAT0022922_st	-1.1086	1.98327	-4.66295	0.000337138	0.00950813	-0.0770247	NOT
MIMAT0015010_st	1.63687	9.13829	4.65882	0.00033984	0.00957689	-0.0851078	UP
MIMAT0012253_st	0.80302	2.03257	4.64929	0.000346161	0.00972711	-0.103769	NOT
MIMAT0003836_st	-1.08979	9.83097	-4.64896	0.000346382	0.00972711	-0.104415	NOT
MIMAT0000075_st	0.804228	10.1366	4.64401	0.000349719	0.00972711	-0.114124	NOT
MIMAT0000529_st	0.804228	10.1366	4.64401	0.000349719	0.00972711	-0.114124	NOT
MIMAT0000602_st	0.804228	10.1366	4.64401	0.000349719	0.00972711	-0.114124	NOT
MIMAT0001111_st	0.804228	10.1366	4.64401	0.000349719	0.00972711	-0.114124	NOT
MIMAT0001786_st	0.804228	10.1366	4.64401	0.000349719	0.00972711	-0.114124	NOT
MIMAT0003083_st	0.804228	10.1366	4.64401	0.000349719	0.00972711	-0.114124	NOT
MIMAT0003084_st	0.804228	10.1366	4.64401	0.000349719	0.00972711	-0.114124	NOT
MIMAT0003527_st	0.804228	10.1366	4.64401	0.000349719	0.00972711	-0.114124	NOT
MIMAT0003669_st	0.804228	10.1366	4.64401	0.000349719	0.00972711	-0.114124	NOT
MIMAT0004169_st	0.804228	10.1366	4.64401	0.000349719	0.00972711	-0.114124	NOT
MIMAT0006651_st	0.804228	10.1366	4.64401	0.000349719	0.00972711	-0.114124	NOT
MIMAT0013088_st	0.804228	10.1366	4.64401	0.000349719	0.00972711	-0.114124	NOT
MIMAT0014553_st	0.804228	10.1366	4.64401	0.000349719	0.00972711	-0.114124	NOT
MIMAT0023847_st	0.804228	10.1366	4.64401	0.000349719	0.00972711	-0.114124	NOT
MIMAT0026265_st	0.804228	10.1366	4.64401	0.000349719	0.00972711	-0.114124	NOT
MIMAT0017235_st	-1.0807	1.56386	-4.63648	0.000354848	0.00984716	-0.128865	NOT
MIMAT0017316_st	-1.0807	1.56386	-4.63648	0.000354848	0.00984716	-0.128865	NOT
MIMAT0019261_st	-1.0807	1.56386	-4.63648	0.000354848	0.00984716	-0.128865	NOT
MIMAT0024573_st	1.80101	9.78989	4.62962	0.000359594	0.00997127	-0.142317	UP
MIMAT0018776_st	1.62014	8.83779	4.62281	0.000364367	0.0100959	-0.155664	UP
MIMAT0026812_st	-2.0603	2.67045	-4.62098	0.00036566	0.010124	-0.159251	DOWN
MIMAT0024248_st	-1.08456	7.91074	-4.61307	0.00037131	0.0102726	-0.174772	NOT
MIMAT0029849_st	1.64975	7.48524	4.60343	0.000378315	0.0104585	-0.193686	UP
MIMAT0021994_st	-1.60502	2.1543	-4.59996	0.000380872	0.0105211	-0.200504	DOWN
MIMAT0001777_st	0.677516	9.34584	4.58959	0.000388607	0.0106959	-0.220851	NOT
MIMAT0002916_st	0.677516	9.34584	4.58959	0.000388607	0.0106959	-0.220851	NOT
MIMAT0002917_st	0.677516	9.34584	4.58959	0.000388607	0.0106959	-0.220851	NOT
MIMAT0030037_st	0.677516	9.34584	4.58959	0.000388607	0.0106959	-0.220851	NOT
MIMAT0003168_st	-1.84627	2.08416	-4.58669	0.000390801	0.0106959	-0.226548	DOWN
MIMAT0004954_st	-1.84627	2.08416	-4.58669	0.000390801	0.0106959	-0.226548	DOWN
MIMAT0006720_st	-1.84627	2.08416	-4.58669	0.000390801	0.0106959	-0.226548	DOWN
MIMAT0008215_st	-1.84627	2.08416	-4.58669	0.000390801	0.0106959	-0.226548	DOWN
MIMAT0009344_st	-1.84627	2.08416	-4.58669	0.000390801	0.0106959	-0.226548	DOWN
MIMAT0012787_st	-1.84627	2.08416	-4.58669	0.000390801	0.0106959	-0.226548	DOWN
MIMAT0013169_st	-1.84627	2.08416	-4.58669	0.000390801	0.0106959	-0.226548	DOWN
MIMAT0015993_st	-1.84627	2.08416	-4.58669	0.000390801	0.0106959	-0.226548	DOWN
MIMAT0006054_st	1.59752	5.18143	4.5864	0.000391024	0.0106959	-0.227125	UP
NA.1138	0.623741	2.14402	4.57798	0.000397465	0.010703	-0.243657	NOT
MIMAT0001172_st	1.96548	7.21025	4.57636	0.000398719	0.010703	-0.246843	UP
MIMAT0003694_st	1.96548	7.21025	4.57636	0.000398719	0.010703	-0.246843	UP
MIMAT0006938_st	1.96548	7.21025	4.57636	0.000398719	0.010703	-0.246843	UP
MIMAT0014592_st	1.96548	7.21025	4.57636	0.000398719	0.010703	-0.246843	UP
MIMAT0029454_st	1.96548	7.21025	4.57636	0.000398719	0.010703	-0.246843	UP
MIMAT0001847_st	-0.850304	7.40302	-4.57559	0.000399314	0.010703	-0.248352	NOT
MIMAT0000140_st	-2.33769	3.25964	-4.57542	0.000399451	0.010703	-0.248698	DOWN
MIMAT0000424_st	-2.33769	3.25964	-4.57542	0.000399451	0.010703	-0.248698	DOWN
MIMAT0000834_st	-2.33769	3.25964	-4.57542	0.000399451	0.010703	-0.248698	DOWN
MIMAT0001123_st	-2.33769	3.25964	-4.57542	0.000399451	0.010703	-0.248698	DOWN
MIMAT0002157_st	-2.33769	3.25964	-4.57542	0.000399451	0.010703	-0.248698	DOWN
MIMAT0002230_st	-2.33769	3.25964	-4.57542	0.000399451	0.010703	-0.248698	DOWN
MIMAT0002231_st	-2.33769	3.25964	-4.57542	0.000399451	0.010703	-0.248698	DOWN
MIMAT0003541_st	-2.33769	3.25964	-4.57542	0.000399451	0.010703	-0.248698	DOWN
MIMAT0004104_st	-2.33769	3.25964	-4.57542	0.000399451	0.010703	-0.248698	DOWN
MIMAT0006184_st	-2.33769	3.25964	-4.57542	0.000399451	0.010703	-0.248698	DOWN
MIMAT0006633_st	-2.33769	3.25964	-4.57542	0.000399451	0.010703	-0.248698	DOWN
MIMAT0007006_st	-2.33769	3.25964	-4.57542	0.000399451	0.010703	-0.248698	DOWN
MIMAT0013076_st	-2.33769	3.25964	-4.57542	0.000399451	0.010703	-0.248698	DOWN
MIMAT0014513_st	-2.33769	3.25964	-4.57542	0.000399451	0.010703	-0.248698	DOWN
MIMAT0021733_st	-2.33769	3.25964	-4.57542	0.000399451	0.010703	-0.248698	DOWN
MIMAT0022798_st	-2.33769	3.25964	-4.57542	0.000399451	0.010703	-0.248698	DOWN
MIMAT0023750_st	-2.33769	3.25964	-4.57542	0.000399451	0.010703	-0.248698	DOWN
MIMAT0026208_st	-2.33769	3.25964	-4.57542	0.000399451	0.010703	-0.248698	DOWN
MIMAT0028609_st	-2.33769	3.25964	-4.57542	0.000399451	0.010703	-0.248698	DOWN
MIMAT0029402_st	-2.33769	3.25964	-4.57542	0.000399451	0.010703	-0.248698	DOWN
MIMAT0017305_st	-0.817073	7.56616	-4.57532	0.000399526	0.010703	-0.248889	NOT
MIMAT0019867_st	-1.13333	1.87437	-4.56086	0.000410909	0.0109998	-0.277308	NOT
MIMAT0016155_st	1.27627	9.31858	4.55735	0.00041372	0.0110669	-0.284206	NOT
MIMAT0024809_st	1.90725	6.28026	4.54848	0.000420923	0.0112513	-0.301663	UP
MIMAT0018076_st	1.46944	10.452	4.54475	0.000423989	0.011325	-0.309004	UP
MIMAT0004702_st	-1.92848	3.85308	-4.54152	0.000426663	0.0113713	-0.315362	DOWN
MIMAT0006280_st	-1.92848	3.85308	-4.54152	0.000426663	0.0113713	-0.315362	DOWN
MIMAT0024161_st	-1.92848	3.85308	-4.54152	0.000426663	0.0113713	-0.315362	DOWN
MIMAT0012046_st	1.05121	11.8229	4.541	0.000427092	0.0113744	-0.316379	NOT
MIMAT0004544_st	-0.691502	8.20646	-4.53565	0.000431564	0.0114767	-0.326913	NOT
MIMAT0004736_st	-0.691502	8.20646	-4.53565	0.000431564	0.0114767	-0.326913	NOT
MIMAT0030450_st	1.1657	9.41384	4.53063	0.000435796	0.0115808	-0.336781	NOT
MIMAT0001796_st	0.651972	10.7626	4.52901	0.000437178	0.0116005	-0.339982	NOT
MIMAT0029487_st	0.651972	10.7626	4.52901	0.000437178	0.0116005	-0.339982	NOT
NA.719	-0.651807	1.3504	-4.52152	0.0004436	0.0117538	-0.354728	NOT
NA.1088	-0.651807	1.3504	-4.52152	0.0004436	0.0117538	-0.354728	NOT
NA.4352	-1.30235	5.67319	-4.51798	0.000446666	0.0118264	-0.361692	NOT
MIMAT0008369_st	0.982839	9.48313	4.51579	0.000448579	0.0118684	-0.366015	NOT
NA.1618	-0.357149	1.32525	-4.49961	0.000462952	0.0122398	-0.397897	NOT
MIMAT0027450_st	1.10622	8.90987	4.49673	0.000465563	0.0122999	-0.403583	NOT
MIMAT0007679_st	0.962878	8.989	4.49333	0.00046866	0.0123727	-0.410285	NOT
MIMAT0021941_st	-2.27273	6.01691	-4.49182	0.00047004	0.0124001	-0.413256	DOWN
MIMAT0000087_st	0.847808	8.3222	4.48606	0.000475358	0.0124232	-0.424627	NOT
MIMAT0000128_st	0.847808	8.3222	4.48606	0.000475358	0.0124232	-0.424627	NOT
MIMAT0000808_st	0.847808	8.3222	4.48606	0.000475358	0.0124232	-0.424627	NOT
MIMAT0001135_st	0.847808	8.3222	4.48606	0.000475358	0.0124232	-0.424627	NOT
MIMAT0002369_st	0.847808	8.3222	4.48606	0.000475358	0.0124232	-0.424627	NOT
MIMAT0002371_st	0.847808	8.3222	4.48606	0.000475358	0.0124232	-0.424627	NOT
MIMAT0002373_st	0.847808	8.3222	4.48606	0.000475358	0.0124232	-0.424627	NOT
MIMAT0002375_st	0.847808	8.3222	4.48606	0.000475358	0.0124232	-0.424627	NOT
MIMAT0002377_st	0.847808	8.3222	4.48606	0.000475358	0.0124232	-0.424627	NOT
MIMAT0003574_st	0.847808	8.3222	4.48606	0.000475358	0.0124232	-0.424627	NOT
MIMAT0004093_st	0.847808	8.3222	4.48606	0.000475358	0.0124232	-0.424627	NOT
MIMAT0010193_st	0.847808	8.3222	4.48606	0.000475358	0.0124232	-0.424627	NOT
MIMAT0021920_st	0.847808	8.3222	4.48606	0.000475358	0.0124232	-0.424627	NOT
MIMAT0018639_st	-0.546365	1.40365	-4.48364	0.000477606	0.012473	-0.429394	NOT
MIMAT0027365_st	1.58476	9.07153	4.48167	0.000479447	0.01251	-0.433282	UP
MIMAT0005538_st	-1.42683	1.69774	-4.48139	0.000479712	0.01251	-0.433841	DOWN
14qII-1_x_st	-2.92462	6.89357	-4.47761	0.000483266	0.012577	-0.4413	DOWN
MIMAT0006089_st	-0.895714	2.82161	-4.47755	0.00048332	0.012577	-0.441413	NOT
MIMAT0006119_st	-0.895714	2.82161	-4.47755	0.00048332	0.012577	-0.441413	NOT
NA.645	0.722852	2.1277	4.47491	0.000485819	0.0126053	-0.446625	NOT
MIMAT0006604_st	0.732366	9.64528	4.47384	0.000486832	0.0126053	-0.448729	NOT
MIMAT0006913_st	0.732366	9.64528	4.47384	0.000486832	0.0126053	-0.448729	NOT
MIMAT0014506_st	0.732366	9.64528	4.47384	0.000486832	0.0126053	-0.448729	NOT
MIMAT0019422_st	0.732366	9.64528	4.47384	0.000486832	0.0126053	-0.448729	NOT
MIMAT0023894_st	0.732366	9.64528	4.47384	0.000486832	0.0126053	-0.448729	NOT
MIMAT0030055_st	0.732366	9.64528	4.47384	0.000486832	0.0126053	-0.448729	NOT
MIMAT0000130_st	1.10192	7.945	4.4609	0.000499292	0.0127463	-0.474265	NOT
MIMAT0000420_st	1.10192	7.945	4.4609	0.000499292	0.0127463	-0.474265	NOT
MIMAT0000806_st	1.10192	7.945	4.4609	0.000499292	0.0127463	-0.474265	NOT
MIMAT0001130_st	1.10192	7.945	4.4609	0.000499292	0.0127463	-0.474265	NOT
MIMAT0001804_st	1.10192	7.945	4.4609	0.000499292	0.0127463	-0.474265	NOT
MIMAT0002947_st	1.10192	7.945	4.4609	0.000499292	0.0127463	-0.474265	NOT
MIMAT0002948_st	1.10192	7.945	4.4609	0.000499292	0.0127463	-0.474265	NOT
MIMAT0003547_st	1.10192	7.945	4.4609	0.000499292	0.0127463	-0.474265	NOT
MIMAT0003576_st	1.10192	7.945	4.4609	0.000499292	0.0127463	-0.474265	NOT
MIMAT0006617_st	1.10192	7.945	4.4609	0.000499292	0.0127463	-0.474265	NOT
MIMAT0007043_st	1.10192	7.945	4.4609	0.000499292	0.0127463	-0.474265	NOT
MIMAT0007756_st	1.10192	7.945	4.4609	0.000499292	0.0127463	-0.474265	NOT
MIMAT0013005_st	1.10192	7.945	4.4609	0.000499292	0.0127463	-0.474265	NOT
MIMAT0015736_st	1.10192	7.945	4.4609	0.000499292	0.0127463	-0.474265	NOT
MIMAT0021922_st	1.10192	7.945	4.4609	0.000499292	0.0127463	-0.474265	NOT
MIMAT0023896_st	1.10192	7.945	4.4609	0.000499292	0.0127463	-0.474265	NOT
MIMAT0025411_st	1.10192	7.945	4.4609	0.000499292	0.0127463	-0.474265	NOT
MIMAT0026289_st	1.10192	7.945	4.4609	0.000499292	0.0127463	-0.474265	NOT
MIMAT0028550_st	1.10192	7.945	4.4609	0.000499292	0.0127463	-0.474265	NOT
MIMAT0029497_st	1.10192	7.945	4.4609	0.000499292	0.0127463	-0.474265	NOT
MIMAT0019272_st	-2.04099	2.15085	-4.45942	0.000500739	0.0127743	-0.47719	DOWN
MIMAT0026599_st	-2.47023	3.41832	-4.44869	0.00051136	0.0130269	-0.498393	DOWN
MIMAT0026710_st	-2.47023	3.41832	-4.44869	0.00051136	0.0130269	-0.498393	DOWN
MIMAT0030059_st	1.22397	6.60827	4.4432	0.000516878	0.0131583	-0.509237	NOT
MIMAT0018994_st	1.80056	7.15915	4.44138	0.000518726	0.0131961	-0.512841	UP
MIMAT0030999_st	1.56135	9.39256	4.43815	0.000522006	0.0132703	-0.519208	UP
MIMAT0011858_st	0.903771	8.57882	4.43733	0.000522849	0.0132824	-0.520837	NOT
MIMAT0004645_st	0.304783	1.04713	4.4311	0.000529264	0.0134266	-0.533155	NOT
MIMAT0012971_st	0.304783	1.04713	4.4311	0.000529264	0.0134266	-0.533155	NOT
MIMAT0027412_st	1.47581	9.17081	4.42781	0.000532683	0.0135039	-0.539658	UP
MIMAT0003692_st	-1.80411	2.50387	-4.42504	0.000535578	0.0135679	-0.545132	DOWN
MIMAT0002193_st	1.50556	7.30721	4.41594	0.000545207	0.0137792	-0.563126	UP
MIMAT0000063_st	-0.358687	14.3342	-4.41043	0.000551124	0.0137792	-0.574024	NOT
MIMAT0000522_st	-0.358687	14.3342	-4.41043	0.000551124	0.0137792	-0.574024	NOT
MIMAT0000775_st	-0.358687	14.3342	-4.41043	0.000551124	0.0137792	-0.574024	NOT
MIMAT0001102_st	-0.358687	14.3342	-4.41043	0.000551124	0.0137792	-0.574024	NOT
MIMAT0001760_st	-0.358687	14.3342	-4.41043	0.000551124	0.0137792	-0.574024	NOT
MIMAT0003016_st	-0.358687	14.3342	-4.41043	0.000551124	0.0137792	-0.574024	NOT
MIMAT0003017_st	-0.358687	14.3342	-4.41043	0.000551124	0.0137792	-0.574024	NOT
MIMAT0004162_st	-0.358687	14.3342	-4.41043	0.000551124	0.0137792	-0.574024	NOT
MIMAT0004331_st	-0.358687	14.3342	-4.41043	0.000551124	0.0137792	-0.574024	NOT
MIMAT0006152_st	-0.358687	14.3342	-4.41043	0.000551124	0.0137792	-0.574024	NOT
MIMAT0006897_st	-0.358687	14.3342	-4.41043	0.000551124	0.0137792	-0.574024	NOT
MIMAT0007937_st	-0.358687	14.3342	-4.41043	0.000551124	0.0137792	-0.574024	NOT
MIMAT0009836_st	-0.358687	14.3342	-4.41043	0.000551124	0.0137792	-0.574024	NOT
MIMAT0014509_st	-0.358687	14.3342	-4.41043	0.000551124	0.0137792	-0.574024	NOT
MIMAT0015722_st	-0.358687	14.3342	-4.41043	0.000551124	0.0137792	-0.574024	NOT
MIMAT0023717_st	-0.358687	14.3342	-4.41043	0.000551124	0.0137792	-0.574024	NOT
MIMAT0025414_st	-0.358687	14.3342	-4.41043	0.000551124	0.0137792	-0.574024	NOT
MIMAT0026190_st	-0.358687	14.3342	-4.41043	0.000551124	0.0137792	-0.574024	NOT
MIMAT0003294_st	-2.15672	3.21459	-4.40383	0.000558302	0.013913	-0.58709	DOWN
MIMAT0003805_st	-2.10863	2.63133	-4.40075	0.00056168	0.013913	-0.59318	DOWN
MIMAT0009902_st	-2.10863	2.63133	-4.40075	0.00056168	0.013913	-0.59318	DOWN
MIMAT0024145_st	-2.10863	2.63133	-4.40075	0.00056168	0.013913	-0.59318	DOWN
MIMAT0001191_st	2.55886	5.03537	4.39749	0.000565279	0.013913	-0.599627	UP
MIMAT0001273_st	2.55886	5.03537	4.39749	0.000565279	0.013913	-0.599627	UP
MIMAT0002145_st	2.55886	5.03537	4.39749	0.000565279	0.013913	-0.599627	UP
MIMAT0002783_st	2.55886	5.03537	4.39749	0.000565279	0.013913	-0.599627	UP
MIMAT0002785_st	2.55886	5.03537	4.39749	0.000565279	0.013913	-0.599627	UP
MIMAT0002787_st	2.55886	5.03537	4.39749	0.000565279	0.013913	-0.599627	UP
MIMAT0002789_st	2.55886	5.03537	4.39749	0.000565279	0.013913	-0.599627	UP
MIMAT0002791_st	2.55886	5.03537	4.39749	0.000565279	0.013913	-0.599627	UP
MIMAT0002793_st	2.55886	5.03537	4.39749	0.000565279	0.013913	-0.599627	UP
MIMAT0003089_st	2.55886	5.03537	4.39749	0.000565279	0.013913	-0.599627	UP
MIMAT0003090_st	2.55886	5.03537	4.39749	0.000565279	0.013913	-0.599627	UP
MIMAT0003612_st	2.55886	5.03537	4.39749	0.000565279	0.013913	-0.599627	UP
MIMAT0004146_st	2.55886	5.03537	4.39749	0.000565279	0.013913	-0.599627	UP
MIMAT0006107_st	2.55886	5.03537	4.39749	0.000565279	0.013913	-0.599627	UP
MIMAT0009245_st	2.55886	5.03537	4.39749	0.000565279	0.013913	-0.599627	UP
MIMAT0019491_st	2.55886	5.03537	4.39749	0.000565279	0.013913	-0.599627	UP
MIMAT0026243_st	2.55886	5.03537	4.39749	0.000565279	0.013913	-0.599627	UP
MIMAT0031238_st	0.332516	1.15678	4.39739	0.000565394	0.013913	-0.599833	NOT
ACA7_s_st	-1.48951	4.32948	-4.3965	0.000566375	0.013913	-0.601583	DOWN
ACA7B_s_st	-1.48951	4.32948	-4.3965	0.000566375	0.013913	-0.601583	DOWN
ENSG00000206913_s_st	-1.48951	4.32948	-4.3965	0.000566375	0.013913	-0.601583	DOWN
MIMAT0001415_st	-3.29649	8.25198	-4.39646	0.000566424	0.013913	-0.60167	DOWN
MIMAT0004677_st	-1.03878	1.73408	-4.39003	0.000573609	0.014042	-0.614395	NOT
MIMAT0006176_st	-1.03878	1.73408	-4.39003	0.000573609	0.014042	-0.614395	NOT
MIMAT0008114_st	-1.03878	1.73408	-4.39003	0.000573609	0.014042	-0.614395	NOT
MIMAT0015743_st	-1.03878	1.73408	-4.39003	0.000573609	0.014042	-0.614395	NOT
MIMAT0023930_st	-1.03878	1.73408	-4.39003	0.000573609	0.014042	-0.614395	NOT
MIMAT0019247_st	-3.39428	6.92339	-4.38906	0.000574701	0.0140593	-0.616316	DOWN
MIMAT0003509_st	-2.24024	4.44385	-4.37274	0.000593409	0.0145072	-0.648647	DOWN
ACA8_x_st	-0.666427	2.48326	-4.37097	0.000595476	0.0145476	-0.652156	NOT
NA.565	-0.954273	8.42352	-4.37046	0.000596065	0.0145476	-0.653154	NOT
ENSG00000212378_s_st	-1.16002	7.35375	-4.36995	0.000596662	0.0145476	-0.654163	NOT
NA.4398	-1.16002	7.35375	-4.36995	0.000596662	0.0145476	-0.654163	NOT
14qII-1_st	-3.18326	6.41021	-4.36843	0.000598443	0.0145812	-0.657172	DOWN
MIMAT0003193_st	-1.73223	7.94095	-4.3676	0.000599423	0.0145856	-0.658823	DOWN
MIMAT0019268_st	-1.73223	7.94095	-4.3676	0.000599423	0.0145856	-0.658823	DOWN
MIMAT0016636_st	1.76904	8.4396	4.36623	0.000601034	0.014615	-0.661532	UP
MIMAT0017954_st	-1.28273	1.82433	-4.36008	0.000608344	0.0147828	-0.67373	NOT
MIMAT0024196_st	-1.76823	2.2657	-4.3552	0.000614198	0.0149151	-0.683393	DOWN
NA.925	-1.01857	2.04039	-4.35085	0.000619475	0.0149974	-0.692024	NOT
MIMAT0018961_st	-2.33058	3.31955	-4.35032	0.000620116	0.0149974	-0.693068	DOWN
MIMAT0011837_st	1.47135	9.4336	4.34801	0.000622937	0.0149974	-0.697647	UP
MIMAT0019640_st	1.33004	8.98959	4.34774	0.000623269	0.0149974	-0.698184	NOT
MIMAT0014628_st	-2.23954	5.57685	-4.34774	0.000623278	0.0149974	-0.698199	DOWN
MIMAT0026467_st	-2.23954	5.57685	-4.34774	0.000623278	0.0149974	-0.698199	DOWN
MIMAT0026493_st	-2.23954	5.57685	-4.34774	0.000623278	0.0149974	-0.698199	DOWN
MIMAT0031073_st	-2.23954	5.57685	-4.34774	0.000623278	0.0149974	-0.698199	DOWN
MIMAT0000015_st	0.238911	1.18633	4.34632	0.000625014	0.0149974	-0.701004	NOT
MIMAT0000016_st	0.238911	1.18633	4.34632	0.000625014	0.0149974	-0.701004	NOT
MIMAT0000469_st	0.238911	1.18633	4.34632	0.000625014	0.0149974	-0.701004	NOT
MIMAT0000470_st	0.238911	1.18633	4.34632	0.000625014	0.0149974	-0.701004	NOT
MIMAT0011578_st	0.238911	1.18633	4.34632	0.000625014	0.0149974	-0.701004	NOT
MIMAT0011588_st	0.238911	1.18633	4.34632	0.000625014	0.0149974	-0.701004	NOT
MIMAT0011640_st	0.238911	1.18633	4.34632	0.000625014	0.0149974	-0.701004	NOT
MIMAT0021456_st	0.238911	1.18633	4.34632	0.000625014	0.0149974	-0.701004	NOT
MIMAT0023339_st	0.238911	1.18633	4.34632	0.000625014	0.0149974	-0.701004	NOT
MIMAT0029711_st	0.238911	1.18633	4.34632	0.000625014	0.0149974	-0.701004	NOT
MIMAT0009961_st	-0.873305	1.72569	-4.34543	0.000626111	0.0150138	-0.702773	NOT
MIMAT0002153_st	-2.22487	5.12917	-4.34002	0.000632803	0.0151643	-0.713499	DOWN
MIMAT0003543_st	-1.0169	10.0111	-4.33781	0.000635558	0.0152103	-0.717881	NOT
MIMAT0010191_st	-1.0169	10.0111	-4.33781	0.000635558	0.0152103	-0.717881	NOT
MIMAT0017308_st	-1.00747	8.75883	-4.33437	0.000639879	0.0152936	-0.724715	NOT
MIMAT0023965_st	-1.00747	8.75883	-4.33437	0.000639879	0.0152936	-0.724715	NOT
MIMAT0028113_st	1.57236	9.52874	4.33081	0.000644369	0.0153908	-0.731768	UP
MIMAT0000068_st	-1.51567	6.78741	-4.32212	0.000655477	0.0155134	-0.749006	DOWN
MIMAT0000526_st	-1.51567	6.78741	-4.32212	0.000655477	0.0155134	-0.749006	DOWN
MIMAT0002638_st	-1.51567	6.78741	-4.32212	0.000655477	0.0155134	-0.749006	DOWN
MIMAT0002640_st	-1.51567	6.78741	-4.32212	0.000655477	0.0155134	-0.749006	DOWN
MIMAT0002642_st	-1.51567	6.78741	-4.32212	0.000655477	0.0155134	-0.749006	DOWN
MIMAT0002644_st	-1.51567	6.78741	-4.32212	0.000655477	0.0155134	-0.749006	DOWN
MIMAT0002646_st	-1.51567	6.78741	-4.32212	0.000655477	0.0155134	-0.749006	DOWN
MIMAT0002648_st	-1.51567	6.78741	-4.32212	0.000655477	0.0155134	-0.749006	DOWN
MIMAT0002650_st	-1.51567	6.78741	-4.32212	0.000655477	0.0155134	-0.749006	DOWN
MIMAT0002652_st	-1.51567	6.78741	-4.32212	0.000655477	0.0155134	-0.749006	DOWN
MIMAT0002654_st	-1.51567	6.78741	-4.32212	0.000655477	0.0155134	-0.749006	DOWN
MIMAT0002656_st	-1.51567	6.78741	-4.32212	0.000655477	0.0155134	-0.749006	DOWN
MIMAT0003560_st	-1.51567	6.78741	-4.32212	0.000655477	0.0155134	-0.749006	DOWN
MIMAT0013083_st	-1.51567	6.78741	-4.32212	0.000655477	0.0155134	-0.749006	DOWN
MIMAT0018980_st	-0.61341	1.43576	-4.31796	0.000660868	0.0156308	-0.757266	NOT
MIMAT0002191_st	0.346377	1.0956	4.31658	0.000662663	0.0156631	-0.760001	NOT
MIMAT0003841_st	0.617019	9.59906	4.31557	0.000663986	0.0156841	-0.762013	NOT
MIMAT0006707_st	-0.982511	9.77448	-4.31026	0.000670961	0.0158283	-0.77255	NOT
MIMAT0029436_st	-0.982511	9.77448	-4.31026	0.000670961	0.0158283	-0.77255	NOT
MIMAT0003742_st	-0.915884	9.1204	-4.29619	0.000689817	0.0162626	-0.800492	NOT
MIMAT0027426_st	1.00711	5.10389	4.29026	0.000697928	0.0164431	-0.812276	NOT
MIMAT0012538_st	-2.03822	4.32376	-4.28336	0.000707486	0.0165944	-0.825986	DOWN
MIMAT0016980_st	-2.03822	4.32376	-4.28336	0.000707486	0.0165944	-0.825986	DOWN
MIMAT0017099_st	-2.03822	4.32376	-4.28336	0.000707486	0.0165944	-0.825986	DOWN
MIMAT0021897_st	-2.03822	4.32376	-4.28336	0.000707486	0.0165944	-0.825986	DOWN
MIMAT0026713_st	-2.03822	4.32376	-4.28336	0.000707486	0.0165944	-0.825986	DOWN
MIMAT0026800_st	-2.03822	4.32376	-4.28336	0.000707486	0.0165944	-0.825986	DOWN
MIMAT0005568_st	1.5308	8.03942	4.28332	0.000707544	0.0165944	-0.82607	UP
MIMAT0027744_st	-0.529275	1.44296	-4.28218	0.000709137	0.0166211	-0.828335	NOT
MIMAT0027510_st	1.68302	7.7691	4.27005	0.000726294	0.0170122	-0.852428	UP
MIMAT0012170_st	-2.14259	4.1314	-4.26969	0.000726811	0.0170134	-0.853145	DOWN
MIMAT0009481_st	0.923313	9.77201	4.26395	0.000735099	0.0171742	-0.864572	NOT
MIMAT0012637_st	0.923313	9.77201	4.26395	0.000735099	0.0171742	-0.864572	NOT
MIMAT0012683_st	0.923313	9.77201	4.26395	0.000735099	0.0171742	-0.864572	NOT
MIMAT0022672_st	-0.423057	1.42267	-4.2621	0.000737776	0.0172257	-0.868234	NOT
MIMAT0022633_st	-0.796555	1.69875	-4.25962	0.000741396	0.0172631	-0.873166	NOT
MIMAT0025422_st	-0.796555	1.69875	-4.25962	0.000741396	0.0172631	-0.873166	NOT
MIMAT0026202_st	-0.796555	1.69875	-4.25962	0.000741396	0.0172631	-0.873166	NOT
MIMAT0029394_st	-0.796555	1.69875	-4.25962	0.000741396	0.0172631	-0.873166	NOT
MIMAT0007892_st	1.16149	10.8054	4.25906	0.000742229	0.0172631	-0.874297	NOT
MIMAT0016243_st	1.16149	10.8054	4.25906	0.000742229	0.0172631	-0.874297	NOT
MIMAT0019849_st	1.80286	6.92539	4.25806	0.000743686	0.0172859	-0.876272	UP
MIMAT0005948_st	-2.03346	4.4817	-4.25667	0.000745728	0.01729	-0.879035	DOWN
MIMAT0003015_st	-0.597724	1.37453	-4.25633	0.000746237	0.01729	-0.879723	NOT
MIMAT0026193_st	-0.597724	1.37453	-4.25633	0.000746237	0.01729	-0.879723	NOT
MIMAT0029383_st	-0.597724	1.37453	-4.25633	0.000746237	0.01729	-0.879723	NOT
MIMAT0030346_st	-0.597724	1.37453	-4.25633	0.000746237	0.01729	-0.879723	NOT
NA.3338	0.935659	8.00488	4.25569	0.00074717	0.0173006	-0.880982	NOT
MIMAT0003979_st	-1.64364	2.19511	-4.25233	0.000752149	0.0173143	-0.887673	DOWN
MIMAT0002213_st	2.42921	5.90982	4.25173	0.00075304	0.0173143	-0.888865	UP
MIMAT0002214_st	2.42921	5.90982	4.25173	0.00075304	0.0173143	-0.888865	UP
MIMAT0002215_st	2.42921	5.90982	4.25173	0.00075304	0.0173143	-0.888865	UP
MIMAT0002216_st	2.42921	5.90982	4.25173	0.00075304	0.0173143	-0.888865	UP
MIMAT0002217_st	2.42921	5.90982	4.25173	0.00075304	0.0173143	-0.888865	UP
MIMAT0002218_st	2.42921	5.90982	4.25173	0.00075304	0.0173143	-0.888865	UP
MIMAT0002219_st	2.42921	5.90982	4.25173	0.00075304	0.0173143	-0.888865	UP
MIMAT0030057_st	2.42921	5.90982	4.25173	0.00075304	0.0173143	-0.888865	UP
MIMAT0000141_st	0.59474	8.02879	4.24697	0.000760146	0.0173143	-0.898327	NOT
MIMAT0000425_st	0.59474	8.02879	4.24697	0.000760146	0.0173143	-0.898327	NOT
MIMAT0000836_st	0.59474	8.02879	4.24697	0.000760146	0.0173143	-0.898327	NOT
MIMAT0001826_st	0.59474	8.02879	4.24697	0.000760146	0.0173143	-0.898327	NOT
MIMAT0003591_st	0.59474	8.02879	4.24697	0.000760146	0.0173143	-0.898327	NOT
MIMAT0006631_st	0.59474	8.02879	4.24697	0.000760146	0.0173143	-0.898327	NOT
MIMAT0007159_st	0.59474	8.02879	4.24697	0.000760146	0.0173143	-0.898327	NOT
MIMAT0007734_st	0.59474	8.02879	4.24697	0.000760146	0.0173143	-0.898327	NOT
MIMAT0007758_st	0.59474	8.02879	4.24697	0.000760146	0.0173143	-0.898327	NOT
MIMAT0008025_st	0.59474	8.02879	4.24697	0.000760146	0.0173143	-0.898327	NOT
MIMAT0009223_st	0.59474	8.02879	4.24697	0.000760146	0.0173143	-0.898327	NOT
MIMAT0013047_st	0.59474	8.02879	4.24697	0.000760146	0.0173143	-0.898327	NOT
MIMAT0014581_st	0.59474	8.02879	4.24697	0.000760146	0.0173143	-0.898327	NOT
MIMAT0015753_st	0.59474	8.02879	4.24697	0.000760146	0.0173143	-0.898327	NOT
MIMAT0023755_st	0.59474	8.02879	4.24697	0.000760146	0.0173143	-0.898327	NOT
MIMAT0026210_st	0.59474	8.02879	4.24697	0.000760146	0.0173143	-0.898327	NOT
MIMAT0028515_st	0.59474	8.02879	4.24697	0.000760146	0.0173143	-0.898327	NOT
MIMAT0006612_st	0.492067	9.55256	4.24455	0.000763799	0.0173757	-0.903158	NOT
MIMAT0022788_st	0.492067	9.55256	4.24455	0.000763799	0.0173757	-0.903158	NOT
MIMAT0004616_st	-0.936261	1.63161	-4.23916	0.000771975	0.0175288	-0.913882	NOT
MIMAT0004674_st	-0.936261	1.63161	-4.23916	0.000771975	0.0175288	-0.913882	NOT
MIMAT0004719_st	-0.936261	1.63161	-4.23916	0.000771975	0.0175288	-0.913882	NOT
MIMAT0005774_st	-0.37069	1.33349	-4.23602	0.000776779	0.0176269	-0.92013	NOT
MIMAT0027442_st	1.44311	6.37179	4.22505	0.000793801	0.0180019	-0.941962	UP
MIMAT0002139_st	-2.46294	2.23345	-4.22167	0.000799112	0.0180583	-0.948676	DOWN
MIMAT0009284_st	-2.46294	2.23345	-4.22167	0.000799112	0.0180583	-0.948676	DOWN
MIMAT0023294_st	1.62956	6.36996	4.2198	0.000802079	0.0180583	-0.952409	UP
NA.4399	-1.28202	7.02904	-4.21654	0.000807269	0.0180583	-0.958903	NOT
MIMAT0014971_st	-0.377909	12.4354	-4.21254	0.000813676	0.0180583	-0.966862	NOT
MIMAT0005564_st	-0.752923	9.94954	-4.20514	0.000825676	0.0180583	-0.981602	NOT
MIMAT0000136_st	-0.301832	12.5919	-4.20458	0.000826589	0.0180583	-0.982715	NOT
MIMAT0000397_st	-0.301832	12.5919	-4.20458	0.000826589	0.0180583	-0.982715	NOT
MIMAT0000423_st	-0.301832	12.5919	-4.20458	0.000826589	0.0180583	-0.982715	NOT
MIMAT0000830_st	-0.301832	12.5919	-4.20458	0.000826589	0.0180583	-0.982715	NOT
MIMAT0001105_st	-0.301832	12.5919	-4.20458	0.000826589	0.0180583	-0.982715	NOT
MIMAT0001230_st	-0.301832	12.5919	-4.20458	0.000826589	0.0180583	-0.982715	NOT
MIMAT0001500_st	-0.301832	12.5919	-4.20458	0.000826589	0.0180583	-0.982715	NOT
MIMAT0001821_st	-0.301832	12.5919	-4.20458	0.000826589	0.0180583	-0.982715	NOT
MIMAT0002120_st	-0.301832	12.5919	-4.20458	0.000826589	0.0180583	-0.982715	NOT
MIMAT0002220_st	-0.301832	12.5919	-4.20458	0.000826589	0.0180583	-0.982715	NOT
MIMAT0002221_st	-0.301832	12.5919	-4.20458	0.000826589	0.0180583	-0.982715	NOT
MIMAT0002222_st	-0.301832	12.5919	-4.20458	0.000826589	0.0180583	-0.982715	NOT
MIMAT0002223_st	-0.301832	12.5919	-4.20458	0.000826589	0.0180583	-0.982715	NOT
MIMAT0002224_st	-0.301832	12.5919	-4.20458	0.000826589	0.0180583	-0.982715	NOT
MIMAT0002225_st	-0.301832	12.5919	-4.20458	0.000826589	0.0180583	-0.982715	NOT
MIMAT0002226_st	-0.301832	12.5919	-4.20458	0.000826589	0.0180583	-0.982715	NOT
MIMAT0002227_st	-0.301832	12.5919	-4.20458	0.000826589	0.0180583	-0.982715	NOT
MIMAT0002228_st	-0.301832	12.5919	-4.20458	0.000826589	0.0180583	-0.982715	NOT
MIMAT0002280_st	-0.301832	12.5919	-4.20458	0.000826589	0.0180583	-0.982715	NOT
MIMAT0003061_st	-0.301832	12.5919	-4.20458	0.000826589	0.0180583	-0.982715	NOT
MIMAT0003062_st	-0.301832	12.5919	-4.20458	0.000826589	0.0180583	-0.982715	NOT
MIMAT0003539_st	-0.301832	12.5919	-4.20458	0.000826589	0.0180583	-0.982715	NOT
MIMAT0003586_st	-0.301832	12.5919	-4.20458	0.000826589	0.0180583	-0.982715	NOT
MIMAT0004103_st	-0.301832	12.5919	-4.20458	0.000826589	0.0180583	-0.982715	NOT
MIMAT0006670_st	-0.301832	12.5919	-4.20458	0.000826589	0.0180583	-0.982715	NOT
MIMAT0007048_st	-0.301832	12.5919	-4.20458	0.000826589	0.0180583	-0.982715	NOT
MIMAT0008371_st	-0.301832	12.5919	-4.20458	0.000826589	0.0180583	-0.982715	NOT
MIMAT0008473_st	-0.301832	12.5919	-4.20458	0.000826589	0.0180583	-0.982715	NOT
MIMAT0008526_st	-0.301832	12.5919	-4.20458	0.000826589	0.0180583	-0.982715	NOT
MIMAT0008610_st	-0.301832	12.5919	-4.20458	0.000826589	0.0180583	-0.982715	NOT
MIMAT0008669_st	-0.301832	12.5919	-4.20458	0.000826589	0.0180583	-0.982715	NOT
MIMAT0008725_st	-0.301832	12.5919	-4.20458	0.000826589	0.0180583	-0.982715	NOT
MIMAT0008826_st	-0.301832	12.5919	-4.20458	0.000826589	0.0180583	-0.982715	NOT
MIMAT0008846_st	-0.301832	12.5919	-4.20458	0.000826589	0.0180583	-0.982715	NOT
MIMAT0008917_st	-0.301832	12.5919	-4.20458	0.000826589	0.0180583	-0.982715	NOT
MIMAT0009032_st	-0.301832	12.5919	-4.20458	0.000826589	0.0180583	-0.982715	NOT
MIMAT0009096_st	-0.301832	12.5919	-4.20458	0.000826589	0.0180583	-0.982715	NOT
MIMAT0009483_st	-0.301832	12.5919	-4.20458	0.000826589	0.0180583	-0.982715	NOT
MIMAT0009525_st	-0.301832	12.5919	-4.20458	0.000826589	0.0180583	-0.982715	NOT
MIMAT0009626_st	-0.301832	12.5919	-4.20458	0.000826589	0.0180583	-0.982715	NOT
MIMAT0009667_st	-0.301832	12.5919	-4.20458	0.000826589	0.0180583	-0.982715	NOT
MIMAT0012981_st	-0.301832	12.5919	-4.20458	0.000826589	0.0180583	-0.982715	NOT
MIMAT0014258_st	-0.301832	12.5919	-4.20458	0.000826589	0.0180583	-0.982715	NOT
MIMAT0014355_st	-0.301832	12.5919	-4.20458	0.000826589	0.0180583	-0.982715	NOT
MIMAT0014505_st	-0.301832	12.5919	-4.20458	0.000826589	0.0180583	-0.982715	NOT
MIMAT0015679_st	-0.301832	12.5919	-4.20458	0.000826589	0.0180583	-0.982715	NOT
MIMAT0018421_st	-0.301832	12.5919	-4.20458	0.000826589	0.0180583	-0.982715	NOT
MIMAT0019446_st	-0.301832	12.5919	-4.20458	0.000826589	0.0180583	-0.982715	NOT
MIMAT0021729_st	-0.301832	12.5919	-4.20458	0.000826589	0.0180583	-0.982715	NOT
MIMAT0022627_st	-0.301832	12.5919	-4.20458	0.000826589	0.0180583	-0.982715	NOT
MIMAT0022802_st	-0.301832	12.5919	-4.20458	0.000826589	0.0180583	-0.982715	NOT
MIMAT0023743_st	-0.301832	12.5919	-4.20458	0.000826589	0.0180583	-0.982715	NOT
MIMAT0026204_st	-0.301832	12.5919	-4.20458	0.000826589	0.0180583	-0.982715	NOT
MIMAT0029398_st	-0.301832	12.5919	-4.20458	0.000826589	0.0180583	-0.982715	NOT
MIMAT0031579_st	-0.301832	12.5919	-4.20458	0.000826589	0.0180583	-0.982715	NOT
MIMAT0028070_st	1.1908	8.90187	4.20341	0.000828508	0.0180893	-0.98505	NOT
MIMAT0000159_st	2.53876	7.19025	4.19761	0.000838073	0.0181889	-0.996604	UP
MIMAT0000450_st	2.53876	7.19025	4.19761	0.000838073	0.0181889	-0.996604	UP
MIMAT0006210_st	2.53876	7.19025	4.19761	0.000838073	0.0181889	-0.996604	UP
MIMAT0008043_st	2.53876	7.19025	4.19761	0.000838073	0.0181889	-0.996604	UP
MIMAT0009884_st	2.53876	7.19025	4.19761	0.000838073	0.0181889	-0.996604	UP
MIMAT0012973_st	2.53876	7.19025	4.19761	0.000838073	0.0181889	-0.996604	UP
MIMAT0015773_st	2.53876	7.19025	4.19761	0.000838073	0.0181889	-0.996604	UP
MIMAT0018379_st	2.53876	7.19025	4.19761	0.000838073	0.0181889	-0.996604	UP
MIMAT0024144_st	2.53876	7.19025	4.19761	0.000838073	0.0181889	-0.996604	UP
MIMAT0024570_st	2.53876	7.19025	4.19761	0.000838073	0.0181889	-0.996604	UP
NA.634	-0.660021	1.58452	-4.19527	0.000841962	0.0182516	-1.00126	NOT
NA.871	-0.660021	1.58452	-4.19527	0.000841962	0.0182516	-1.00126	NOT
NA.1514	-0.430262	1.27764	-4.18472	0.000859733	0.018612	-1.02229	NOT
MIMAT0000258_st	-2.04843	2.55898	-4.181	0.000866092	0.018612	-1.0297	DOWN
MIMAT0000674_st	-2.04843	2.55898	-4.181	0.000866092	0.018612	-1.0297	DOWN
MIMAT0000857_st	-2.04843	2.55898	-4.181	0.000866092	0.018612	-1.0297	DOWN
MIMAT0002144_st	-2.04843	2.55898	-4.181	0.000866092	0.018612	-1.0297	DOWN
MIMAT0002509_st	-2.04843	2.55898	-4.181	0.000866092	0.018612	-1.0297	DOWN
MIMAT0002510_st	-2.04843	2.55898	-4.181	0.000866092	0.018612	-1.0297	DOWN
MIMAT0002511_st	-2.04843	2.55898	-4.181	0.000866092	0.018612	-1.0297	DOWN
MIMAT0002512_st	-2.04843	2.55898	-4.181	0.000866092	0.018612	-1.0297	DOWN
MIMAT0015778_st	-2.04843	2.55898	-4.181	0.000866092	0.018612	-1.0297	DOWN
MIMAT0023801_st	-2.04843	2.55898	-4.181	0.000866092	0.018612	-1.0297	DOWN
MIMAT0000381_st	-1.04859	1.60734	-4.17821	0.000870877	0.018612	-1.03525	NOT
MIMAT0000686_st	-1.04859	1.60734	-4.17821	0.000870877	0.018612	-1.03525	NOT
MIMAT0000814_st	-1.04859	1.60734	-4.17821	0.000870877	0.018612	-1.03525	NOT
MIMAT0001180_st	-1.04859	1.60734	-4.17821	0.000870877	0.018612	-1.03525	NOT
MIMAT0006175_st	-1.04859	1.60734	-4.17821	0.000870877	0.018612	-1.03525	NOT
MIMAT0006693_st	-1.04859	1.60734	-4.17821	0.000870877	0.018612	-1.03525	NOT
MIMAT0007108_st	-1.04859	1.60734	-4.17821	0.000870877	0.018612	-1.03525	NOT
MIMAT0012992_st	-1.04859	1.60734	-4.17821	0.000870877	0.018612	-1.03525	NOT
MIMAT0013916_st	-1.04859	1.60734	-4.17821	0.000870877	0.018612	-1.03525	NOT
MIMAT0014537_st	-1.04859	1.60734	-4.17821	0.000870877	0.018612	-1.03525	NOT
MIMAT0015742_st	-1.04859	1.60734	-4.17821	0.000870877	0.018612	-1.03525	NOT
MIMAT0023929_st	-1.04859	1.60734	-4.17821	0.000870877	0.018612	-1.03525	NOT
MIMAT0028586_st	-1.04859	1.60734	-4.17821	0.000870877	0.018612	-1.03525	NOT
NA.1144	0.443321	1.2621	4.17664	0.000873599	0.0186592	-1.03839	NOT
MIMAT0031066_st	-1.30198	7.89329	-4.17112	0.000883205	0.0188533	-1.04939	NOT
MIMAT0027414_st	-0.90202	2.27869	-4.15954	0.000903702	0.0192795	-1.07247	NOT
MIMAT0020607_st	-1.10884	7.02294	-4.15652	0.000909136	0.0193841	-1.0785	NOT
MIMAT0001093_st	-1.31076	1.74552	-4.14744	0.000925644	0.0197129	-1.0966	NOT
MIMAT0004813_st	-1.31076	1.74552	-4.14744	0.000925644	0.0197129	-1.0966	NOT
MIMAT0017226_st	-2.41915	3.83743	-4.14622	0.000927883	0.0197259	-1.09903	DOWN
MIMAT0017259_st	-2.41915	3.83743	-4.14622	0.000927883	0.0197259	-1.09903	DOWN
MIMAT0023979_st	-2.41915	3.83743	-4.14622	0.000927883	0.0197259	-1.09903	DOWN
MIMAT0024405_st	1.21119	11.0546	4.14441	0.000931235	0.0197856	-1.10266	NOT
MIMAT0002739_st	0.662612	10.4336	4.14005	0.000939317	0.0198529	-1.11135	NOT
MIMAT0002742_st	0.662612	10.4336	4.14005	0.000939317	0.0198529	-1.11135	NOT
MIMAT0002744_st	0.662612	10.4336	4.14005	0.000939317	0.0198529	-1.11135	NOT
MIMAT0002746_st	0.662612	10.4336	4.14005	0.000939317	0.0198529	-1.11135	NOT
MIMAT0002748_st	0.662612	10.4336	4.14005	0.000939317	0.0198529	-1.11135	NOT
MIMAT0002750_st	0.662612	10.4336	4.14005	0.000939317	0.0198529	-1.11135	NOT
MIMAT0002753_st	0.662612	10.4336	4.14005	0.000939317	0.0198529	-1.11135	NOT
MIMAT0002755_st	0.662612	10.4336	4.14005	0.000939317	0.0198529	-1.11135	NOT
MIMAT0002757_st	0.662612	10.4336	4.14005	0.000939317	0.0198529	-1.11135	NOT
MIMAT0027660_st	1.61431	6.18489	4.13836	0.000942467	0.0198968	-1.11472	UP
MIMAT0019510_st	1.7744	6.20044	4.13835	0.000942487	0.0198968	-1.11474	UP
MIMAT0006919_st	0.940475	11.4481	4.13686	0.000945289	0.0199443	-1.11773	NOT
MIMAT0018201_st	-1.62359	1.97501	-4.13578	0.000947307	0.0199753	-1.11987	DOWN
MIMAT0013107_st	1.69779	6.8395	4.13391	0.000950828	0.0200379	-1.1236	UP
MIMAT0011203_st	1.0072	10.8539	4.11294	0.00099125	0.0208777	-1.16546	NOT
MIMAT0013839_st	1.07753	11.3886	4.10898	0.000999068	0.0210302	-1.17335	NOT
NA.1086	-0.615592	1.57069	-4.10764	0.00100174	0.0210742	-1.17604	NOT
MIMAT0025050_st	-0.466938	1.4378	-4.10087	0.0010153	0.0213471	-1.18955	NOT
NA.625	-0.262005	1.09507	-4.09119	0.00103503	0.0217494	-1.20889	NOT
MIMAT0021487_st	0.936419	9.54158	4.09033	0.0010368	0.0217614	-1.21061	NOT
MIMAT0030454_st	0.936419	9.54158	4.09033	0.0010368	0.0217614	-1.21061	NOT
MIMAT0004371_st	2.79717	5.5398	4.08308	0.00105185	0.0220645	-1.22509	UP
MIMAT0016990_st	1.02654	11.1108	4.0805	0.00105726	0.0221526	-1.23025	NOT
MIMAT0023781_st	1.02654	11.1108	4.0805	0.00105726	0.0221526	-1.23025	NOT
MIMAT0002823_st	-0.534892	1.30244	-4.07911	0.00106018	0.0221753	-1.23301	NOT
MIMAT0008180_st	-0.534892	1.30244	-4.07911	0.00106018	0.0221753	-1.23301	NOT
MIMAT0015937_st	-0.534892	1.30244	-4.07911	0.00106018	0.0221753	-1.23301	NOT
MIMAT0024267_st	2.50524	5.55758	4.07807	0.00106238	0.0222086	-1.2351	UP
MIMAT0004780_st	-0.818232	6.64144	-4.07071	0.00107804	0.0224327	-1.2498	NOT
MIMAT0004781_st	-0.818232	6.64144	-4.07071	0.00107804	0.0224327	-1.2498	NOT
MIMAT0005323_st	-0.818232	6.64144	-4.07071	0.00107804	0.0224327	-1.2498	NOT
MIMAT0006404_st	-0.818232	6.64144	-4.07071	0.00107804	0.0224327	-1.2498	NOT
MIMAT0008213_st	-0.818232	6.64144	-4.07071	0.00107804	0.0224327	-1.2498	NOT
MIMAT0013236_st	-0.818232	6.64144	-4.07071	0.00107804	0.0224327	-1.2498	NOT
MIMAT0013941_st	-0.818232	6.64144	-4.07071	0.00107804	0.0224327	-1.2498	NOT
MIMAT0015988_st	-0.818232	6.64144	-4.07071	0.00107804	0.0224327	-1.2498	NOT
MIMAT0006087_st	-1.18436	6.85672	-4.06944	0.00108078	0.0224639	-1.25234	NOT
MIMAT0006117_st	-1.18436	6.85672	-4.06944	0.00108078	0.0224639	-1.25234	NOT
MIMAT0005796_st	-2.44849	4.70269	-4.06354	0.00109355	0.0226646	-1.26414	DOWN
MIMAT0007992_st	-2.44849	4.70269	-4.06354	0.00109355	0.0226646	-1.26414	DOWN
MIMAT0016195_st	-2.44849	4.70269	-4.06354	0.00109355	0.0226646	-1.26414	DOWN
MIMAT0024192_st	-2.44849	4.70269	-4.06354	0.00109355	0.0226646	-1.26414	DOWN
MIMAT0024315_st	-2.44849	4.70269	-4.06354	0.00109355	0.0226646	-1.26414	DOWN
NA.4287	-0.543868	1.30274	-4.06308	0.00109453	0.0226721	-1.26505	NOT
NA.332	-0.671848	2.4374	-4.05984	0.00110162	0.022806	-1.27153	NOT
MIMAT0000783_st	-1.81275	3.90225	-4.05715	0.00110754	0.0228999	-1.27691	DOWN
MIMAT0009837_st	-1.81275	3.90225	-4.05715	0.00110754	0.0228999	-1.27691	DOWN
NA.1385	-0.50435	1.33833	-4.05692	0.00110805	0.0228999	-1.27737	NOT
MIMAT0004215_st	-0.785151	1.60322	-4.05296	0.00111681	0.0230677	-1.28528	NOT
MIMAT0014610_st	-0.965605	9.58871	-4.04923	0.00112512	0.0232145	-1.29273	NOT
NA.1097	-0.377359	1.15218	-4.04921	0.00112519	0.0232145	-1.29278	NOT
MIMAT0017030_st	0.94079	7.99501	4.0476	0.0011288	0.0232758	-1.296	NOT
MIMAT0010058_st	1.05612	7.76877	4.04606	0.00113225	0.0233316	-1.29907	NOT
MIMAT0005360_st	1.57565	8.89826	4.04582	0.00113279	0.0233316	-1.29954	UP
NA.1180	-0.39852	1.20852	-4.04247	0.00114038	0.0234746	-1.30625	NOT
NA.1617	-0.312175	1.2182	-4.03486	0.0011578	0.0238198	-1.32147	NOT
MIMAT0012977_st	-2.05468	2.8447	-4.0335	0.00116094	0.0238709	-1.32419	DOWN
MIMAT0007548_st	-1.09932	1.97156	-4.02604	0.00117832	0.0242145	-1.3391	NOT
MIMAT0003550_st	-1.719	6.2443	-4.02448	0.001182	0.0242763	-1.34223	DOWN
MIMAT0020639_st	1.67226	8.49588	4.02245	0.00118677	0.0243607	-1.34628	UP
MIMAT0003794_st	-0.562017	9.06389	-4.01729	0.00119905	0.0244883	-1.35661	NOT
MIMAT0004614_st	-0.562017	9.06389	-4.01729	0.00119905	0.0244883	-1.35661	NOT
MIMAT0006225_st	-0.562017	9.06389	-4.01729	0.00119905	0.0244883	-1.35661	NOT
MIMAT0006735_st	-0.562017	9.06389	-4.01729	0.00119905	0.0244883	-1.35661	NOT
MIMAT0013025_st	-0.562017	9.06389	-4.01729	0.00119905	0.0244883	-1.35661	NOT
MIMAT0013894_st	-0.562017	9.06389	-4.01729	0.00119905	0.0244883	-1.35661	NOT
MIMAT0014654_st	-0.562017	9.06389	-4.01729	0.00119905	0.0244883	-1.35661	NOT
MIMAT0015787_st	-0.562017	9.06389	-4.01729	0.00119905	0.0244883	-1.35661	NOT
MIMAT0026787_st	-0.562017	9.06389	-4.01729	0.00119905	0.0244883	-1.35661	NOT
NA.4351	-1.23541	6.92949	-4.0161	0.00120189	0.0245325	-1.35898	NOT
ACA61_st	-0.993007	2.86878	-4.01243	0.00121073	0.0246991	-1.36634	NOT
MIMAT0018981_st	1.68949	9.30924	4.01053	0.00121531	0.0247785	-1.37012	UP
NA.4280	-0.282834	1.20959	-4.00728	0.00122322	0.0248584	-1.37663	NOT
MIMAT0003259_st	0.346864	1.03061	4.00698	0.00122395	0.0248584	-1.37723	NOT
MIMAT0008262_st	0.346864	1.03061	4.00698	0.00122395	0.0248584	-1.37723	NOT
MIMAT0016034_st	0.346864	1.03061	4.00698	0.00122395	0.0248584	-1.37723	NOT
MIMAT0001080_st	-2.22682	2.45119	-4.00472	0.00122948	0.0248584	-1.38176	DOWN
MIMAT0001081_st	-2.22682	2.45119	-4.00472	0.00122948	0.0248584	-1.38176	DOWN
MIMAT0001082_st	-2.22682	2.45119	-4.00472	0.00122948	0.0248584	-1.38176	DOWN
MIMAT0006229_st	-2.22682	2.45119	-4.00472	0.00122948	0.0248584	-1.38176	DOWN
MIMAT0008061_st	-2.22682	2.45119	-4.00472	0.00122948	0.0248584	-1.38176	DOWN
MIMAT0012939_st	-2.22682	2.45119	-4.00472	0.00122948	0.0248584	-1.38176	DOWN
MIMAT0013923_st	-2.22682	2.45119	-4.00472	0.00122948	0.0248584	-1.38176	DOWN
MIMAT0015791_st	-2.22682	2.45119	-4.00472	0.00122948	0.0248584	-1.38176	DOWN
MIMAT0023833_st	-2.22682	2.45119	-4.00472	0.00122948	0.0248584	-1.38176	DOWN
MIMAT0025369_st	-2.22682	2.45119	-4.00472	0.00122948	0.0248584	-1.38176	DOWN
MIMAT0028494_st	-2.22682	2.45119	-4.00472	0.00122948	0.0248584	-1.38176	DOWN
MIMAT0003817_st	-2.70184	3.16881	-4.00379	0.00123177	0.0248907	-1.38362	DOWN
MIMAT0004496_st	-2.35066	3.66057	-4.00257	0.00123477	0.024896	-1.38606	DOWN
MIMAT0004712_st	-2.35066	3.66057	-4.00257	0.00123477	0.024896	-1.38606	DOWN
MIMAT0017019_st	-2.35066	3.66057	-4.00257	0.00123477	0.024896	-1.38606	DOWN
MIMAT0023862_st	-2.35066	3.66057	-4.00257	0.00123477	0.024896	-1.38606	DOWN
MIMAT0023321_st	-0.25924	1.02951	-3.9968	0.00124905	0.02517	-1.39759	NOT
NA.4242	-0.530285	15.1649	-3.99564	0.00125195	0.0252144	-1.39992	NOT
MIMAT0030555_st	0.2357	1.12307	3.98795	0.0012713	0.0255899	-1.4153	NOT
MIMAT0000085_st	-0.799053	7.41099	-3.98366	0.00128222	0.0255973	-1.42388	NOT
MIMAT0000653_st	-0.799053	7.41099	-3.98366	0.00128222	0.0255973	-1.42388	NOT
MIMAT0000800_st	-0.799053	7.41099	-3.98366	0.00128222	0.0255973	-1.42388	NOT
MIMAT0002136_st	-0.799053	7.41099	-3.98366	0.00128222	0.0255973	-1.42388	NOT
MIMAT0002351_st	-0.799053	7.41099	-3.98366	0.00128222	0.0255973	-1.42388	NOT
MIMAT0002352_st	-0.799053	7.41099	-3.98366	0.00128222	0.0255973	-1.42388	NOT
MIMAT0002353_st	-0.799053	7.41099	-3.98366	0.00128222	0.0255973	-1.42388	NOT
MIMAT0002354_st	-0.799053	7.41099	-3.98366	0.00128222	0.0255973	-1.42388	NOT
MIMAT0002355_st	-0.799053	7.41099	-3.98366	0.00128222	0.0255973	-1.42388	NOT
MIMAT0002356_st	-0.799053	7.41099	-3.98366	0.00128222	0.0255973	-1.42388	NOT
MIMAT0002357_st	-0.799053	7.41099	-3.98366	0.00128222	0.0255973	-1.42388	NOT
MIMAT0002358_st	-0.799053	7.41099	-3.98366	0.00128222	0.0255973	-1.42388	NOT
MIMAT0002359_st	-0.799053	7.41099	-3.98366	0.00128222	0.0255973	-1.42388	NOT
MIMAT0009272_st	-0.799053	7.41099	-3.98366	0.00128222	0.0255973	-1.42388	NOT
MIMAT0013092_st	-0.799053	7.41099	-3.98366	0.00128222	0.0255973	-1.42388	NOT
NA.1240	-1.12602	1.79099	-3.97963	0.00129259	0.0257901	-1.43196	NOT
MIMAT0030796_st	0.310838	1.00488	3.97793	0.00129698	0.0258634	-1.43536	NOT
MIMAT0024284_st	-0.498718	1.30981	-3.97477	0.00130518	0.0260127	-1.44168	NOT
MIMAT0019188_st	0.970888	7.99999	3.97202	0.00131238	0.026139	-1.4472	NOT
MIMAT0006509_st	-0.5908	1.95159	-3.9718	0.00131295	0.026139	-1.44763	NOT
ENSG00000238763_x_st	-0.29719	1.14082	-3.9667	0.00132638	0.0262107	-1.45783	NOT
MIMAT0029831_st	0.864112	2.16537	3.96632	0.00132739	0.0262107	-1.4586	NOT
MIMAT0000270_st	-1.41419	1.99676	-3.96524	0.00133025	0.0262107	-1.46076	DOWN
MIMAT0000660_st	-1.41419	1.99676	-3.96524	0.00133025	0.0262107	-1.46076	DOWN
MIMAT0000884_st	-1.41419	1.99676	-3.96524	0.00133025	0.0262107	-1.46076	DOWN
MIMAT0001150_st	-1.41419	1.99676	-3.96524	0.00133025	0.0262107	-1.46076	DOWN
MIMAT0001282_st	-1.41419	1.99676	-3.96524	0.00133025	0.0262107	-1.46076	DOWN
MIMAT0002622_st	-1.41419	1.99676	-3.96524	0.00133025	0.0262107	-1.46076	DOWN
MIMAT0002624_st	-1.41419	1.99676	-3.96524	0.00133025	0.0262107	-1.46076	DOWN
MIMAT0002627_st	-1.41419	1.99676	-3.96524	0.00133025	0.0262107	-1.46076	DOWN
MIMAT0002629_st	-1.41419	1.99676	-3.96524	0.00133025	0.0262107	-1.46076	DOWN
MIMAT0002632_st	-1.41419	1.99676	-3.96524	0.00133025	0.0262107	-1.46076	DOWN
MIMAT0002634_st	-1.41419	1.99676	-3.96524	0.00133025	0.0262107	-1.46076	DOWN
MIMAT0002636_st	-1.41419	1.99676	-3.96524	0.00133025	0.0262107	-1.46076	DOWN
MIMAT0003005_st	-1.41419	1.99676	-3.96524	0.00133025	0.0262107	-1.46076	DOWN
MIMAT0003006_st	-1.41419	1.99676	-3.96524	0.00133025	0.0262107	-1.46076	DOWN
MIMAT0006834_st	-1.41419	1.99676	-3.96524	0.00133025	0.0262107	-1.46076	DOWN
MIMAT0014641_st	-1.41419	1.99676	-3.96524	0.00133025	0.0262107	-1.46076	DOWN
MIMAT0023798_st	-1.41419	1.99676	-3.96524	0.00133025	0.0262107	-1.46076	DOWN
MIMAT0024204_st	-1.02972	1.61286	-3.95742	0.00135121	0.0266091	-1.47642	NOT
MIMAT0025700_st	1.07195	8.54289	3.95501	0.00135773	0.0267231	-1.48125	NOT
MIMAT0004097_st	0.98983	8.44757	3.95307	0.00136299	0.026727	-1.48513	NOT
MIMAT0014511_st	0.98983	8.44757	3.95307	0.00136299	0.026727	-1.48513	NOT
MIMAT0022800_st	0.98983	8.44757	3.95307	0.00136299	0.026727	-1.48513	NOT
MIMAT0023726_st	0.98983	8.44757	3.95307	0.00136299	0.026727	-1.48513	NOT
MIMAT0026195_st	0.98983	8.44757	3.95307	0.00136299	0.026727	-1.48513	NOT
MIMAT0018608_st	1.30209	5.9205	3.95291	0.00136343	0.026727	-1.48545	NOT
MIMAT0001142_st	0.671616	8.4633	3.95277	0.00136381	0.026727	-1.48573	NOT
MIMAT0003784_st	0.671616	8.4633	3.95277	0.00136381	0.026727	-1.48573	NOT
MIMAT0029390_st	-0.305702	11.4085	-3.94932	0.00137324	0.0268929	-1.49264	NOT
MIMAT0013404_st	2.19981	3.07488	3.94886	0.00137449	0.0268929	-1.49355	UP
MIMAT0013405_st	2.19981	3.07488	3.94886	0.00137449	0.0268929	-1.49355	UP
MIMAT0029915_st	1.18341	5.53272	3.93718	0.00140697	0.0275136	-1.51696	NOT
MIMAT0028376_st	1.26406	8.89403	3.93675	0.00140818	0.0275224	-1.51782	NOT
MIMAT0018868_st	0.751942	12.7293	3.93445	0.00141466	0.0276342	-1.52242	NOT
MIMAT0030414_st	1.13025	7.33465	3.9317	0.00142245	0.0277714	-1.52792	NOT
NA.131	-0.616768	1.48937	-3.93051	0.00142585	0.0278228	-1.53031	NOT
MIMAT0000849_st	0.593155	11.5873	3.92822	0.00143239	0.0278607	-1.53489	NOT
MIMAT0002257_st	0.593155	11.5873	3.92822	0.00143239	0.0278607	-1.53489	NOT
MIMAT0002258_st	0.593155	11.5873	3.92822	0.00143239	0.0278607	-1.53489	NOT
MIMAT0002259_st	0.593155	11.5873	3.92822	0.00143239	0.0278607	-1.53489	NOT
MIMAT0002260_st	0.593155	11.5873	3.92822	0.00143239	0.0278607	-1.53489	NOT
MIMAT0002261_st	0.593155	11.5873	3.92822	0.00143239	0.0278607	-1.53489	NOT
MIMAT0006196_st	-1.64835	3.80398	-3.92711	0.00143557	0.0278629	-1.53711	DOWN
MIMAT0008035_st	-1.64835	3.80398	-3.92711	0.00143557	0.0278629	-1.53711	DOWN
MIMAT0012984_st	-1.64835	3.80398	-3.92711	0.00143557	0.0278629	-1.53711	DOWN
MIMAT0015762_st	-1.64835	3.80398	-3.92711	0.00143557	0.0278629	-1.53711	DOWN
MIMAT0020397_st	0.325644	1.33269	3.92677	0.00143654	0.027867	-1.53779	NOT
MIMAT0025303_st	1.71276	4.67293	3.91584	0.00146831	0.0284679	-1.5597	UP
MIMAT0000297_st	-0.247116	1.18447	-3.91544	0.00146947	0.0284753	-1.56049	NOT
NA.4419	-0.416915	1.43621	-3.9108	0.00148316	0.0285957	-1.56978	NOT
MIMAT0014834_st	-0.416878	1.31739	-3.90639	0.00149631	0.0285957	-1.57862	NOT
MIMAT0016900_st	1.11315	9.49198	3.90536	0.00149939	0.0285957	-1.58068	NOT
MIMAT0000098_st	0.779453	10.2779	3.90357	0.00150479	0.0285957	-1.58428	NOT
MIMAT0000655_st	0.779453	10.2779	3.90357	0.00150479	0.0285957	-1.58428	NOT
MIMAT0000822_st	0.779453	10.2779	3.90357	0.00150479	0.0285957	-1.58428	NOT
MIMAT0001178_st	0.779453	10.2779	3.90357	0.00150479	0.0285957	-1.58428	NOT
MIMAT0001498_st	0.779453	10.2779	3.90357	0.00150479	0.0285957	-1.58428	NOT
MIMAT0001813_st	0.779453	10.2779	3.90357	0.00150479	0.0285957	-1.58428	NOT
MIMAT0002417_st	0.779453	10.2779	3.90357	0.00150479	0.0285957	-1.58428	NOT
MIMAT0002418_st	0.779453	10.2779	3.90357	0.00150479	0.0285957	-1.58428	NOT
MIMAT0002419_st	0.779453	10.2779	3.90357	0.00150479	0.0285957	-1.58428	NOT
MIMAT0002420_st	0.779453	10.2779	3.90357	0.00150479	0.0285957	-1.58428	NOT
MIMAT0002421_st	0.779453	10.2779	3.90357	0.00150479	0.0285957	-1.58428	NOT
MIMAT0002422_st	0.779453	10.2779	3.90357	0.00150479	0.0285957	-1.58428	NOT
MIMAT0002423_st	0.779453	10.2779	3.90357	0.00150479	0.0285957	-1.58428	NOT
MIMAT0002424_st	0.779453	10.2779	3.90357	0.00150479	0.0285957	-1.58428	NOT
MIMAT0003063_st	0.779453	10.2779	3.90357	0.00150479	0.0285957	-1.58428	NOT
MIMAT0003064_st	0.779453	10.2779	3.90357	0.00150479	0.0285957	-1.58428	NOT
MIMAT0003682_st	0.779453	10.2779	3.90357	0.00150479	0.0285957	-1.58428	NOT
MIMAT0004420_st	0.779453	10.2779	3.90357	0.00150479	0.0285957	-1.58428	NOT
MIMAT0007046_st	0.779453	10.2779	3.90357	0.00150479	0.0285957	-1.58428	NOT
MIMAT0009215_st	0.779453	10.2779	3.90357	0.00150479	0.0285957	-1.58428	NOT
MIMAT0009577_st	0.779453	10.2779	3.90357	0.00150479	0.0285957	-1.58428	NOT
MIMAT0009623_st	0.779453	10.2779	3.90357	0.00150479	0.0285957	-1.58428	NOT
MIMAT0012980_st	0.779453	10.2779	3.90357	0.00150479	0.0285957	-1.58428	NOT
MIMAT0013596_st	0.779453	10.2779	3.90357	0.00150479	0.0285957	-1.58428	NOT
MIMAT0013911_st	0.779453	10.2779	3.90357	0.00150479	0.0285957	-1.58428	NOT
MIMAT0014113_st	0.779453	10.2779	3.90357	0.00150479	0.0285957	-1.58428	NOT
MIMAT0014291_st	0.779453	10.2779	3.90357	0.00150479	0.0285957	-1.58428	NOT
MIMAT0014387_st	0.779453	10.2779	3.90357	0.00150479	0.0285957	-1.58428	NOT
MIMAT0015677_st	0.779453	10.2779	3.90357	0.00150479	0.0285957	-1.58428	NOT
MIMAT0019437_st	0.779453	10.2779	3.90357	0.00150479	0.0285957	-1.58428	NOT
MIMAT0021709_st	0.779453	10.2779	3.90357	0.00150479	0.0285957	-1.58428	NOT
MIMAT0024438_st	0.779453	10.2779	3.90357	0.00150479	0.0285957	-1.58428	NOT
MIMAT0029385_st	0.779453	10.2779	3.90357	0.00150479	0.0285957	-1.58428	NOT
MIMAT0031570_st	0.779453	10.2779	3.90357	0.00150479	0.0285957	-1.58428	NOT
NA.3374	1.13077	8.03113	3.90172	0.00151035	0.0286714	-1.58797	NOT
NA.3975	1.13077	8.03113	3.90172	0.00151035	0.0286714	-1.58797	NOT
MIMAT0028339_st	-0.254273	1.14254	-3.89792	0.0015219	0.0288755	-1.5956	NOT
ENSG00000252349_st	0.935201	2.72662	3.89395	0.00153403	0.0290906	-1.60355	NOT
MIMAT0003733_st	-0.786664	1.65485	-3.89344	0.0015356	0.0290916	-1.60457	NOT
MIMAT0017833_st	-1.64724	1.88827	-3.89341	0.00153569	0.0290916	-1.60463	DOWN
MIMAT0018791_st	-0.27716	1.22376	-3.89254	0.00153837	0.029102	-1.60638	NOT
MIMAT0009605_st	0.804326	9.68333	3.89242	0.00153872	0.029102	-1.6066	NOT
MIMAT0014687_st	0.804326	9.68333	3.89242	0.00153872	0.029102	-1.6066	NOT
NA.686	-0.473036	1.37241	-3.89219	0.00153944	0.029102	-1.60707	NOT
MIMAT0027824_st	-0.3902	1.29693	-3.88623	0.00155791	0.0294328	-1.61901	NOT
NA.426	-0.699061	8.45589	-3.88603	0.00155855	0.0294328	-1.61942	NOT
NA.110	0.912367	14.3044	3.88568	0.00155963	0.0294378	-1.62011	NOT
MIMAT0005490_st	0.347496	1.06843	3.87661	0.0015882	0.0298051	-1.63828	NOT
MIMAT0001214_st	-1.99118	3.60701	-3.87484	0.00159385	0.0298051	-1.64183	DOWN
MIMAT0001497_st	-1.99118	3.60701	-3.87484	0.00159385	0.0298051	-1.64183	DOWN
MIMAT0004195_st	-1.99118	3.60701	-3.87484	0.00159385	0.0298051	-1.64183	DOWN
MIMAT0004419_st	-1.99118	3.60701	-3.87484	0.00159385	0.0298051	-1.64183	DOWN
MIMAT0008476_st	-1.99118	3.60701	-3.87484	0.00159385	0.0298051	-1.64183	DOWN
MIMAT0008549_st	-1.99118	3.60701	-3.87484	0.00159385	0.0298051	-1.64183	DOWN
MIMAT0008601_st	-1.99118	3.60701	-3.87484	0.00159385	0.0298051	-1.64183	DOWN
MIMAT0008693_st	-1.99118	3.60701	-3.87484	0.00159385	0.0298051	-1.64183	DOWN
MIMAT0008754_st	-1.99118	3.60701	-3.87484	0.00159385	0.0298051	-1.64183	DOWN
MIMAT0008784_st	-1.99118	3.60701	-3.87484	0.00159385	0.0298051	-1.64183	DOWN
MIMAT0008887_st	-1.99118	3.60701	-3.87484	0.00159385	0.0298051	-1.64183	DOWN
MIMAT0008960_st	-1.99118	3.60701	-3.87484	0.00159385	0.0298051	-1.64183	DOWN
MIMAT0009033_st	-1.99118	3.60701	-3.87484	0.00159385	0.0298051	-1.64183	DOWN
MIMAT0009082_st	-1.99118	3.60701	-3.87484	0.00159385	0.0298051	-1.64183	DOWN
MIMAT0014128_st	-1.99118	3.60701	-3.87484	0.00159385	0.0298051	-1.64183	DOWN
MIMAT0015676_st	-1.99118	3.60701	-3.87484	0.00159385	0.0298051	-1.64183	DOWN
MIMAT0018416_st	-1.99118	3.60701	-3.87484	0.00159385	0.0298051	-1.64183	DOWN
MIMAT0019355_st	-0.410896	1.38251	-3.87254	0.0016012	0.0299272	-1.64644	NOT
MIMAT0022929_st	-1.24409	1.8122	-3.86827	0.00161496	0.0301688	-1.655	NOT
MIMAT0013862_st	-0.885533	8.59122	-3.86666	0.00162018	0.0302509	-1.65823	NOT
MIMAT0023714_st	0.919667	12.0174	3.86518	0.001625	0.0303253	-1.6612	NOT
NA.117	0.924777	14.2799	3.86437	0.00162765	0.0303591	-1.66283	NOT
MIMAT0004615_st	-1.50349	1.80406	-3.8624	0.00163408	0.03042	-1.66677	DOWN
MIMAT0017000_st	-1.50349	1.80406	-3.8624	0.00163408	0.03042	-1.66677	DOWN
MIMAT0004782_st	-1.12103	2.6164	-3.86234	0.00163426	0.03042	-1.66689	NOT
MIMAT0017201_st	-1.12103	2.6164	-3.86234	0.00163426	0.03042	-1.66689	NOT
MIMAT0019481_st	-2.15898	4.86558	-3.86084	0.00163917	0.0304755	-1.66989	DOWN
MIMAT0009687_st	0.299758	1.04334	3.86048	0.00164035	0.0304755	-1.67061	NOT
MIMAT0004522_st	-1.87758	4.97699	-3.85939	0.00164395	0.0304755	-1.6728	DOWN
MIMAT0004588_st	-1.87758	4.97699	-3.85939	0.00164395	0.0304755	-1.6728	DOWN
MIMAT0006956_st	-1.87758	4.97699	-3.85939	0.00164395	0.0304755	-1.6728	DOWN
MIMAT0021907_st	-1.87758	4.97699	-3.85939	0.00164395	0.0304755	-1.6728	DOWN
MIMAT0023876_st	-1.87758	4.97699	-3.85939	0.00164395	0.0304755	-1.6728	DOWN
MIMAT0026991_st	-1.87758	4.97699	-3.85939	0.00164395	0.0304755	-1.6728	DOWN
MIMAT0011898_st	1.16382	7.254	3.85844	0.00164708	0.030518	-1.6747	NOT
NA.539	-0.499265	1.14641	-3.85797	0.00164863	0.0305311	-1.67564	NOT
ENSG00000201157_st	0.311441	1.22371	3.85661	0.00165313	0.030599	-1.67837	NOT
MIMAT0025740_st	1.48602	8.17578	3.85574	0.00165603	0.030637	-1.68012	UP
MIMAT0001827_st	-2.08779	2.56775	-3.85347	0.00166357	0.0307452	-1.68467	DOWN
MIMAT0026211_st	-2.08779	2.56775	-3.85347	0.00166357	0.0307452	-1.68467	DOWN
MIMAT0009654_st	-1.21099	7.23065	-3.85168	0.00166954	0.0308398	-1.68825	NOT
NA.1833	-0.620469	1.41521	-3.84821	0.00168118	0.0310391	-1.6952	NOT
MIMAT0014685_st	-1.59083	2.38917	-3.83651	0.00172108	0.0316901	-1.71866	DOWN
MIMAT0031106_st	-1.59083	2.38917	-3.83651	0.00172108	0.0316901	-1.71866	DOWN
MIMAT0000070_st	0.615246	10.0863	3.83392	0.00173005	0.0316901	-1.72386	NOT
MIMAT0000649_st	0.615246	10.0863	3.83392	0.00173005	0.0316901	-1.72386	NOT
MIMAT0000786_st	0.615246	10.0863	3.83392	0.00173005	0.0316901	-1.72386	NOT
MIMAT0007278_st	0.615246	10.0863	3.83392	0.00173005	0.0316901	-1.72386	NOT
MIMAT0007755_st	0.615246	10.0863	3.83392	0.00173005	0.0316901	-1.72386	NOT
MIMAT0013084_st	0.615246	10.0863	3.83392	0.00173005	0.0316901	-1.72386	NOT
MIMAT0013194_st	0.615246	10.0863	3.83392	0.00173005	0.0316901	-1.72386	NOT
MIMAT0017390_st	0.615246	10.0863	3.83392	0.00173005	0.0316901	-1.72386	NOT
MIMAT0021803_st	0.615246	10.0863	3.83392	0.00173005	0.0316901	-1.72386	NOT
MIMAT0023795_st	0.615246	10.0863	3.83392	0.00173005	0.0316901	-1.72386	NOT
MIMAT0026236_st	0.615246	10.0863	3.83392	0.00173005	0.0316901	-1.72386	NOT
MIMAT0000672_st	-1.52932	2.37284	-3.83391	0.00173008	0.0316901	-1.72387	DOWN
MIMAT0023838_st	-1.52932	2.37284	-3.83391	0.00173008	0.0316901	-1.72387	DOWN
MIMAT0030135_st	0.392378	1.16027	3.83346	0.00173165	0.0316901	-1.72478	NOT
MIMAT0030814_st	0.319944	1.08993	3.83339	0.00173189	0.0316901	-1.72492	NOT
MIMAT0026201_st	-0.58512	1.43482	-3.83294	0.00173344	0.0316901	-1.72581	NOT
MIMAT0000269_st	-2.10003	2.54881	-3.83257	0.00173475	0.0316901	-1.72657	DOWN
MIMAT0004148_st	-2.10003	2.54881	-3.83257	0.00173475	0.0316901	-1.72657	DOWN
MIMAT0013030_st	-2.10003	2.54881	-3.83257	0.00173475	0.0316901	-1.72657	DOWN
MIMAT0006050_st	1.45565	6.36602	3.82528	0.00176028	0.0321403	-1.74117	UP
MIMAT0012742_st	0.770014	10.0952	3.82338	0.00176702	0.0322472	-1.74499	NOT
MIMAT0026486_st	0.903775	8.50016	3.81962	0.00178039	0.0324749	-1.75253	NOT
MIMAT0027574_st	-2.10009	4.28875	-3.81912	0.00178217	0.0324911	-1.75353	DOWN
MIMAT0007162_st	-1.8156	3.08667	-3.81826	0.00178525	0.0325308	-1.75525	DOWN
MIMAT0001822_st	-0.625892	8.841	-3.81551	0.0017951	0.0326613	-1.76075	NOT
MIMAT0026205_st	-0.625892	8.841	-3.81551	0.0017951	0.0326613	-1.76075	NOT
MIMAT0029399_st	-0.625892	8.841	-3.81551	0.0017951	0.0326613	-1.76075	NOT
[truncated: 34,355 more rows]
