# Supplementary material for: Reconstruction of the lncRNA-miRNA-mRNA network based on competitive endogenous RNA reveals functional miRNAs and lncRNAs in burns and keloids
Source: PLoS One. 2025 Apr 9;20(4):e0320855. doi: 10.1371/journal.pone.0320855 (PMC11981201; doi:10.1371/journal.pone.0320855)
Supplement: S3 Table — (XLSX) [file pone.0320855.s004.xlsx]

## Sheet: S3--DEMs
Table S3.Differentially expressed mRNA
gene	log2FC	AveExpr	t	P.Value	adj.P.Val	B	Symbols	ENTREZID		gene
214321_at	-2.38503	2.63817	-54.887	1.25774e-84	6.87671e-80	180.614	NOV	4856		214321_at
235568_at	6.15153	11.0199	51.0525	3.90757e-81	1.06823e-76	173.043	MCEMP1	199675		235568_at
205863_at	4.80978	13.9922	45.001	4.20288e-75	7.65975e-71	159.817	S100A12	6283		205863_at
203535_at	1.87282	14.4959	41.0295	9.77469e-71	1.33608e-66	150.143	S100A9	6280		203535_at
211275_s_at	4.31559	11.9128	37.6112	1.13366e-66	1.23965e-62	141.075	GYG1	2992		211275_s_at
219669_at	8.47936	11.0449	36.9678	7.15678e-66	6.52161e-62	139.283	CD177	57126		219669_at
201554_x_at	4.37262	11.5391	36.2272	6.1735e-65	4.82195e-61	137.185	GYG1	2992		201554_x_at
219313_at	-1.3584	2.53767	-35.5937	4.01604e-64	2.74471e-60	135.36	GRAMD1C	54762		219313_at
209369_at	5.24626	11.4227	35.053	2.03055e-63	1.23356e-59	133.779	ANXA3	306		209369_at
224707_at	4.28046	11.7372	33.4366	2.92645e-61	1.60004e-57	128.922	CYSTM1	84418		224707_at
231688_at	8.65028	11.7831	33.1986	6.1856e-61	3.07453e-57	128.189	MMP8	4317		231688_at
230425_at	-1.3414	2.5196	-32.7746	2.37245e-60	1.08095e-56	126.873	EPHB1	2047		230425_at
229789_at	-2.26488	2.7288	-32.5789	4.43306e-60	1.86444e-56	126.261	TIGD3	220359		229789_at
206697_s_at	7.03019	10.6067	32.0521	2.42162e-59	9.45728e-56	124.596	HP	3240		206697_s_at
223767_at	6.54708	8.80628	31.2584	3.26322e-58	1.18944e-54	122.045	GPR84	53831		223767_at
206485_at	-0.969329	3.51706	-30.8024	1.48908e-57	5.08846e-54	120.554	CD5	921		228570_at
225615_at	-0.915265	2.85518	-30.404	5.6911e-57	1.83036e-53	119.237	IFFO2	126917		208470_s_at
228570_at	-1.98233	2.90409	-30.1598	1.3034e-56	3.95909e-53	118.423	BTBD11	121551		203936_s_at
203936_s_at	4.24058	12.734	29.8265	4.07259e-56	1.11334e-52	117.302	MMP9	4318		206177_s_at
206177_s_at	6.70874	10.9647	29.6109	8.55629e-56	2.22769e-52	116.572	ARG1	383		204214_s_at
204501_at	-1.14867	2.51319	-29.2627	2.86197e-55	7.11266e-52	115.384	NOV	4856		202917_s_at
204214_s_at	2.53816	9.51467	29.2008	3.55094e-55	8.4412e-52	115.171	RAB32	10981		224533_s_at
202917_s_at	1.31377	14.7521	29.1848	3.75539e-55	8.55526e-52	115.116	S100A8	6279		203234_at
203234_at	2.96154	8.9296	28.5685	3.2858e-54	6.90965e-51	112.98	UPP1	7378		204232_at
204232_at	2.47223	12.0423	28.1972	1.23502e-53	2.35461e-50	111.676	FCER1G	2207		203725_at
203725_at	4.52808	9.83546	28.196	1.2404e-53	2.35461e-50	111.671	GADD45A	1647		1552553_a_at
1552553_a_at	3.28483	8.16232	28.194	1.2489e-53	2.35461e-50	111.665	NLRC4	58484		234954_at
217398_x_at	1.35022	13.0359	28.0323	2.23265e-53	3.93774e-50	111.092	GAPDH	2597		217398_x_at
235106_at	-0.976265	2.50948	-27.5463	1.29816e-52	2.21803e-49	109.356	MAML2	84441		217868_s_at
217868_s_at	2.40406	11.8308	27.505	1.50942e-52	2.50084e-49	109.207	METTL9	51108		1557113_at
206464_at	4.32815	6.87213	27.2265	4.18668e-52	6.5402e-49	108.201	BMX	660		206464_at
207329_at	8.16954	10.5295	27.0232	8.86009e-52	1.34563e-48	107.461	MMP8	4317		207329_at
1552773_at	5.73155	8.51492	26.8924	1.43819e-51	2.12522e-48	106.983	CLEC4D	338339		1552773_at
212581_x_at	1.42907	12.7087	26.7605	2.34829e-51	3.37875e-48	106.499	GAPDH	2597		212581_x_at
1554899_s_at	2.54771	12.0064	26.7371	2.56236e-51	3.59223e-48	106.413	FCER1G	2207		1554899_s_at
235816_s_at	4.66011	9.41277	26.7154	2.77877e-51	3.79824e-48	106.333	RGL4	266747		235816_s_at
219607_s_at	6.39839	9.55207	26.5298	5.55979e-51	7.41418e-48	105.648	MS4A4A	51338		219607_s_at
205936_s_at	3.64439	10.4167	26.4959	6.31336e-51	8.21864e-48	105.522	HK3	3101		205936_s_at
202096_s_at	2.82633	11.985	26.2987	1.32539e-50	1.68525e-47	104.79	TSPO	706		202096_s_at
AFFX-HUMGAPDH/M33197_3_at	1.34344	13.1208	26.2339	1.69283e-50	2.10354e-47	104.548	GAPDH	2597		AFFX-HUMGAPDH/M33197_3_at
208749_x_at	1.9246	10.3254	25.9868	4.31906e-50	5.24766e-47	103.623	FLOT1	10211		208749_x_at
213261_at	-2.9925	3.75607	-25.8574	7.07143e-50	8.405e-47	103.135	TRANK1	9881		213261_at
228285_at	5.58785	7.89356	25.8267	7.94868e-50	9.24669e-47	103.02	TDRD9	122402		228285_at
205192_at	-1.31902	2.96681	-25.6625	1.4904e-49	1.69766e-46	102.398	MAP3K14	9020		205192_at
1552623_at	-2.53165	3.05727	-25.5512	2.28628e-49	2.55107e-46	101.975	HSH2D	84941		1552623_at
210648_x_at	2.03998	12.1171	25.3858	4.32789e-49	4.73255e-46	101.344	SNX3	8724		210648_x_at
238439_at	4.92305	8.39676	25.3197	5.58877e-49	5.95287e-46	101.091	ANKRD22	118932		238439_at
210142_x_at	1.84767	10.2	25.3149	5.69379e-49	5.95287e-46	101.073	FLOT1	10211		210142_x_at
202499_s_at	2.25631	11.649	25.3114	5.7705e-49	5.95287e-46	101.06	SLC2A3	6515		202499_s_at
224414_s_at	2.42739	9.2113	25.2955	6.13868e-49	6.21541e-46	100.999	CARD6	84674		224414_s_at
220570_at	6.46848	8.93721	25.0877	1.37669e-48	1.36855e-45	100.2	RETN	56729		220570_at
201061_s_at	3.54114	11.2757	24.8741	3.17383e-48	3.04437e-45	99.3735	STOM	2040		237563_s_at
202300_at	2.09462	9.6193	24.5904	9.6953e-48	8.98458e-45	98.2684	LAMTOR5	10542		201061_s_at
201136_at	1.8523	11.5906	24.5477	1.14798e-47	1.04609e-44	98.1012	PLP2	5355		224376_s_at
215797_at	-0.835337	2.46518	-24.4538	1.66514e-47	1.49248e-44	97.7331	TRAV8-3	28683		202300_at
203188_at	-0.79568	2.53805	-24.4375	1.77688e-47	1.56695e-44	97.6688	B4GAT1	11041		201136_at
220034_at	3.783	6.63506	23.9763	1.12117e-46	9.35202e-44	95.845	IRAK3	11213		235204_at
209498_at	4.25682	8.42141	23.9746	1.12891e-46	9.35202e-44	95.8382	CEACAM1	634		240102_at
211302_s_at	-2.83124	3.65274	-23.7012	3.4032e-46	2.77717e-43	94.7452	PDE4B	5142		220034_at
212062_at	3.75725	6.61489	23.6775	3.74653e-46	3.01238e-43	94.65	ATP9A	10079		209498_at
210865_at	-0.664058	2.45818	-23.6502	4.18449e-46	3.31576e-43	94.5405	FASLG	356		211302_s_at
200663_at	2.24154	12.1086	23.6427	4.31365e-46	3.36927e-43	94.5104	CD63	967		212062_at
212268_at	3.1084	10.9973	23.6004	5.12362e-46	3.89703e-43	94.3399	SERPINB1	1992		200663_at
202299_s_at	2.09491	10.0774	23.6	5.13188e-46	3.89703e-43	94.3383	LAMTOR5	10542		212268_at
200650_s_at	2.5659	12.6747	23.5526	6.22245e-46	4.66044e-43	94.1474	LDHA	3939		202299_s_at
200067_x_at	2.22274	11.6349	23.5314	6.78275e-46	5.01144e-43	94.062	SNX3	8724		200650_s_at
202523_s_at	-1.484	2.72704	-23.498	7.77041e-46	5.66463e-43	93.9273	SPOCK2	9806		200067_x_at
213453_x_at	1.61596	12.6865	23.4709	8.67819e-46	6.24316e-43	93.8178	GAPDH	2597		202523_s_at
204896_s_at	-0.819448	2.46996	-23.382	1.24735e-45	8.85696e-43	93.4583	PTGER4	5734		213453_x_at
217769_s_at	1.55135	9.73158	23.3753	1.28228e-45	8.98828e-43	93.431	POMP	51371		217769_s_at
201060_x_at	3.30393	10.5786	23.3688	1.31665e-45	9.1124e-43	93.4047	STOM	2040		201060_x_at
228726_at	2.73606	9.97653	23.2776	1.91299e-45	1.30741e-42	93.0345	SERPINB1	1992		228726_at
227449_at	-1.35463	2.64599	-23.2111	2.51269e-45	1.67538e-42	92.7643	EPHA4	2043		215524_x_at
243954_at	-1.97666	2.70885	-23.201	2.61901e-45	1.72523e-42	92.7232	LINC00877	285286		227449_at
219281_at	2.37879	7.75204	23.1871	2.77336e-45	1.80516e-42	92.6665	MSRA	4482		243954_at
200999_s_at	3.22498	9.18689	23.1801	2.85484e-45	1.83633e-42	92.6378	CKAP4	10970		219281_at
208781_x_at	1.91823	11.2184	23.1263	3.56182e-45	2.23842e-42	92.4185	SNX3	8724		200999_s_at
206756_at	-1.81377	3.07499	-23.0681	4.52698e-45	2.81264e-42	92.1808	CHST7	56548		217394_at
209815_at	-2.56883	2.9548	-23.039	5.10303e-45	3.13492e-42	92.0621	PTCH1	5727		208781_x_at
202464_s_at	3.54044	10.452	22.7945	1.40481e-44	8.53425e-42	91.0582	PFKFB3	5209		206756_at
231798_at	-1.76888	2.59737	-22.7742	1.52847e-44	9.18339e-42	90.9745	NOG	9241		209815_at
AFFX-HUMGAPDH/M33197_M_at	1.55366	12.7805	22.7615	1.61161e-44	9.57767e-42	90.922	GAPDH	2597		202464_s_at
236935_at	-1.33528	2.60413	-22.6738	2.32236e-44	1.36533e-41	90.5598	PTPN4	5775		231798_at
219014_at	3.25169	12.5482	22.5471	3.94181e-44	2.29275e-41	90.0351	PLAC8	51316		AFFX-HUMGAPDH/M33197_M_at
222981_s_at	1.5808	9.67278	22.5196	4.42373e-44	2.54597e-41	89.9208	RAB10	10890		236935_at
215743_at	-1.73926	2.70113	-22.4552	5.79448e-44	3.30014e-41	89.6531	NMT2	9397		219014_at
223993_s_at	3.07745	10.1659	22.4236	6.61658e-44	3.7295e-41	89.5215	CNIH4	29097		222981_s_at
213534_s_at	-2.44286	4.07756	-22.4196	6.72725e-44	3.75319e-41	89.505	PASK	23178		215743_at
58696_at	3.2186	6.83556	22.4083	7.0539e-44	3.89567e-41	89.458	EXOSC4	54512		223993_s_at
227112_at	-1.90028	5.34146	-22.3822	7.87065e-44	4.30328e-41	89.3493	TMCC1	23023		213534_s_at
225135_at	-1.40924	2.83016	-22.1652	1.96554e-43	1.06402e-40	88.4415	SIN3A	25942		58696_at
205698_s_at	3.7915	7.31942	22.1518	2.08053e-43	1.11523e-40	88.3851	MAP2K6	5608		227112_at
204970_s_at	1.863	6.15324	22.1082	2.50192e-43	1.32808e-40	88.2021	MAFG	4097		225135_at
1564064_a_at	3.09732	7.40333	22.0913	2.6876e-43	1.41293e-40	88.1311	ATP11B	23200		205698_s_at
215537_x_at	3.3172	7.06981	22.0741	2.89064e-43	1.5052e-40	88.0589	DDAH2	23564		204970_s_at
234964_at	-0.99306	2.51483	-22.0704	2.93688e-43	1.51485e-40	88.0431	YME1L1	10730		1564064_a_at
202262_x_at	3.45311	7.05942	22.0254	3.55479e-43	1.81643e-40	87.8537	DDAH2	23564		215537_x_at
228933_at	-1.13076	2.51746	-21.9549	4.79672e-43	2.40606e-40	87.5564	NHS	4810		202262_x_at
212531_at	6.55167	12.1784	21.8943	6.21001e-43	3.08666e-40	87.3002	LCN2	3934		212531_at
202592_at	2.50076	8.75183	21.7474	1.16255e-42	5.67522e-40	86.6779	BLOC1S1	2647		222088_s_at
218918_at	-2.33481	2.96186	-21.7247	1.28136e-42	6.19984e-40	86.5814	MAN1C1	57134		202592_at
1557915_s_at	2.30678	9.86625	21.713	1.34758e-42	6.46307e-40	86.5314	GSTO1	9446		218918_at
210951_x_at	2.28944	10.2195	21.7034	1.40401e-42	6.67514e-40	86.4907	RAB27A	5873		1557915_s_at
212224_at	-2.34481	3.16905	-21.6951	1.4545e-42	6.85558e-40	86.4556	ALDH1A1	216		210951_x_at
218728_s_at	3.40172	9.08757	21.5778	2.40689e-42	1.12476e-39	85.9557	CNIH4	29097		212224_at
1552541_at	-1.73192	5.09803	-21.5561	2.64302e-42	1.22464e-39	85.8628	TAGAP	117289		218728_s_at
237340_at	2.93886	5.37117	21.4639	3.93062e-42	1.79089e-39	85.4689	SLC26A8	116369		1552541_at
1555728_a_at	5.45456	7.22522	21.4323	4.50541e-42	2.03581e-39	85.3334	MS4A4A	51338		237340_at
209514_s_at	2.3449	10.0253	21.4276	4.59875e-42	2.06096e-39	85.3131	RAB27A	5873		1555728_a_at
211889_x_at	3.59647	7.65101	21.3689	5.92666e-42	2.63447e-39	85.0612	CEACAM1	634		209514_s_at
204526_s_at	2.97161	7.80254	21.3195	7.33744e-42	3.23528e-39	84.8493	TBC1D8	11138		211889_x_at
1552772_at	4.69587	8.03651	21.2909	8.30636e-42	3.6332e-39	84.7261	CLEC4D	338339		204526_s_at
206576_s_at	3.8832	7.74926	21.1891	1.29239e-41	5.56387e-39	84.2873	CEACAM1	634		1552772_at
219038_at	-0.57183	2.44344	-21.0852	2.03115e-41	8.62025e-39	83.8384	MORC4	79710		239205_s_at
210140_at	3.21524	11.6464	21.0849	2.03386e-41	8.62025e-39	83.837	CST7	8530		206576_s_at
219529_at	-2.82602	3.09591	-20.98	3.21608e-41	1.35261e-38	83.382	CLIC3	9022		210140_at
219435_at	-0.879015	2.58331	-20.9702	3.35759e-41	1.40135e-38	83.3393	CTC1	80169		219529_at
221221_s_at	-0.966923	2.56616	-20.9158	4.25968e-41	1.76438e-38	83.1029	KLHL3	26249		212599_at
212599_at	-3.26611	3.73026	-20.9051	4.46396e-41	1.83509e-38	83.0564	AUTS2	26053		AFFX-HUMGAPDH/M33197_5_at
AFFX-HUMGAPDH/M33197_5_at	1.38685	13.0718	20.8951	4.66328e-41	1.90272e-38	83.0131	GAPDH	2597		214176_s_at
214176_s_at	-1.5282	4.26158	-20.8807	4.96844e-41	2.01222e-38	82.9501	PBXIP1	57326		216133_at
216133_at	-1.17742	2.54119	-20.8712	5.17824e-41	2.08177e-38	82.909	YME1L1	10730		217728_at
232341_x_at	-0.643734	2.54876	-20.8545	5.57206e-41	2.22374e-38	82.8362	HABP4	22927		225633_at
217728_at	1.56528	12.4925	20.8462	5.77888e-41	2.28957e-38	82.8	S100A6	6277		201470_at
225633_at	2.76993	8.06103	20.8015	7.03355e-41	2.76662e-38	82.6049	DPY19L3	147991		213545_x_at
201470_at	2.09632	10.0461	20.7636	8.30938e-41	3.24511e-38	82.4394	GSTO1	9446		235651_at
209494_s_at	-0.845475	2.55213	-20.7549	8.63304e-41	3.3476e-38	82.4014	PATZ1	23598		201118_at
213545_x_at	2.20863	10.4028	20.7279	9.7215e-41	3.74312e-38	82.2835	SNX3	8724		206111_at
235651_at	-1.6455	2.84645	-20.7199	1.00719e-40	3.85093e-38	82.2483	TTC22	55001		219394_at
201118_at	2.25437	11.009	20.7126	1.04002e-40	3.94883e-38	82.2164	PGD	5226		209992_at
206111_at	4.76038	10.8978	20.7104	1.05011e-40	3.95964e-38	82.2068	RNASE2	6036		205006_s_at
219394_at	2.7859	9.7135	20.6845	1.17746e-40	4.40943e-38	82.0932	PGS1	9489		225980_at
209992_at	5.06241	6.96764	20.6541	1.34615e-40	5.00685e-38	81.9602	PFKFB2	5208		223880_x_at
205006_s_at	-2.32531	2.9313	-20.6451	1.40067e-40	5.17442e-38	81.9207	NMT2	9397		212056_at
217119_s_at	-0.72109	2.51	-20.6432	1.41244e-40	5.18291e-38	81.9124	CXCR3	2833		228306_at
213317_at	-0.477132	2.43738	-20.626	1.52414e-40	5.55547e-38	81.8368	CLIC5	53405		1564063_a_at
225688_s_at	-1.17159	2.55823	-20.5881	1.80169e-40	6.52366e-38	81.6707	PHLDB2	90102		227077_at
225980_at	-1.53981	4.23367	-20.5821	1.8504e-40	6.65596e-38	81.6442	ELMSAN1	91748		217835_x_at
212056_at	-1.8751	3.37216	-20.3852	4.42923e-40	1.57252e-37	80.7771	GSE1	23199		218695_at
228306_at	1.77058	6.95425	20.3367	5.49625e-40	1.93876e-37	80.5627	CNIH4	29097		1552497_a_at
1564063_a_at	2.84505	6.03532	20.2696	7.41266e-40	2.59799e-37	80.2655	ATP11B	23200		1554557_at
218695_at	2.98498	6.70908	20.0103	2.36714e-39	8.13983e-37	79.1118	EXOSC4	54512		210543_s_at
1552497_a_at	-1.43857	2.84436	-20.0034	2.44165e-39	8.30327e-37	79.081	SLAMF6	114836		222447_at
1554557_at	3.22104	6.25864	20.0031	2.44504e-39	8.30327e-37	79.0796	ATP11B	23200		222688_at
1555356_a_at	-0.650182	2.49411	-19.9781	2.7355e-39	9.23231e-37	78.968	SCML4	256380		203723_at
210543_s_at	-2.00331	3.34182	-19.9755	2.76757e-39	9.28323e-37	78.9565	PRKDC	5591		206099_at
222447_at	2.57285	8.92284	19.967	2.87575e-39	9.5873e-37	78.9184	METTL9	51108		238405_at
222688_at	2.73383	8.73885	19.8777	4.29823e-39	1.41972e-36	78.519	ACER3	55331		223423_at
203723_at	-1.85888	6.6578	-19.8771	4.31045e-39	1.41972e-36	78.5161	ITPKB	3707		206209_s_at
206099_at	-1.92547	4.80909	-19.8316	5.29305e-39	1.73292e-36	78.312	PRKCH	5583		226726_at
223423_at	2.87604	9.71651	19.7132	9.04376e-39	2.92584e-36	77.7796	GPR160	26996		213572_s_at
206209_s_at	3.74992	8.90283	19.7106	9.15051e-39	2.94296e-36	77.768	CA4	762		214177_s_at
226726_at	1.96405	8.31949	19.6922	9.94472e-39	3.17969e-36	77.6852	MBOAT2	129642		226789_at
213572_s_at	2.45182	11.7923	19.6703	1.09823e-38	3.49104e-36	77.5866	SERPINB1	1992		216945_x_at
234165_at	-1.10661	2.54025	-19.6612	1.14484e-38	3.61091e-36	77.5453	PTGDR	5729		215838_at
214177_s_at	-1.77444	6.15384	-19.6603	1.14915e-38	3.61091e-36	77.5415	PBXIP1	57326		205471_s_at
226789_at	1.89395	10.8245	19.6474	1.21854e-38	3.80707e-36	77.4833	EMB	133418		201850_at
216945_x_at	-2.31728	3.04815	-19.5827	1.63532e-38	5.08018e-36	77.1908	PASK	23178		228915_at
200923_at	-1.09151	2.69994	-19.5262	2.11415e-38	6.53056e-36	76.9355	LGALS3BP	3959		225141_at
215838_at	3.95455	8.56101	19.5015	2.36599e-38	7.26745e-36	76.8237	LILRA5	353514		217764_s_at
205471_s_at	3.68139	6.35194	19.478	2.63401e-38	8.04549e-36	76.717	DACH1	1602		204174_at
201850_at	2.32888	8.79257	19.4438	3.07791e-38	9.34916e-36	76.5622	CAPG	822		1557814_a_at
228915_at	3.95869	6.17252	19.4404	3.12654e-38	9.4444e-36	76.5466	DACH1	1602		218454_at
225141_at	-1.40599	5.35203	-19.4333	3.22884e-38	9.69982e-36	76.5146	NFATC3	4775		218078_s_at
217764_s_at	1.77757	10.9025	19.3879	3.97302e-38	1.18702e-35	76.3084	RAB31	11031		221850_x_at
204174_at	1.47622	12.7888	19.3733	4.24829e-38	1.26237e-35	76.2418	ALOX5AP	241		234013_at
218454_at	2.15163	12.5217	19.2848	6.37145e-38	1.8729e-35	75.8388	PLBD1	79887		202530_at
218078_s_at	2.26168	7.39033	19.2676	6.89294e-38	2.01536e-35	75.7606	ZDHHC3	51304		241353_s_at
234013_at	-1.78188	3.00463	-19.1825	1.01903e-37	2.9479e-35	75.3719	YME1L1	10730		204079_at
202530_at	2.1663	10.7109	19.1192	1.36343e-37	3.92344e-35	75.0824	MAPK14	1432		210166_at
241353_s_at	2.16457	7.90863	19.0894	1.56386e-37	4.47666e-35	74.946	LOC100507507	100507507		201926_s_at
204079_at	1.64558	9.57128	19.0461	1.91012e-37	5.43936e-35	74.7471	TPST2	8459		211883_x_at
210166_at	2.71614	8.20469	19.0191	2.16323e-37	6.12821e-35	74.6234	TLR5	7100		228442_at
201926_s_at	2.03362	11.0426	18.9767	2.63125e-37	7.41564e-35	74.4286	CD55	1604		212807_s_at
211883_x_at	3.19528	7.82816	18.9693	2.72288e-37	7.62143e-35	74.3946	CEACAM1	634		204635_at
228442_at	-1.97891	3.97793	-18.9686	2.73215e-37	7.62143e-35	74.3912	NFATC2	4773		223009_at
212807_s_at	3.06137	6.42215	18.9131	3.53202e-37	9.8027e-35	74.1359	SORT1	6272		230632_at
204635_at	-2.88038	5.03887	-18.8716	4.28123e-37	1.1822e-34	73.9445	RPS6KA5	9252		1555643_s_at
223009_at	1.38868	9.70111	18.8406	4.94279e-37	1.35803e-34	73.8016	LAMTOR1	55004		230395_at
230632_at	2.65981	5.78166	18.8392	4.97518e-37	1.36009e-34	73.7951	IL10RB-DT	100288432		214511_x_at
1555643_s_at	3.80022	8.50961	18.834	5.09781e-37	1.38668e-34	73.7709	LILRA5	353514		234849_at
230395_at	2.27514	10.0224	18.8252	5.30961e-37	1.43714e-34	73.7304	METTL9	51108		202200_s_at
214511_x_at	3.12348	9.37061	18.821	5.41353e-37	1.45584e-34	73.7112	FCGR1B	2210		218298_s_at
234849_at	-1.1817	2.54823	-18.8203	5.43195e-37	1.45584e-34	73.7078	YME1L1	10730		213352_at
202200_s_at	1.86594	9.2438	18.7813	6.51157e-37	1.72315e-34	73.5275	SRPK1	6732		222687_s_at
218298_s_at	-2.15521	6.36761	-18.7809	6.52249e-37	1.72315e-34	73.5258	DGLUCY	80017		205844_at
213352_at	-1.99685	3.68928	-18.7808	6.52387e-37	1.72315e-34	73.5256	TMCC1	23023		218092_s_at
222687_s_at	3.21319	6.64605	18.7603	7.1787e-37	1.887e-34	73.4305	ACER3	55331		217412_at
205844_at	4.39087	10.5507	18.7446	7.72253e-37	2.02024e-34	73.3579	VNN1	8876		219383_at
218092_s_at	2.66778	9.43189	18.6955	9.70617e-37	2.52707e-34	73.1305	AGFG1	3267		223609_at
238692_at	-0.891944	2.53318	-18.6439	1.23465e-36	3.18417e-34	72.8912	BTBD11	121551		200998_s_at
219383_at	-2.5057	2.93381	-18.613	1.42566e-36	3.65953e-34	72.7481	PRR5L	79899		225343_at
223609_at	2.52116	7.41316	18.608	1.45981e-36	3.72967e-34	72.7245	ROPN1L	83853		205715_at
200998_s_at	2.78739	9.78066	18.6025	1.49773e-36	3.80877e-34	72.699	CKAP4	10970		202381_at
225343_at	2.00975	8.71552	18.5943	1.55636e-36	3.93953e-34	72.6608	TMED8	283578		209627_s_at
205715_at	2.53152	9.1061	18.5237	2.16501e-36	5.45492e-34	72.3325	BST1	683		220200_s_at
202381_at	2.78508	8.64335	18.4522	3.02599e-36	7.58926e-34	71.9995	ADAM9	8754		208872_s_at
209627_s_at	-1.29608	2.94153	-18.4425	3.1676e-36	7.90815e-34	71.954	OSBPL3	26031		224602_at
220200_s_at	1.23062	5.35773	18.4247	3.4429e-36	8.55638e-34	71.8711	KMT5A	387893		222689_at
208872_s_at	1.51337	8.751	18.4101	3.68642e-36	9.12012e-34	71.8031	REEP5	7905		218338_at
224602_at	1.48439	9.96977	18.4011	3.847e-36	9.47453e-34	71.7607	C4orf3	401152		239196_at
222689_at	3.17389	6.59709	18.3964	3.93124e-36	9.63859e-34	71.7391	ACER3	55331		207601_at
218338_at	-1.23699	2.70724	-18.3913	4.02825e-36	9.83235e-34	71.7149	PHC1	1911		228788_at
239196_at	3.63184	6.3691	18.3604	4.65647e-36	1.13152e-33	71.5707	ANKRD22	118932		1554556_a_at
207601_at	2.69656	6.28486	18.3575	4.72146e-36	1.14224e-33	71.5569	SULT1B1	27284		211824_x_at
228788_at	-1.83447	3.39884	-18.3143	5.78394e-36	1.39311e-33	71.355	YPEL1	29799		225878_at
1554556_a_at	2.94155	6.01006	18.2713	7.08342e-36	1.69121e-33	71.1534	ATP11B	23200		217883_at
211824_x_at	-2.43997	4.13018	-18.2681	7.19026e-36	1.70925e-33	71.1385	NLRP1	22861		202990_at
225878_at	2.54672	6.68108	18.2499	7.83625e-36	1.85475e-33	71.0529	KIF1B	23095		1555691_a_at
217883_at	1.60744	10.5218	18.2096	9.476e-36	2.23319e-33	70.8639	MMADHC	27249		207157_s_at
202990_at	1.79894	10.8639	18.2057	9.65354e-36	2.26527e-33	70.8454	PYGL	5836		209409_at
207157_s_at	1.32866	11.0542	18.1937	1.02141e-35	2.37641e-33	70.7892	GNG5	2787		205232_s_at
209409_at	3.92517	6.79122	18.1636	1.17754e-35	2.72805e-33	70.6477	GRB10	2887		241916_at
205232_s_at	-1.18284	2.98212	-18.1166	1.47062e-35	3.3784e-33	70.4266	PAFAH2	5051		204125_at
208780_x_at	1.14387	10.609	18.1079	1.53267e-35	3.50622e-33	70.3855	VAPA	9218		226968_at
204125_at	1.88171	6.36964	18.1005	1.58747e-35	3.60144e-33	70.3505	NDUFAF1	51103		210156_s_at
226968_at	2.3874	7.92372	18.0869	1.69237e-35	3.82357e-33	70.2869	KIF1B	23095		1558549_s_at
210156_s_at	1.90756	9.47137	18.063	1.89547e-35	4.2648e-33	70.1741	PCMT1	5110		216950_s_at
1558549_s_at	4.37732	7.75083	18.0566	1.95395e-35	4.37837e-33	70.1439	VNN1	8876		204351_at
204351_at	3.66548	11.6178	18.0081	2.4593e-35	5.44382e-33	69.915	S100P	6286		218660_at
218660_at	2.04215	10.0756	18.0044	2.50251e-35	5.51712e-33	69.8977	DYSF	8291		227948_at
227948_at	1.95092	9.58852	17.9505	3.23292e-35	7.09879e-33	69.6428	FGD4	121512		207674_at
207674_at	2.85799	9.03223	17.9077	3.96343e-35	8.66803e-33	69.4401	FCAR	2204		213351_s_at
213351_s_at	-1.65315	4.2819	-17.8815	4.48914e-35	9.77863e-33	69.3162	TMCC1	23023		1555950_a_at
1555950_a_at	1.99462	11.6014	17.864	4.8795e-35	1.05868e-32	69.2332	CD55	1604		206208_at
215796_at	-0.904376	2.52008	-17.8573	5.03903e-35	1.08897e-32	69.2012	YME1L1	10730		205259_at
206208_at	3.51226	7.68817	17.8392	5.49204e-35	1.18219e-32	69.1156	CA4	762		227776_at
205259_at	-1.46661	2.67971	-17.8259	5.85086e-35	1.25449e-32	69.0526	NR3C2	4306		220485_s_at
227776_at	3.13401	8.07326	17.777	7.38917e-35	1.57814e-32	68.8203	ACER3	55331		222625_s_at
220485_s_at	-1.52536	3.38614	-17.7259	9.43326e-35	2.00686e-32	68.5773	SIRPG	55423		229934_at
228948_at	-0.804193	2.50061	-17.658	1.30579e-34	2.76722e-32	68.2537	EPHA4	2043		204731_at
222625_s_at	-1.45757	5.44112	-17.5996	1.72729e-34	3.64632e-32	67.9753	NDE1	54820		231122_x_at
204731_at	-3.08142	3.25682	-17.5131	2.61661e-34	5.48134e-32	67.5619	TGFBR3	7049		203925_at
231122_x_at	4.35531	8.67894	17.5089	2.67083e-34	5.57357e-32	67.5415	ZDHHC19	131540		240254_at
203925_at	2.44999	8.16043	17.4838	3.01284e-34	6.26338e-32	67.4216	GCLM	2730		213039_at
213039_at	-1.44096	8.81258	-17.452	3.51114e-34	7.21697e-32	67.2693	ARHGEF18	23370		229723_at
229723_at	-2.51216	10.3831	-17.4192	4.11258e-34	8.42155e-32	67.1119	TAGAP	117289		221971_x_at
200985_s_at	2.52794	7.99626	17.3758	5.07161e-34	1.027e-31	66.9033	CD59	966		200985_s_at
204633_s_at	-3.04524	6.98823	-17.366	5.31644e-34	1.07261e-31	66.8564	RPS6KA5	9252		204633_s_at
204881_s_at	3.14804	10.4947	17.3417	5.97867e-34	1.20178e-31	66.7395	UGCG	7357		204881_s_at
217762_s_at	1.61494	11.7041	17.3247	6.48886e-34	1.29955e-31	66.658	RAB31	11031		217762_s_at
244154_at	-0.675964	2.5985	-17.3031	7.20335e-34	1.43738e-31	66.554	DDHD1	80821		201648_at
201648_at	-1.27042	9.51484	-17.2917	7.61382e-34	1.51376e-31	66.4989	JAK1	3716		224967_at
224967_at	3.41364	10.0866	17.2888	7.71916e-34	1.52915e-31	66.4852	UGCG	7357		207485_x_at
207485_x_at	-1.69809	3.56762	-17.2848	7.87179e-34	1.55376e-31	66.4657	BTN3A1	11119		202446_s_at
202446_s_at	2.33527	11.4676	17.2748	8.26168e-34	1.62485e-31	66.4176	PLSCR1	5359		235175_at
235175_at	-2.25743	4.83473	-17.2636	8.72311e-34	1.70945e-31	66.3635	GBP4	115361		213926_s_at
213926_s_at	2.41911	7.97809	17.2593	8.90354e-34	1.73858e-31	66.3431	AGFG1	3267		213198_at
213198_at	2.0508	7.09611	17.2544	9.11912e-34	1.77433e-31	66.3193	ACVR1B	91		233411_at
212082_s_at	1.62175	13.2794	17.2278	1.03737e-33	2.00417e-31	66.191	MYL6	4637		212082_s_at
204039_at	1.58658	7.90144	17.1944	1.2192e-33	2.34718e-31	66.0302	CEBPA	1050		204039_at
223354_x_at	1.53983	5.3987	17.1909	1.24057e-33	2.37993e-31	66.013	MFF	56947		223354_x_at
201350_at	1.55892	9.43728	17.1844	1.28022e-33	2.44741e-31	65.9816	FLOT2	2319		201350_at
201482_at	2.15197	6.65786	17.1761	1.33274e-33	2.53893e-31	65.9416	QSOX1	5768		201482_at
225204_at	-1.54159	8.59527	-17.1718	1.36068e-33	2.58316e-31	65.921	PPTC7	160760		225204_at
217995_at	1.60249	10.4408	17.1703	1.37069e-33	2.59317e-31	65.9137	SQOR	58472		217995_at
204770_at	-1.20479	2.60179	-17.1671	1.39202e-33	2.62444e-31	65.8983	TAP2	6891		204770_at
226279_at	-1.41664	2.57307	-17.1629	1.42055e-33	2.66903e-31	65.8781	PRSS23	11098		226279_at
202430_s_at	2.59088	10.7457	17.158	1.45492e-33	2.72424e-31	65.8543	PLSCR1	5359		202430_s_at
205005_s_at	-2.71378	3.28379	-17.134	1.63502e-33	3.05101e-31	65.7381	NMT2	9397		205005_s_at
223566_s_at	-1.23764	3.11814	-17.1118	1.82084e-33	3.38621e-31	65.631	BCOR	54880		223566_s_at
214971_s_at	-1.86344	3.12234	-17.1041	1.88998e-33	3.50288e-31	65.5939	ST6GAL1	6480		214971_s_at
221765_at	3.48946	9.06933	17.0934	1.99163e-33	3.6788e-31	65.5417	UGCG	7357		221765_at
226625_at	-2.43778	4.11665	-17.047	2.4949e-33	4.59289e-31	65.3175	TGFBR3	7049		226625_at
201557_at	-1.06136	5.21365	-17.0441	2.53081e-33	4.64335e-31	65.3032	VAMP2	6844		203430_at
203430_at	1.65558	8.77316	17.0397	2.58504e-33	4.72699e-31	65.2821	HEBP2	23593		1555638_a_at
1555638_a_at	3.45023	9.32928	17.0307	2.7013e-33	4.90675e-31	65.2383	SAMSN1	64092		228437_at
228437_at	2.41878	5.95786	17.0298	2.71388e-33	4.91329e-31	65.2337	CNIH4	29097		1552542_s_at
1552542_s_at	-2.47051	5.36513	-17.01	2.98814e-33	5.39197e-31	65.1379	TAGAP	117289		1559410_at
1553220_at	-0.518379	2.43273	-16.9594	3.82468e-33	6.85621e-31	64.8922	FAM117B	150864		209770_at
211282_x_at	-0.889413	2.87606	-16.9444	4.1144e-33	7.35147e-31	64.8195	TNFRSF25	8718		203298_s_at
209770_at	-2.43954	6.25915	-16.9408	4.18757e-33	7.45782e-31	64.8019	BTN3A1	11119		209163_at
203298_s_at	-1.47085	5.96575	-16.9328	4.35381e-33	7.70371e-31	64.7632	JARID2	3720		224009_x_at
209163_at	-1.54075	2.71327	-16.906	4.96231e-33	8.75208e-31	64.633	CYB561	1534		223952_x_at
211210_x_at	-0.435718	2.4238	-16.893	5.28913e-33	9.29849e-31	64.5695	SH2D1A	4068		205896_at
207805_s_at	1.08499	8.11801	16.8223	7.47294e-33	1.30956e-30	64.2254	PSMD9	5715		211822_s_at
224009_x_at	3.76792	9.22218	16.8175	7.65126e-33	1.33653e-30	64.2019	DHRS9	10170		218310_at
206608_s_at	-0.487698	2.42916	-16.8145	7.76356e-33	1.35182e-30	64.1874	RPGRIP1	57096		224918_x_at
223952_x_at	3.6372	9.25617	16.7907	8.72181e-33	1.51386e-30	64.0715	DHRS9	10170		228065_at
205896_at	2.20691	9.06212	16.7738	9.47367e-33	1.63398e-30	63.9892	SLC22A4	6583		217118_s_at
211822_s_at	-2.40976	3.84019	-16.7698	9.6633e-33	1.66145e-30	63.9695	NLRP1	22861		236140_at
201681_s_at	-0.695263	2.53871	-16.7394	1.12157e-32	1.92231e-30	63.8211	DLG5	9231		225793_at
224918_x_at	2.79554	8.71907	16.7098	1.29677e-32	2.20876e-30	63.6766	MGST1	4257		205202_at
228065_at	-1.95953	4.36837	-16.6841	1.47152e-32	2.49861e-30	63.5508	BCL9L	283149		1562031_at
217118_s_at	1.86299	8.88095	16.6832	1.4779e-32	2.50168e-30	63.5465	KIAA0930	23313		217977_at
207681_at	-0.990457	3.98716	-16.6673	1.59778e-32	2.69625e-30	63.4688	CXCR3	2833		208857_s_at
236140_at	2.47666	7.55933	16.6603	1.65408e-32	2.77414e-30	63.4343	GCLM	2730		1557078_at
225793_at	-1.22519	7.21299	-16.6511	1.73036e-32	2.8932e-30	63.3894	LIX1L	128077		227925_at
205202_at	1.78064	9.93608	16.6501	1.73886e-32	2.89854e-30	63.3846	PCMT1	5110		231736_x_at
1562031_at	2.21883	7.18066	16.642	1.80987e-32	3.00211e-30	63.3447	JAK2	3717		208659_at
217977_at	1.20188	11.6907	16.6418	1.81197e-32	3.00211e-30	63.3436	MSRB1	51734		229625_at
208857_s_at	1.91336	9.11617	16.638	1.846e-32	3.04925e-30	63.325	PCMT1	5110		227093_at
1557078_at	-1.8361	2.86333	-16.6294	1.92552e-32	3.17102e-30	63.283	SLFN5	162394		217763_s_at
227925_at	3.33397	6.49472	16.6019	2.20485e-32	3.62012e-30	63.1482	GSEC	399972		233706_at
231736_x_at	2.639	8.26199	16.5985	2.24193e-32	3.66998e-30	63.1316	MGST1	4257		213349_at
208659_at	1.33125	11.4746	16.5973	2.25498e-32	3.68033e-30	63.1258	CLIC1	1192		215783_s_at
229625_at	-2.23565	4.49728	-16.5933	2.30021e-32	3.74297e-30	63.106	GBP5	115362		243999_at
227093_at	-1.49369	4.33085	-16.5406	2.98172e-32	4.83755e-30	62.8477	USP36	57602		226757_at
217763_s_at	1.68154	11.7983	16.5266	3.19545e-32	5.16897e-30	62.7787	RAB31	11031		225783_at
219233_s_at	-0.614039	2.4908	-16.5127	3.42152e-32	5.51834e-30	62.7107	GSDMB	55876		202326_at
213349_at	-1.79023	4.48768	-16.4955	3.7243e-32	5.97144e-30	62.6262	TMCC1	23023		209504_s_at
235956_at	-0.334238	2.4113	-16.4899	3.82864e-32	6.12079e-30	62.5987	CEP126	57562		1569666_s_at
215783_s_at	2.30533	9.22098	16.4812	3.99757e-32	6.37221e-30	62.5557	ALPL	249		239780_at
201934_at	-1.10913	8.55935	-16.4767	4.08567e-32	6.49371e-30	62.534	WDR82	80335		207351_s_at
243999_at	-2.47303	3.76656	-16.4437	4.81096e-32	7.60229e-30	62.3713	SLFN5	162394		200984_s_at
226757_at	-4.29286	4.58958	-16.4388	4.92896e-32	7.7663e-30	62.3472	IFIT2	3433		201957_at
225783_at	1.646	9.73737	16.4175	5.47445e-32	8.59586e-30	62.2427	UBE2F	140739		219938_s_at
202326_at	-1.20071	4.42497	-16.4171	5.48688e-32	8.59586e-30	62.2404	EHMT2	10919		207384_at
209504_s_at	-1.55086	3.19063	-16.4161	5.51363e-32	8.60719e-30	62.2356	PLEKHB1	58473		1565162_s_at
238484_s_at	-0.168818	2.39086	-16.4143	5.56163e-32	8.6387e-30	62.227	SSBP2	23635		210101_x_at
207351_s_at	-1.36623	2.84345	-16.3918	6.2161e-32	9.60072e-30	62.1162	SH2D2A	9047		209375_at
200984_s_at	2.46831	7.56906	16.3843	6.45175e-32	9.9366e-30	62.0791	CD59	966		209602_s_at
201957_at	-1.54807	3.96098	-16.381	6.55739e-32	1.00709e-29	62.063	PPP1R12B	4660		218077_s_at
219938_s_at	2.53667	7.39084	16.374	6.78882e-32	1.03972e-29	62.0284	PSTPIP2	9050		220330_s_at
207384_at	4.25702	9.45762	16.3721	6.85272e-32	1.04366e-29	62.0191	PGLYRP1	8993		210113_s_at
1565162_s_at	2.9246	8.24606	16.37	6.92696e-32	1.05186e-29	62.0084	MGST1	4257		210191_s_at
210101_x_at	1.80152	9.6827	16.3689	6.96298e-32	1.05186e-29	62.0032	SH3GLB1	51100		224837_at
209375_at	-1.40881	6.14987	-16.3689	6.96431e-32	1.05186e-29	62.003	XPC	7508		242714_at
209602_s_at	-1.17427	2.55569	-16.336	8.1976e-32	1.23472e-29	61.8407	GATA3	2625		205716_at
218077_s_at	1.41639	6.3935	16.3327	8.32957e-32	1.25115e-29	61.8248	ZDHHC3	51304		202859_x_at
220330_s_at	3.26462	10.9574	16.3199	8.87512e-32	1.32944e-29	61.7616	SAMSN1	64092		202524_s_at
227113_at	-0.663557	2.67424	-16.3156	9.06978e-32	1.35489e-29	61.74	ADHFE1	137872		218284_at
210113_s_at	-2.21917	5.13147	-16.2823	1.06982e-31	1.59381e-29	61.5756	NLRP1	22861		221874_at
225744_at	-0.850223	2.93978	-16.2758	1.105e-31	1.64173e-29	61.5434	ZDHHC8	29801		222832_s_at
210191_s_at	2.19663	5.86346	16.2748	1.11043e-31	1.64534e-29	61.5385	PHTF1	10745		225432_s_at
224837_at	-1.60393	8.08161	-16.243	1.30017e-31	1.91747e-29	61.3814	FOXP1	27086		201186_at
242714_at	2.1135	7.7875	16.2428	1.30111e-31	1.91747e-29	61.3807	LOC101928429	101928429		1553723_at
205716_at	2.12971	6.28217	16.242	1.30663e-31	1.92043e-29	61.3765	SLC25A40	55972		218101_s_at
202859_x_at	-3.36946	3.15625	-16.2388	1.32775e-31	1.94624e-29	61.3605	CXCL8	3576		220001_at
202524_s_at	-2.61533	5.79884	-16.2337	1.36166e-31	1.98907e-29	61.3354	SPOCK2	9806		201105_at
223189_x_at	-1.02185	8.45005	-16.2333	1.36424e-31	1.98907e-29	61.3335	KMT2E	55904		230464_at
218284_at	-1.73085	4.12852	-16.226	1.41483e-31	2.05734e-29	61.2972	SMAD3	4088		225941_at
221874_at	-1.59153	2.65947	-16.2249	1.42219e-31	2.06255e-29	61.2921	KIAA1324	57535		236199_at
222832_s_at	1.39816	8.66677	16.2225	1.43961e-31	2.08229e-29	61.2799	MFF	56947		219799_s_at
201186_at	1.46532	7.48764	16.1781	1.79481e-31	2.57562e-29	61.0604	LRPAP1	4043		209091_s_at
1553723_at	2.07122	9.17313	16.1705	1.86446e-31	2.66856e-29	61.0224	ADGRG3	222487		206440_at
225641_at	-0.981129	4.18983	-16.1622	1.94315e-31	2.76671e-29	60.9813	MEF2D	4209		226869_at
220001_at	2.56585	10.5534	16.1591	1.97265e-31	2.80142e-29	60.9663	PADI4	23569		1555486_a_at
212981_s_at	-1.06609	2.65366	-16.1477	2.08834e-31	2.95803e-29	60.9095	TCAF1	9747		208864_s_at
201105_at	2.40729	11.6569	16.1328	2.24887e-31	3.17719e-29	60.8358	LGALS1	3956		213836_s_at
230464_at	-2.52023	4.267	-16.127	2.31479e-31	3.26188e-29	60.807	S1PR5	53637		1553681_a_at
225941_at	1.93351	8.7561	16.1264	2.32159e-31	3.26306e-29	60.8041	EIF4E3	317649		201369_s_at
219799_s_at	3.50533	8.12466	16.1191	2.40777e-31	3.36688e-29	60.7678	DHRS9	10170		1559025_at
209091_s_at	1.70734	10.4064	16.1099	2.52103e-31	3.51448e-29	60.722	SH3GLB1	51100		210449_x_at
206440_at	2.66328	5.79536	16.1095	2.52618e-31	3.51448e-29	60.72	LIN7A	8825		208748_s_at
226869_at	-1.17965	2.67592	-16.1056	2.57522e-31	3.56687e-29	60.7008	MEGF6	1953		202498_s_at
1557954_at	-0.934938	2.98635	-16.1055	2.57689e-31	3.56687e-29	60.7002	TXLNG	55787		202874_s_at
231919_at	-0.824204	2.65079	-16.1009	2.63596e-31	3.63942e-29	60.6776	DBT	1629		1554433_a_at
1555486_a_at	-1.60999	4.63975	-16.0913	2.76495e-31	3.80791e-29	60.63	PRR5L	79899		212723_at
225137_at	-1.06588	3.10931	-16.0904	2.77828e-31	3.81664e-29	60.6253	NFATC3	4775		204714_s_at
208864_s_at	2.59295	9.52518	16.0883	2.80723e-31	3.84675e-29	60.6149	TXN	7295		225139_at
213836_s_at	2.14039	8.36996	16.0836	2.87337e-31	3.92753e-29	60.5917	WIPI1	55062		1554016_a_at
1553681_a_at	-3.23319	5.12111	-16.0807	2.91573e-31	3.97549e-29	60.5772	PRF1	5551		231644_at
201369_s_at	-2.19559	6.52805	-16.0608	3.21939e-31	4.37862e-29	60.4785	ZFP36L2	678		210555_s_at
1559025_at	-1.43566	2.94307	-16.0586	3.25602e-31	4.41744e-29	60.4672	2019-09-09	10801		206761_at
210449_x_at	2.41996	8.59093	16.0453	3.47821e-31	4.7072e-29	60.4015	MAPK14	1432		226733_at
208748_s_at	1.99104	6.76568	16.0433	3.51359e-31	4.74335e-29	60.3914	FLOT1	10211		230631_s_at
202498_s_at	1.81096	9.70299	16.0422	3.5329e-31	4.75766e-29	60.386	SLC2A3	6515		1554503_a_at
202874_s_at	2.61529	8.66338	16.0408	3.55778e-31	4.7794e-29	60.379	ATP6V1C1	528		244313_at
1554433_a_at	-1.34805	2.70294	-16.0143	4.06012e-31	5.43774e-29	60.2475	ZNF146	7705		220684_at
212723_at	1.68443	7.66199	16.014	4.06774e-31	5.43774e-29	60.2456	JMJD6	23210		225366_at
204714_s_at	2.38168	8.77384	15.9995	4.37322e-31	5.83185e-29	60.1735	F5	2153		222025_s_at
225139_at	-1.41202	5.65253	-15.9885	4.61889e-31	6.14447e-29	60.1191	NFATC3	4775		208858_s_at
227420_at	-1.05091	2.87367	-15.9867	4.66147e-31	6.18607e-29	60.1099	TNFAIP8L1	126282		228648_at
207416_s_at	-1.01173	4.4184	-15.9799	4.82181e-31	6.38335e-29	60.0762	NFATC3	4775		226372_at
1554016_a_at	1.618	7.4067	15.9784	4.85983e-31	6.41815e-29	60.0684	USB1	79650		226353_at
210555_s_at	-1.72534	6.49542	-15.9566	5.41699e-31	7.11956e-29	59.9603	NFATC3	4775		213624_at
206761_at	-1.67596	3.38521	-15.9505	5.58673e-31	7.32504e-29	59.9296	CD96	10225		219734_at
226733_at	4.3689	7.45973	15.9385	5.93188e-31	7.75898e-29	59.8699	PFKFB2	5208		235818_at
230631_s_at	3.37307	5.71316	15.9022	7.11408e-31	9.28311e-29	59.6889	IL10RB-DT	100288432		233555_s_at
1554503_a_at	2.11311	7.47131	15.8751	8.14583e-31	1.06041e-28	59.5541	OSCAR	126014		201367_s_at
213996_at	-0.773993	2.67968	-15.867	8.48519e-31	1.10073e-28	59.5134	YPEL1	29799		228528_at
244313_at	2.2552	9.92384	15.8105	1.1266e-30	1.45619e-28	59.2311	CR1	1378		201739_at
207988_s_at	0.956529	11.9596	15.8086	1.13704e-30	1.46614e-28	59.2219	ARPC2	10109		213069_at
236266_at	-0.836717	2.62626	-15.8082	1.13966e-30	1.46614e-28	59.2196	RORA	6095		230489_at
220684_at	-1.98138	4.21458	-15.793	1.22972e-30	1.57828e-28	59.1439	TBX21	30009		221087_s_at
209993_at	-1.06676	2.56211	-15.7902	1.24736e-30	1.59718e-28	59.1297	ABCB1	5243		243051_at
225366_at	2.59279	6.59053	15.7884	1.25861e-30	1.60782e-28	59.1208	PGM2	55276		212641_at
205019_s_at	-1.14436	2.98031	-15.755	1.48865e-30	1.89725e-28	58.9536	VIPR1	7433		213817_at
225112_at	-1.03554	3.7416	-15.7485	1.53794e-30	1.95551e-28	58.9211	ABI2	10152		232231_at
222025_s_at	3.12005	5.29926	15.7311	1.67893e-30	2.12983e-28	58.8338	OPLAH	26873		210829_s_at
208858_s_at	-2.03266	6.30302	-15.7298	1.68938e-30	2.13812e-28	58.8276	ESYT1	23344		205322_s_at
228648_at	2.03713	8.85165	15.7242	1.738e-30	2.19458e-28	58.7993	LRG1	116844		214255_at
226372_at	-1.88839	7.21959	-15.7219	1.75764e-30	2.21426e-28	58.7882	CHST11	50515		204218_at
226353_at	1.50368	8.67466	15.7076	1.88865e-30	2.37384e-28	58.7166	SPPL2A	84888		211067_s_at
213624_at	4.52081	9.37938	15.7004	1.9589e-30	2.45649e-28	58.6802	SMPDL3A	10924		212259_s_at
219734_at	-2.10673	3.78486	-15.6987	1.97601e-30	2.47227e-28	58.6715	SIDT1	54847		212602_at
235818_at	2.7674	6.79928	15.6612	2.38595e-30	2.97835e-28	58.4838	VSTM1	284415		202208_s_at
233555_s_at	-2.2971	3.93254	-15.6552	2.45914e-30	3.06272e-28	58.4537	SULF2	55959		204861_s_at
203716_s_at	-1.09836	2.64726	-15.6376	2.68677e-30	3.33862e-28	58.3655	DPP4	1803		210386_s_at
201367_s_at	-2.07468	6.98703	-15.6279	2.82183e-30	3.4985e-28	58.3167	ZFP36L2	678		212593_s_at
201739_at	-2.70898	6.66536	-15.6149	3.01341e-30	3.71915e-28	58.2513	SGK1	6446		209569_x_at
213069_at	-1.59894	3.23297	-15.6045	3.17545e-30	3.9103e-28	58.1991	HEG1	57493		211561_x_at
230489_at	-1.87683	4.10931	-15.6029	3.20173e-30	3.93381e-28	58.1909	CD5	921		210039_s_at
221087_s_at	-1.83018	4.47119	-15.5911	3.39767e-30	4.16519e-28	58.1317	APOL3	80833		220739_s_at
243051_at	1.61578	6.43487	15.582	3.55649e-30	4.35014e-28	58.0862	CNIH4	29097		218667_at
212641_at	-1.56675	3.28279	-15.5764	3.65828e-30	4.46466e-28	58.0581	HIVEP2	3097		219890_at
233827_s_at	-0.978229	2.88011	-15.5441	4.30726e-30	5.23874e-28	57.8955	SUPT16H	11198		220603_s_at
213817_at	2.87721	8.9956	15.5439	4.31172e-30	5.23874e-28	57.8944	IRAK3	11213		210128_s_at
204484_at	-1.03531	4.25363	-15.5429	4.33329e-30	5.25327e-28	57.8895	PIK3C2B	5287		210610_at
232231_at	-2.22252	6.5055	-15.5368	4.46929e-30	5.40616e-28	57.8587	RUNX2	860		219757_s_at
210829_s_at	-1.31113	3.90325	-15.5309	4.60434e-30	5.55723e-28	57.829	SSBP2	23635		204554_at
205038_at	-0.72863	7.45438	-15.5271	4.69303e-30	5.65179e-28	57.81	IKZF1	10320		212823_s_at
205322_s_at	1.4484	7.46325	15.5257	4.72672e-30	5.67985e-28	57.8029	MTF1	4520		202497_x_at
214255_at	-1.81447	3.75667	-15.5244	4.75847e-30	5.70547e-28	57.7962	ATP10A	57194		230987_at
204218_at	1.96841	6.41229	15.5215	4.82719e-30	5.7752e-28	57.782	ANAPC15	25906		203912_s_at
211067_s_at	2.29244	7.63872	15.507	5.19476e-30	6.20139e-28	57.7089	GAS7	8522		241494_at
212259_s_at	-1.89286	4.91573	-15.4944	5.53645e-30	6.59489e-28	57.6454	PBXIP1	57326		212607_at
212602_at	1.82984	7.14716	15.4877	5.72635e-30	6.80626e-28	57.6118	WDFY3	23001		239893_at
202208_s_at	-2.1883	6.05251	-15.4809	5.92784e-30	7.01525e-28	57.5774	ARL4C	10123		201368_at
204861_s_at	2.5065	7.96443	15.4567	6.69966e-30	7.91153e-28	57.4555	NAIP	4671		210145_at
210678_s_at	0.730354	4.82542	15.439	7.32843e-30	8.63538e-28	57.3662	AGPAT2	10555		223514_at
210386_s_at	1.24201	8.10032	15.4356	7.45251e-30	8.76271e-28	57.3494	MTX1	4580		234594_at
209569_x_at	-1.25017	2.88308	-15.3901	9.38756e-30	1.09907e-27	57.1195	NSG1	27065		204860_s_at
211561_x_at	2.32919	8.41192	15.3867	9.55003e-30	1.1157e-27	57.1024	MAPK14	1432		205147_x_at
210039_s_at	-2.52273	4.00676	-15.3831	9.72624e-30	1.13386e-27	57.0842	PRKCQ	5588		213947_s_at
220739_s_at	-1.5608	4.38873	-15.3718	1.02999e-29	1.19818e-27	57.0272	CNNM3	26505		232876_at
218667_at	-1.5736	5.63294	-15.3705	1.03643e-29	1.20312e-27	57.0209	PJA1	64219		210569_s_at
219890_at	3.95488	7.15178	15.3606	1.09017e-29	1.26282e-27	56.9706	CLEC5A	23601		229373_at
220603_s_at	2.34252	8.99559	15.3545	1.12404e-29	1.2993e-27	56.9401	MCTP2	55784		204747_at
210128_s_at	1.8179	7.1677	15.3483	1.16046e-29	1.33856e-27	56.9084	LTB4R	1241		205513_at
210610_at	2.71302	4.84746	15.3392	1.21516e-29	1.3963e-27	56.8625	CEACAM1	634		228046_at
219757_s_at	1.6678	9.49461	15.3391	1.21562e-29	1.3963e-27	56.8621	TMEM260	54916		203708_at
204554_at	1.74995	8.70693	15.3206	1.33549e-29	1.53077e-27	56.7684	PPP1R3D	5509		205965_at
212823_s_at	-1.36562	5.04377	-15.3195	1.34264e-29	1.53477e-27	56.7631	PLEKHG3	26030		207704_s_at
202497_x_at	2.0341	9.45207	15.3192	1.34459e-29	1.53477e-27	56.7617	SLC2A3	6515		1558525_at
203912_s_at	1.46006	8.02689	15.3026	1.4629e-29	1.66287e-27	56.6777	DNASE1L1	1774		211306_s_at
212607_at	-1.22563	3.8909	-15.2824	1.62113e-29	1.8351e-27	56.5754	AKT3	10000		228532_at
201368_at	-2.25988	9.31432	-15.2689	1.73664e-29	1.95774e-27	56.5068	ZFP36L2	678		1558827_a_at
210145_at	2.07175	5.71889	15.2623	1.79589e-29	2.02038e-27	56.4734	PLA2G4A	5321		202510_s_at
223514_at	-1.17938	3.77173	-15.2591	1.82484e-29	2.04873e-27	56.4575	CARD11	84433		238983_at
207826_s_at	-1.14536	2.88552	-15.2576	1.83902e-29	2.06041e-27	56.4498	ID3	3399		223482_at
234594_at	-2.23108	4.77141	-15.2329	2.0854e-29	2.33169e-27	56.3245	ITPK1-AS1	319085		202872_at
204860_s_at	2.97511	9.52348	15.2188	2.23952e-29	2.4989e-27	56.2535	NAIP	4671		224356_x_at
205147_x_at	1.20734	10.6026	15.2044	2.41093e-29	2.68468e-27	56.1801	NCF4	4689		203413_at
204066_s_at	-0.477892	2.42973	-15.1961	2.51388e-29	2.79362e-27	56.1384	AGAP1	116987		219271_at
202347_s_at	0.9171	7.47188	15.1933	2.55078e-29	2.82888e-27	56.1239	UBE2K	3093		216863_s_at
213947_s_at	-1.18334	6.08748	-15.1863	2.6431e-29	2.92534e-27	56.0885	NUP210	23225		202441_at
210569_s_at	1.75836	6.90471	15.1672	2.9133e-29	3.21139e-27	55.9916	SIGLEC9	27180		214183_s_at
204747_at	-3.38407	4.56791	-15.1451	3.25986e-29	3.57203e-27	55.8796	IFIT3	3437		221916_at
205513_at	4.96494	9.01367	15.1451	3.26007e-29	3.57203e-27	55.8795	TCN1	6947		226074_at
228046_at	-1.8401	3.06541	-15.1362	3.41087e-29	3.72979e-27	55.8345	ZNF827	152485		217502_at
49452_at	-0.696707	2.91296	-15.1355	3.42303e-29	3.73561e-27	55.831	ACACB	32		233748_x_at
203708_at	-2.42873	5.64061	-15.1267	3.57992e-29	3.89905e-27	55.7863	PDE4B	5142		212360_at
205965_at	1.6105	7.14378	15.11	3.89816e-29	4.23721e-27	55.7015	BATF	10538		231929_at
207704_s_at	2.47456	6.2491	15.1052	3.9956e-29	4.33451e-27	55.6769	GAS7	8522		241652_x_at
211306_s_at	2.45096	5.12857	15.0922	4.26963e-29	4.61348e-27	55.6108	FCAR	2204		224972_at
228532_at	1.76761	10.4148	15.0874	4.37439e-29	4.71735e-27	55.5867	C1orf162	128346		211478_s_at
1558827_a_at	-1.61864	2.95852	-15.0796	4.55305e-29	4.90035e-27	55.5468	ZNF831	128611		212057_at
226549_at	-0.570255	2.48201	-15.0769	4.61636e-29	4.95873e-27	55.5331	SBK1	388228		243154_at
202510_s_at	-2.39748	6.69425	-15.0489	5.3248e-29	5.7085e-27	55.3908	TNFAIP2	7127		1559910_at
238983_at	2.89661	6.37651	15.0342	5.74144e-29	6.14312e-27	55.3158	NSUN7	79730		204159_at
223482_at	1.85619	7.30798	15.0259	5.99031e-29	6.39688e-27	55.2735	TMEM120A	83862		227030_at
202872_at	2.72331	7.45544	15.0224	6.09855e-29	6.49977e-27	55.2557	ATP6V1C1	528		242384_at
203297_s_at	-1.15716	7.63417	-15.0215	6.12426e-29	6.51447e-27	55.2515	JARID2	3720		226121_at
224356_x_at	1.82059	9.16375	15.0171	6.26398e-29	6.65015e-27	55.229	MS4A6A	64231		231075_x_at
203413_at	-3.61095	5.32462	-15.0117	6.43978e-29	6.82354e-27	55.2015	NELL2	4753		1562528_at
219271_at	3.17929	6.86628	15.0011	6.79933e-29	7.19058e-27	55.1474	GALNT14	79623		223228_at
216863_s_at	-1.23059	4.58294	-14.9938	7.05858e-29	7.45034e-27	55.1101	MORC2	22880		219922_s_at
202652_at	-0.727766	2.51386	-14.9928	7.09345e-29	7.47273e-27	55.1052	APBB1	322		214909_s_at
202441_at	1.87819	9.00864	14.9715	7.90983e-29	8.31673e-27	54.9967	ERLIN1	10613		226541_at
214183_s_at	-1.74892	3.07891	-14.952	8.73939e-29	9.15376e-27	54.8973	TKTL1	8277		203528_at
221916_at	-1.29544	2.81814	-14.9295	9.80766e-29	1.0253e-26	54.7825	NEFL	4747		207072_at
226074_at	1.90775	8.53936	14.9239	1.00925e-28	1.05307e-26	54.7539	PPM1M	132160		212991_at
217502_at	-3.85691	4.33424	-14.9229	1.01437e-28	1.05639e-26	54.7489	IFIT2	3433		240027_at
211584_s_at	-1.07039	4.56686	-14.9193	1.0333e-28	1.07407e-26	54.7305	NPAT	4863		220404_at
220888_s_at	-0.803121	2.71805	-14.9173	1.04375e-28	1.08286e-26	54.7205	CASS4	57091		202479_s_at
233748_x_at	-1.33472	2.96366	-14.9016	1.13161e-28	1.17179e-26	54.64	PRKAG2	51422		210609_s_at
211685_s_at	-0.341343	2.4067	-14.8972	1.157e-28	1.19582e-26	54.6179	NCALD	83988		236172_at
212360_at	-1.79588	6.5013	-14.8897	1.20228e-28	1.24027e-26	54.5796	AMPD2	271		207795_s_at
201965_s_at	-1.16105	5.8349	-14.8728	1.31163e-28	1.34944e-26	54.4929	SETX	23064		204529_s_at
231929_at	-1.77662	2.98451	-14.8725	1.31304e-28	1.34944e-26	54.4918	IKZF2	22807		218091_at
241652_x_at	1.99333	7.04382	14.8671	1.35007e-28	1.3849e-26	54.4641	LIN7A	8825		1560259_at
224972_at	1.97008	7.03089	14.8547	1.43881e-28	1.47316e-26	54.4007	ROMO1	140823		237071_at
211478_s_at	-1.85657	2.84325	-14.8267	1.66114e-28	1.69762e-26	54.2576	DPP4	1803		228758_at
212057_at	-2.1176	5.73766	-14.8213	1.70753e-28	1.74112e-26	54.2302	GSE1	23199		218060_s_at
204159_at	2.40433	6.2912	14.8137	1.77581e-28	1.80134e-26	54.1911	CDKN2C	1031		202730_s_at
227030_at	-1.48484	3.95243	-14.8117	1.79394e-28	1.81403e-26	54.181	IKZF3	22806		202084_s_at
214221_at	-0.775481	2.57596	-14.8116	1.79496e-28	1.81403e-26	54.1804	ALMS1	7840		229881_at
226121_at	1.67945	7.21281	14.8073	1.83466e-28	1.84634e-26	54.1586	DHRS13	147015		225787_at
223228_at	-1.79659	3.1137	-14.7928	1.97687e-28	1.97596e-26	54.0843	RTL6	84247		223922_x_at
219922_s_at	-1.41371	3.36992	-14.7893	2.0124e-28	2.00781e-26	54.0665	LTBP3	4054		209841_s_at
202879_s_at	-0.973551	3.94175	-14.7859	2.04789e-28	2.0395e-26	54.0491	CYTH1	9267		207677_s_at
202116_at	-1.05017	7.06933	-14.7824	2.08541e-28	2.07308e-26	54.031	DPF2	5977		224864_at
214909_s_at	2.50435	6.59348	14.7802	2.10906e-28	2.09279e-26	54.0198	DDAH2	23564		242509_at
225407_at	-0.885617	9.26597	-14.7757	2.15785e-28	2.13732e-26	53.997	MBP	4155		203547_at
226541_at	1.80343	7.04315	14.7659	2.26938e-28	2.24373e-26	53.9468	FBXO30	84085		226259_at
203528_at	-1.53236	7.33454	-14.7611	2.32636e-28	2.29592e-26	53.9221	SEMA4D	10507		203090_at
207072_at	2.39893	10.8592	14.7568	2.37823e-28	2.34288e-26	53.9002	IL18RAP	8807		205298_s_at
212771_at	-1.14712	2.83301	-14.7537	2.41648e-28	2.37628e-26	53.8843	FAM171A1	221061		227900_at
212991_at	1.63792	5.93489	14.74	2.59246e-28	2.54475e-26	53.8142	FBXO9	26268		227055_at
240027_at	2.34176	5.41336	14.7346	2.66569e-28	2.61194e-26	53.7865	LIN7A	8825		212594_at
220404_at	1.83785	8.62018	14.7313	2.71178e-28	2.65235e-26	53.7694	ADGRG3	222487		1552554_a_at
202479_s_at	-1.61512	3.53731	-14.7223	2.83967e-28	2.77249e-26	53.7235	TRIB2	28951		1563217_at
210609_s_at	3.58945	6.10186	14.7	3.18574e-28	3.10482e-26	53.609	TP53I3	9540		218910_at
236172_at	1.7508	7.96606	14.6883	3.38261e-28	3.29082e-26	53.5492	LTB4R	1241		224608_s_at
1556047_s_at	-0.921247	2.71231	-14.6847	3.44564e-28	3.34619e-26	53.5308	MAGEE1	57692		229021_at
35671_at	-0.810876	4.0706	-14.683	3.47625e-28	3.36993e-26	53.522	GTF3C1	2975		238469_at
207795_s_at	-2.15141	2.86943	-14.6801	3.52845e-28	3.41448e-26	53.5072	KLRD1	3824		223280_x_at
204529_s_at	-1.87567	3.24241	-14.6779	3.56845e-28	3.44709e-26	53.496	TOX	9760		242388_x_at
219566_at	-1.06731	3.61425	-14.6549	4.01776e-28	3.87427e-26	53.3778	PLEKHF1	79156		229952_at
218091_at	2.46539	8.71161	14.651	4.10035e-28	3.94694e-26	53.3576	AGFG1	3267		218130_at
228758_at	2.10183	11.3343	14.6333	4.49036e-28	4.29966e-26	53.2671	BCL6	604		210426_x_at
214579_at	-0.810686	4.10784	-14.6322	4.51711e-28	4.31771e-26	53.2611	NIPAL3	57185		1553055_a_at
209782_s_at	-1.15459	4.24938	-14.6009	5.30742e-28	5.06428e-26	53.1005	DBP	1628		204497_at
203175_at	1.04134	11.0027	14.5975	5.40157e-28	5.14513e-26	53.083	RHOG	391		213090_s_at
218060_s_at	1.36096	7.19263	14.5877	5.68084e-28	5.40174e-26	53.0328	USB1	79650		229230_at
202084_s_at	-1.63628	9.1602	-14.5734	6.11661e-28	5.79594e-26	52.9592	SEC14L1	6397		227929_at
229881_at	-2.21908	3.2425	-14.5703	6.21314e-28	5.87722e-26	52.9436	KLF12	11278		207723_s_at
225787_at	1.65543	9.72807	14.5682	6.28082e-28	5.93098e-26	52.9328	UBE2F	140739		209570_s_at
223922_x_at	1.62088	8.92489	14.5528	6.80231e-28	6.40131e-26	52.8533	MS4A6A	64231		224838_at
209841_s_at	-2.52899	3.22509	-14.5477	6.98409e-28	6.56108e-26	52.8271	LRRN3	54674		220494_s_at
207677_s_at	1.27629	10.7645	14.5151	8.2629e-28	7.74913e-26	52.6596	NCF4	4689		226348_at
224864_at	1.24646	8.10193	14.5076	8.59123e-28	8.04324e-26	52.6208	SRA1	10011		207796_x_at
235145_at	1.16289	6.75273	14.5	8.93585e-28	8.33733e-26	52.5816	ZBTB7B	51043		212400_at
203547_at	-2.83864	5.18929	-14.4974	9.0527e-28	8.43196e-26	52.5686	CD4	920		235522_at
226259_at	2.01995	6.70365	14.4729	1.02768e-27	9.52345e-26	52.4423	EXOC6	54536		226026_at
203090_at	1.33486	6.84203	14.4591	1.10349e-27	1.02061e-25	52.3714	SDF2	6388		226459_at
205298_s_at	-1.37969	3.48087	-14.4589	1.10507e-27	1.02061e-25	52.37	BTN2A2	10385		244650_at
227900_at	-1.81801	3.13735	-14.454	1.13301e-27	1.04464e-25	52.3451	CBLB	868		218627_at
201677_at	-0.680502	2.91881	-14.4514	1.14842e-27	1.05529e-25	52.3317	HMCES	56941		212076_at
227055_at	4.93643	6.1118	14.4489	1.16372e-27	1.06756e-25	52.3185	METTL7B	196410		207840_at
1552554_a_at	3.07227	5.54466	14.4431	1.19903e-27	1.09627e-25	52.2887	NLRC4	58484		218414_s_at
218910_at	2.11899	5.38791	14.4311	1.27548e-27	1.16027e-25	52.2271	ANO10	55129		207111_at
224608_s_at	1.28889	6.9416	14.4309	1.27693e-27	1.16027e-25	52.226	VPS25	84313		227228_s_at
229021_at	1.56216	8.6023	14.4308	1.27752e-27	1.16027e-25	52.2255	MCTP2	55784		226969_at
238469_at	-1.83596	5.60737	-14.4168	1.37359e-27	1.24546e-25	52.1533	OGFRL1	79627		219681_s_at
223280_x_at	1.72136	8.92451	14.3903	1.57604e-27	1.42665e-25	52.0164	MS4A6A	64231		217787_s_at
211333_s_at	-0.506019	2.43796	-14.3799	1.66314e-27	1.50301e-25	51.9628	FASLG	356		211087_x_at
214220_s_at	-0.929495	3.58801	-14.3773	1.68587e-27	1.52104e-25	51.9493	ALMS1	7840		227889_at
203206_at	-1.02936	4.54797	-14.3593	1.85001e-27	1.66638e-25	51.8567	FAM53B	9679		228993_s_at
242388_x_at	-2.75073	6.27603	-14.3588	1.85491e-27	1.66804e-25	51.8541	TAGAP	117289		217825_s_at
229952_at	-1.98979	4.16724	-14.3535	1.90729e-27	1.71233e-25	51.8263	PLEKHG3	26030		200983_x_at
218130_at	1.18106	9.78522	14.3406	2.03878e-27	1.82738e-25	51.7599	CYBC1	79415		225441_x_at
216836_s_at	-0.784337	2.54642	-14.3356	2.09174e-27	1.87178e-25	51.7344	ERBB2	2064		1553952_at
210426_x_at	-1.24085	2.81241	-14.3294	2.16081e-27	1.93043e-25	51.702	RORA	6095		213958_at
1553055_a_at	-2.18699	3.19331	-14.3282	2.17448e-27	1.93948e-25	51.6957	SLFN5	162394		212535_at
215671_at	-1.15881	2.83749	-14.3237	2.22508e-27	1.98137e-25	51.6728	PDE4B	5142		229743_at
204497_at	-1.43072	3.32692	-14.321	2.25724e-27	2.00674e-25	51.6585	ADCY9	115		221142_s_at
212068_s_at	-0.946988	5.54311	-14.3123	2.36143e-27	2.09596e-25	51.6136	PRRC2B	84726		205702_at
213090_s_at	-1.57618	5.76622	-14.3103	2.38568e-27	2.11405e-25	51.6034	TAF4	6874		214032_at
229230_at	3.51386	6.73595	14.3059	2.44023e-27	2.15889e-25	51.5809	SLC51A	200931		210240_s_at
227929_at	1.87058	8.31114	14.2985	2.53588e-27	2.23989e-25	51.5426	LIN7A	8825		211816_x_at
207723_s_at	-1.21281	2.63568	-14.2873	2.68739e-27	2.36989e-25	51.4848	KLRC3	3823		210370_s_at
58308_at	-0.538596	3.08418	-14.2826	2.7542e-27	2.42489e-25	51.4603	TRIM62	55223		224698_at
209570_s_at	-1.3484	3.46339	-14.2754	2.85873e-27	2.51288e-25	51.4232	NSG1	27065		233700_at
224838_at	-1.44421	8.17714	-14.2677	2.97623e-27	2.60778e-25	51.3831	FOXP1	27086		237544_at
226348_at	-1.46082	5.42023	-14.2588	3.11578e-27	2.72133e-25	51.3374	FUT11	170384		209840_s_at
207796_x_at	-2.10728	3.5361	-14.2558	3.16513e-27	2.76002e-25	51.3218	KLRD1	3824		209286_at
212400_at	-2.25672	6.3635	-14.2455	3.33888e-27	2.90227e-25	51.2686	FAM102A	399665		204446_s_at
236047_at	-0.646832	2.45503	-14.2419	3.40251e-27	2.95289e-25	51.2497	XKR6	286046		221058_s_at
228566_at	-0.847932	2.75077	-14.2208	3.79715e-27	3.29016e-25	51.1404	RPRD1A	55197		225799_at
234402_at	-0.266319	2.40203	-14.2178	3.85562e-27	3.33554e-25	51.1252	YME1L1	10730		212689_s_at
235522_at	-1.51522	3.37906	-14.1995	4.2421e-27	3.66409e-25	51.0301	CLEC2D	29121		229005_at
226026_at	1.64008	7.26694	14.198	4.2752e-27	3.68685e-25	51.0223	DIRC2	84925		223451_s_at
226459_at	1.62099	10.7956	14.1899	4.45782e-27	3.83225e-25	50.9806	PIK3AP1	118788		207802_at
244650_at	1.62901	4.89592	14.1862	4.54375e-27	3.89999e-25	50.9616	OTULINL	54491		243729_at
204894_s_at	-1.14413	2.66032	-14.1842	4.59246e-27	3.93562e-25	50.951	AOC3	8639		202230_s_at
218029_at	-0.730286	2.58132	-14.1709	4.92203e-27	4.21146e-25	50.882	RIPOR1	79567		234978_at
201898_s_at	0.80379	7.98282	14.1696	4.95416e-27	4.23233e-25	50.8755	UBE2A	7319		57082_at
228984_at	-0.462794	2.55547	-14.1655	5.0607e-27	4.3166e-25	50.8543	CARNS1	57571		206618_at
218292_s_at	-1.06253	3.80194	-14.1575	5.27551e-27	4.49281e-25	50.8129	PRKAG2	51422		212375_at
218627_at	1.79498	7.26612	14.1497	5.49435e-27	4.67191e-25	50.7724	DRAM1	55332		37652_at
212076_at	-1.84935	3.79454	-14.1423	5.71086e-27	4.84846e-25	50.7339	KMT2A	4297		203454_s_at
207840_at	-2.23182	3.51977	-14.1405	5.76413e-27	4.8861e-25	50.7246	CD160	11126		1568830_at
218414_s_at	-1.48955	6.99081	-14.1393	5.80019e-27	4.90906e-25	50.7184	NDE1	54820		201189_s_at
232884_s_at	-0.264782	2.40171	-14.1319	6.02716e-27	5.09328e-25	50.6802	ZNF853	54753		222512_at
207111_at	2.72283	8.16408	14.1291	6.11676e-27	5.15633e-25	50.6655	ADGRE1	2015		213725_x_at
227228_s_at	-2.08655	3.84971	-14.129	6.12063e-27	5.15633e-25	50.6649	CCDC88C	440193		204820_s_at
226969_at	-1.37542	4.04424	-14.1068	6.87104e-27	5.7796e-25	50.5497	MTR	4548		242617_at
209368_at	-1.06843	2.58485	-14.1055	6.91819e-27	5.81032e-25	50.5428	EPHX2	2053		201356_at
219681_s_at	-1.4439	8.96156	-14.0911	7.45472e-27	6.25133e-25	50.4684	RAB11FIP1	80223		203616_at
217787_s_at	2.29355	6.93377	14.0883	7.56433e-27	6.33353e-25	50.4539	GALNT2	2590		91684_g_at
211087_x_at	2.27406	6.04287	14.0848	7.70347e-27	6.44017e-25	50.4357	MAPK14	1432		238581_at
227889_at	1.85826	8.9223	14.078	7.98057e-27	6.66164e-25	50.4005	LPCAT2	54947		219966_x_at
228993_s_at	-1.9234	6.20172	-14.0755	8.08582e-27	6.73921e-25	50.3875	BBIP1	92482		218638_s_at
217825_s_at	2.04714	7.42674	14.0609	8.72723e-27	7.26273e-25	50.3115	UBE2J1	51465		211902_x_at
200983_x_at	2.59516	7.4542	14.053	9.09523e-27	7.55747e-25	50.2703	CD59	966		243256_at
225441_x_at	1.65843	7.40664	14.0519	9.14345e-27	7.58601e-25	50.265	NAA38	84316		226276_at
1558304_s_at	-0.514217	3.28014	-14.0444	9.51082e-27	7.87885e-25	50.2258	TSEN54	283989		211307_s_at
1553952_at	3.57118	6.983	14.0418	9.64172e-27	7.96316e-25	50.2122	ZDHHC19	131540		212613_at
206114_at	-0.668512	2.49402	-14.0327	1.01071e-26	8.33495e-25	50.1652	EPHA4	2043		216457_s_at
201954_at	0.974601	11.3939	14.0318	1.01567e-26	8.36324e-25	50.1604	ARPC1B	10095		214186_s_at
213958_at	-2.3168	6.57529	-14.029	1.03082e-26	8.47522e-25	50.1456	CD6	923		222701_s_at
229743_at	2.11909	6.20683	14.0112	1.13093e-26	9.27043e-25	50.0533	ZNF438	220929		225685_at
221142_s_at	2.71564	6.15622	14.0077	1.15163e-26	9.42597e-25	50.0352	PECR	55825		220000_at
205702_at	1.59292	4.61014	14.0051	1.16765e-26	9.54283e-25	50.0214	PHTF1	10745		204793_at
226284_at	-1.16579	4.49828	-14.0042	1.17282e-26	9.57078e-25	50.017	ZBTB2	57621		214061_at
214032_at	-1.99633	4.65748	-14.0005	1.19564e-26	9.74238e-25	49.9979	ZAP70	7535		204567_s_at
210240_s_at	1.31273	7.47593	13.9986	1.20796e-26	9.82815e-25	49.9876	CDKN2D	1032		214058_at
213199_at	-0.797845	3.68748	-13.9783	1.34272e-26	1.09084e-24	49.8823	C2CD3	26005		230999_at
211816_x_at	2.4218	6.95059	13.9768	1.35296e-26	1.09752e-24	49.8747	FCAR	2204		200940_s_at
210370_s_at	-1.82336	4.06735	-13.9764	1.35601e-26	1.09797e-24	49.8725	LY9	4063		205557_at
224698_at	-1.72166	6.8221	-13.9762	1.35753e-26	1.09797e-24	49.8714	ESYT2	57488		221937_at
224464_s_at	0.758843	6.60724	13.9726	1.38329e-26	1.11716e-24	49.8526	NUDT22	84304		203717_at
233700_at	-2.34753	4.17857	-13.9558	1.50976e-26	1.2157e-24	49.7655	PPP1R12B	4660		230753_at
209840_s_at	-3.22884	3.80243	-13.9448	1.59923e-26	1.28396e-24	49.7081	LRRN3	54674		230267_at
212957_s_at	-0.321874	2.42769	-13.9408	1.63298e-26	1.30913e-24	49.6873	LINC01278	92249		214450_at
209286_at	1.51489	10.1222	13.9389	1.64961e-26	1.32054e-24	49.6772	CDC42EP3	10602		212914_at
222126_at	-0.699606	2.4851	-13.9333	1.69892e-26	1.35603e-24	49.6479	AGFG2	3268		220153_at
204446_s_at	1.27494	12.6182	13.9175	1.84435e-26	1.46997e-24	49.5661	ALOX5	240		224818_at
221058_s_at	1.478	9.15114	13.9161	1.85841e-26	1.47813e-24	49.5585	CKLF	51192		226884_at
220613_s_at	-0.887321	2.56305	-13.9154	1.86466e-26	1.47968e-24	49.5552	SYTL2	54843		203782_s_at
205888_s_at	-0.494066	2.55072	-13.9036	1.98373e-26	1.57189e-24	49.4935	JAKMIP2	9832		212070_at
212689_s_at	-1.49642	7.19684	-13.8981	2.04189e-26	1.6133e-24	49.4647	KDM3A	55818		208928_at
232081_at	-0.826477	2.59009	-13.8966	2.05801e-26	1.62369e-24	49.4569	ABCG1	9619		218189_s_at
229005_at	2.46862	6.25765	13.884	2.19762e-26	1.73133e-24	49.3915	MCTP2	55784		204061_at
223451_s_at	1.61197	10.2612	13.8825	2.21547e-26	1.74289e-24	49.3835	CKLF	51192		225224_at
207802_at	4.8187	8.48607	13.8776	2.27323e-26	1.78576e-24	49.3578	CRISP3	10321		231948_s_at
202230_s_at	-1.52992	6.27065	-13.8748	2.30587e-26	1.80621e-24	49.3436	CHERP	10523		225499_at
234978_at	1.75374	6.25753	13.8678	2.39223e-26	1.87117e-24	49.307	SLC36A4	120103		225213_at
224027_at	-0.554293	2.55314	-13.8632	2.45061e-26	1.9141e-24	49.283	CCL28	56477		239449_at
57082_at	-1.5623	6.42399	-13.8588	2.50827e-26	1.95634e-24	49.2598	LDLRAP1	26119		221865_at
206618_at	3.44895	7.6415	13.8464	2.67619e-26	2.08326e-24	49.1953	IL18R1	8809		226050_at
212375_at	-1.38664	4.16314	-13.846	2.68133e-26	2.08326e-24	49.1933	EP400	57634		202531_at
37652_at	-1.436	6.35133	-13.8459	2.68242e-26	2.08326e-24	49.1929	CABIN1	23523		219024_at
203454_s_at	1.43174	6.45554	13.8367	2.81471e-26	2.1829e-24	49.145	ATOX1	475		201573_s_at
1568830_at	2.66436	6.00409	13.8352	2.83743e-26	2.1974e-24	49.137	IRAK3	11213		233924_s_at
201189_s_at	-1.72397	4.16302	-13.8326	2.87659e-26	2.22458e-24	49.1233	ITPR3	3710		226981_at
222512_at	-1.21734	6.50931	-13.8239	3.00964e-26	2.32418e-24	49.0783	NUB1	51667		219062_s_at
213725_x_at	-1.5563	5.57332	-13.8141	3.16931e-26	2.44403e-24	49.0268	XYLT1	64131		212421_at
242617_at	1.42414	8.10826	13.8023	3.37015e-26	2.5916e-24	48.9656	TMED8	283578		232834_at
201356_at	-1.31003	7.21668	-13.7999	3.41341e-26	2.62118e-24	48.9529	SF3A1	10291		206118_at
203616_at	-1.43957	6.88914	-13.7931	3.53668e-26	2.71203e-24	48.9176	POLB	5423		227150_at
91684_g_at	2.03013	5.79431	13.7774	3.84016e-26	2.93651e-24	48.8355	EXOSC4	54512		223000_s_at
238581_at	-2.66579	5.51013	-13.776	3.86848e-26	2.95404e-24	48.8282	GBP5	115362		202082_s_at
219966_x_at	-1.32691	5.98409	-13.7754	3.8816e-26	2.95993e-24	48.8248	BANP	54971		211828_s_at
211902_x_at	-2.1713	7.75999	-13.764	4.11936e-26	3.12814e-24	48.7656	YME1L1	10730		225850_at
243256_at	1.87811	9.17402	13.7626	4.15004e-26	3.14706e-24	48.7582	MKNK1	8569		205323_s_at
226276_at	1.94146	9.08689	13.7621	4.16093e-26	3.14909e-24	48.7556	TMEM167A	153339		234986_at
201561_s_at	-1.0319	5.16327	-13.762	4.16423e-26	3.14909e-24	48.7548	CLSTN1	22883		1569652_at
211307_s_at	3.10135	6.83505	13.7588	4.23445e-26	3.19777e-24	48.7382	FCAR	2204		213549_at
212613_at	-2.15788	5.2027	-13.7565	4.28462e-26	3.23119e-24	48.7265	BTN3A2	11118		200737_at
216457_s_at	-1.17816	8.18413	-13.7549	4.32217e-26	3.25502e-24	48.7178	SF3A1	10291		227755_at
214186_s_at	-1.45759	4.35893	-13.752	4.38831e-26	3.29888e-24	48.7026	HCG26	352961		235744_at
222701_s_at	2.02667	8.33197	13.7518	4.39247e-26	3.29888e-24	48.7017	CHCHD7	79145		205418_at
1555460_a_at	-0.768437	2.58104	-13.7455	4.53896e-26	3.40422e-24	48.669	SLC39A6	25800		229450_at
225685_at	1.69756	9.65626	13.7418	4.62848e-26	3.4666e-24	48.6496	CDC42EP3	10602		203007_x_at
224395_s_at	1.05167	6.65506	13.7411	4.64526e-26	3.47441e-24	48.6459	RNF7	9616		1569599_at
220000_at	1.81237	9.12139	13.7326	4.85721e-26	3.62798e-24	48.6015	SIGLEC5	8778		228443_s_at
204793_at	-1.93892	3.37817	-13.7308	4.9043e-26	3.65815e-24	48.5919	GPRASP1	9737		1554786_at
214061_at	-1.36931	2.85728	-13.7272	4.99593e-26	3.72142e-24	48.5735	TBC1D31	93594		219210_s_at
232229_at	-0.755368	3.40932	-13.7183	5.23506e-26	3.89424e-24	48.5269	SETX	23064		205781_at
208679_s_at	0.88779	12.5623	13.7157	5.30792e-26	3.94307e-24	48.5131	ARPC2	10109		230230_at
204567_s_at	-3.17082	4.18672	-13.7151	5.32574e-26	3.95095e-24	48.5098	ABCG1	9619		202254_at
214058_at	-1.48386	3.29328	-13.7096	5.48143e-26	4.06094e-24	48.4811	MYCL	4610		1556471_at
230999_at	2.4086	7.92924	13.709	5.49783e-26	4.06758e-24	48.4781	GSEC	399972		AFFX-HUMISGF3A/M97935_5_at
227803_at	-0.601735	2.45253	-13.7082	5.52162e-26	4.07965e-24	48.4738	ENPP5	59084		235230_at
211938_at	-1.1684	8.17969	-13.7025	5.68912e-26	4.19774e-24	48.444	EIF4B	1975		219283_at
200940_s_at	-1.2138	6.49616	-13.688	6.1391e-26	4.52365e-24	48.3682	RERE	473		213012_at
64418_at	-1.09872	5.64088	-13.687	6.17134e-26	4.53519e-24	48.363	SYNRG	11276		227012_at
221937_at	-1.21022	7.40377	-13.6841	6.26385e-26	4.59699e-24	48.3482	SYNRG	11276		227697_at
235802_at	-0.553772	2.47891	-13.6769	6.50683e-26	4.76891e-24	48.3103	PLD4	122618		220416_at
203717_at	-1.53965	3.59628	-13.6669	6.85878e-26	5.01587e-24	48.2578	DPP4	1803		220320_at
38340_at	-0.793283	3.80277	-13.6668	6.86213e-26	5.01587e-24	48.2573	HIP1R	9026		212750_at
225404_at	1.09745	7.18244	13.6611	7.06948e-26	5.16053e-24	48.2276	SMIM12	113444		219352_at
230753_at	-1.35946	4.49411	-13.6565	7.24174e-26	5.2722e-24	48.2037	PATL2	197135		211105_s_at
214450_at	-2.85679	6.41913	-13.6447	7.7037e-26	5.59362e-24	48.1421	CTSW	1521		200738_s_at
212914_at	-1.42865	6.81724	-13.6444	7.71958e-26	5.59772e-24	48.14	CBX7	23492		216050_at
220153_at	2.56126	5.01899	13.6411	7.85084e-26	5.68536e-24	48.1232	ENTPD7	57089		226177_at
219433_at	-0.992619	2.88977	-13.6386	7.95584e-26	5.75378e-24	48.11	BCOR	54880		1553177_at
224818_at	1.9481	8.09228	13.6354	8.09319e-26	5.84538e-24	48.0929	SORT1	6272		225768_at
226884_at	2.77125	5.08825	13.634	8.15164e-26	5.87982e-24	48.0858	LRRN1	57633		209671_x_at
203782_s_at	-1.21693	2.97998	-13.6333	8.18308e-26	5.89473e-24	48.0819	POLRMT	5442		225367_at
212070_at	-2.30688	5.0099	-13.6324	8.22188e-26	5.91488e-24	48.0772	ADGRG1	9289		232835_at
208928_at	1.6095	6.90995	13.63	8.3221e-26	5.97912e-24	48.0651	POR	5447		236301_at
218189_s_at	1.36778	7.19248	13.6288	8.37783e-26	6.01126e-24	48.0585	NANS	54187		241661_at
204061_at	-2.13779	3.91195	-13.6256	8.51727e-26	6.1033e-24	48.0421	PRKX	5613		222920_s_at
213652_at	-0.591452	2.52107	-13.6222	8.6745e-26	6.20783e-24	48.0238	PCSK5	5125		212737_at
225224_at	-1.87934	5.62941	-13.6201	8.76689e-26	6.26575e-24	48.0133	NOL4L	140688		201649_at
231948_s_at	1.77017	8.72629	13.6194	8.79876e-26	6.28032e-24	48.0097	UBE2F	140739		218556_at
225499_at	1.57113	7.77476	13.6148	9.01416e-26	6.42568e-24	47.9856	RALGAPA2	57186		212078_s_at
225213_at	-1.60288	7.75984	-13.6127	9.11608e-26	6.48986e-24	47.9744	PPTC7	160760		224861_at
211893_x_at	-1.0609	3.94585	-13.6049	9.49634e-26	6.74302e-24	47.9337	CD6	923		229569_at
221865_at	-1.19354	3.54791	-13.5999	9.75283e-26	6.91282e-24	47.9071	TMEM268	203197		202829_s_at
217892_s_at	-1.06468	2.83438	-13.5997	9.76077e-26	6.91282e-24	47.9063	LIMA1	51474		1557370_s_at
226050_at	2.04863	8.30473	13.5944	1.00393e-25	7.10088e-24	47.8783	TMCO3	55002		1555613_a_at
225382_at	-0.926118	2.67043	-13.5822	1.07025e-25	7.56021e-24	47.8146	ZNF275	10838		224512_s_at
202531_at	-1.24212	8.25393	-13.5809	1.07758e-25	7.60212e-24	47.8078	IRF1	3659		232958_at
219024_at	-2.23268	3.46023	-13.5771	1.09912e-25	7.74415e-24	47.788	PLEKHA1	59338		208644_at
201573_s_at	1.17474	6.77937	13.572	1.12927e-25	7.93609e-24	47.7611	ETF1	2107		222307_at
233924_s_at	2.25312	5.50198	13.5679	1.15355e-25	8.0963e-24	47.7399	EXOC6	54536		213109_at
226981_at	-1.65529	5.46445	-13.5672	1.15798e-25	8.11698e-24	47.7361	KMT2A	4297		222646_s_at
219062_s_at	-1.82042	3.91737	-13.564	1.17764e-25	8.24421e-24	47.7193	ZCCHC2	54877		40446_at
212421_at	1.47979	7.65823	13.5637	1.17967e-25	8.2479e-24	47.7176	KIAA0930	23313		228497_at
225364_at	-0.79154	9.69254	-13.5614	1.19425e-25	8.33919e-24	47.7054	STK4	6789		242761_s_at
222880_at	-0.651868	2.55774	-13.547	1.28777e-25	8.9579e-24	47.6303	AKT3	10000		41220_at
206118_at	-2.62581	5.92418	-13.5396	1.33879e-25	9.28914e-24	47.5916	STAT4	6775		202122_s_at
242812_at	-0.893793	2.86109	-13.5373	1.35568e-25	9.39437e-24	47.5791	HCG18	414777		203827_at
227150_at	1.23848	8.21308	13.5327	1.3887e-25	9.5993e-24	47.5551	MTF1	4520		206359_at
223000_s_at	-1.233	9.24338	-13.5327	1.38876e-25	9.5993e-24	47.5551	F11R	50848		1555355_a_at
202082_s_at	-1.47279	7.89282	-13.5321	1.39269e-25	9.61429e-24	47.5522	SEC14L1	6397		1553856_s_at
200660_at	1.03602	11.6889	13.5299	1.4095e-25	9.71809e-24	47.5403	S100A11	6282		224701_at
211828_s_at	-1.93592	4.93175	-13.5276	1.42673e-25	9.82449e-24	47.5282	TNIK	23043		202018_s_at
225850_at	1.26858	8.77378	13.5233	1.45935e-25	1.00364e-23	47.5057	SFT2D1	113402		227516_at
224513_s_at	-0.834812	2.84972	-13.5204	1.48191e-25	1.01788e-23	47.4904	UBQLN4	56893		226481_at
205323_s_at	1.57705	6.19769	13.5075	1.58553e-25	1.08769e-23	47.4231	MTF1	4520		209930_s_at
213034_at	-1.11614	6.83576	-13.4993	1.65534e-25	1.13416e-23	47.3802	SIK3	23387		212080_at
234986_at	2.30088	6.10157	13.4955	1.68885e-25	1.15567e-23	47.3602	GCLM	2730		209960_at
232586_x_at	-0.63736	2.60617	-13.4905	1.7341e-25	1.18515e-23	47.3339	LOC100133315	100133315		210589_s_at
1569652_at	-1.69249	3.4804	-13.4805	1.82804e-25	1.24779e-23	47.2813	MLLT3	4300		232914_s_at
213549_at	1.51964	7.62001	13.4779	1.85317e-25	1.26337e-23	47.2677	PDZD8	118987		218718_at
200737_at	1.78952	9.92802	13.4774	1.85854e-25	1.26545e-23	47.2648	PGK1	5230		227677_at
227755_at	-1.74575	6.913	-13.4719	1.9129e-25	1.30085e-23	47.2361	ERN1	2081		1557924_s_at
235744_at	-1.81741	4.70885	-13.4709	1.92261e-25	1.30582e-23	47.2311	PPTC7	160760		232000_at
205418_at	1.34478	7.04088	13.4697	1.9346e-25	1.31233e-23	47.2249	FES	2242		223287_s_at
201840_at	0.909754	8.68923	13.469	1.94217e-25	1.31584e-23	47.221	NEDD8	4738		212660_at
229450_at	-4.05074	6.96116	-13.4658	1.97488e-25	1.33634e-23	47.2043	IFIT3	3437		226991_at
218917_s_at	-0.929285	8.58397	-13.4509	2.1367e-25	1.44406e-23	47.1259	ARID1A	8289		209604_s_at
203007_x_at	1.23973	8.83319	13.4491	2.15648e-25	1.45563e-23	47.1167	LYPLA1	10434		200694_s_at
1569599_at	3.25821	6.09884	13.4437	2.21871e-25	1.49578e-23	47.0884	SAMSN1	64092		225629_s_at
228443_s_at	1.23703	6.95916	13.4365	2.30545e-25	1.55235e-23	47.0502	KMT5A	387893		206966_s_at
203130_s_at	-0.679871	2.81723	-13.4361	2.31017e-25	1.55361e-23	47.0481	KIF5C	3800		212692_s_at
1554786_at	-2.84144	3.9878	-13.4285	2.40401e-25	1.61473e-23	47.0085	CASS4	57091		219694_at
219210_s_at	1.57488	7.20396	13.4255	2.44312e-25	1.63899e-23	46.9924	RAB8B	51762		211874_s_at
205781_at	1.43081	4.5851	13.4244	2.45745e-25	1.64489e-23	46.9866	VPS9D1	9605		214496_x_at
230230_at	-1.34209	2.79559	-13.4243	2.45794e-25	1.64489e-23	46.9864	PTPN4	5775		201599_at
202254_at	-1.42735	3.27271	-13.4222	2.48541e-25	1.66125e-23	46.9753	SIPA1L1	26037		218254_s_at
1554229_at	-1.06141	4.27694	-13.4125	2.61636e-25	1.74664e-23	46.9242	CREBRF	153222		219870_at
1556471_at	-1.26096	2.95549	-13.4118	2.62528e-25	1.75046e-23	46.9208	SCML4	256380		202731_at
AFFX-HUMISGF3A/M97935_5_at	-1.68815	3.38151	-13.4054	2.71657e-25	1.80912e-23	46.8867	STAT1	6772		236475_at
235230_at	-1.61458	2.8688	-13.4031	2.74946e-25	1.82879e-23	46.8747	PLCXD2	257068		219620_x_at
220690_s_at	0.787264	5.2653	13.3929	2.90156e-25	1.92762e-23	46.8211	DHRS7B	25979		228466_at
219283_at	1.46889	7.79787	13.391	2.93093e-25	1.94476e-23	46.8111	C1GALT1C1	29071		226248_s_at
225879_at	-0.842955	4.67141	-13.3816	3.07895e-25	2.0405e-23	46.762	TSEN54	283989		213119_at
213012_at	2.37328	5.44161	13.3781	3.13752e-25	2.0768e-23	46.7432	NEDD4	4734		205403_at
227012_at	2.31402	8.22917	13.3767	3.15967e-25	2.08762e-23	46.7362	SLC25A40	55972		226364_at
207838_x_at	-0.918526	3.14663	-13.3766	3.16149e-25	2.08762e-23	46.7356	PBXIP1	57326		236782_at
227697_at	2.92268	8.77518	13.3757	3.17657e-25	2.09504e-23	46.7309	SOCS3	9021		208723_at
220416_at	3.3805	6.10553	13.3726	3.22951e-25	2.12739e-23	46.7144	ATP8B4	79895		209282_at
220320_at	1.54684	5.99394	13.3655	3.35221e-25	2.20291e-23	46.6773	DOK3	79930		206244_at
212750_at	-1.62006	5.51301	-13.3652	3.3581e-25	2.20413e-23	46.6756	PPP1R16B	26051		209234_at
203288_at	-0.778801	2.50866	-13.3645	3.36994e-25	2.20925e-23	46.6721	KIAA0355	9710		211372_s_at
219352_at	-1.21154	3.21475	-13.3604	3.44376e-25	2.25127e-23	46.6505	HERC6	55008		218992_at
211105_s_at	-1.32136	5.04378	-13.3484	3.66996e-25	2.39445e-23	46.5871	NFATC1	4772		226879_at
207266_x_at	0.960689	9.15407	13.3448	3.73906e-25	2.43663e-23	46.5685	RBMS1	5937		205407_at
200738_s_at	1.30828	13.0073	13.3437	3.76109e-25	2.44807e-23	46.5627	PGK1	5230		222071_s_at
226177_at	1.22812	9.17253	13.341	3.81598e-25	2.47593e-23	46.5482	GLTP	51228		1556472_s_at
1553177_at	-2.88463	3.4577	-13.3409	3.81748e-25	2.47593e-23	46.5478	SH2D1B	117157		227686_at
225768_at	-2.64851	4.45234	-13.3396	3.84327e-25	2.4897e-23	46.5411	NR1D2	9975		212313_at
223376_s_at	1.13669	9.95339	13.3217	4.22593e-25	2.72789e-23	46.4466	BRI3	25798		223738_s_at
225367_at	1.85302	9.94107	13.3204	4.2534e-25	2.74239e-23	46.4401	PGM2	55276		224933_s_at
236301_at	-2.26239	4.21862	-13.3163	4.34761e-25	2.79654e-23	46.4183	IKZF3	22806		225675_at
241661_at	-1.33905	3.5559	-13.2962	4.83424e-25	3.1059e-23	46.3126	JMJD1C	221037		226220_at
222920_s_at	-1.94374	4.48245	-13.292	4.94227e-25	3.17158e-23	46.2906	TESPA1	9840		229770_at
212737_at	2.18348	7.74689	13.2915	4.95622e-25	3.1768e-23	46.2878	GM2A	2760		1557813_at
207064_s_at	-0.720138	3.03712	-13.2867	5.08411e-25	3.25496e-23	46.2624	AOC2	314		1559739_at
201649_at	-1.51124	6.46077	-13.2832	5.1779e-25	3.31113e-23	46.2442	UBE2L6	9246		204821_at
218556_at	1.43422	7.09301	13.2825	5.19799e-25	3.32009e-23	46.2404	ORMDL2	29095		224829_at
212078_s_at	-1.41123	5.01308	-13.2799	5.27085e-25	3.36271e-23	46.2265	KMT2A	4297		225195_at
218251_at	-1.0839	6.75331	-13.2765	5.36636e-25	3.41965e-23	46.2086	MID1IP1	58526		226247_at
224861_at	1.26615	8.39725	13.2613	5.81511e-25	3.69699e-23	46.1286	GNAQ	2776		230913_at
1565716_at	-0.932265	2.58478	-13.2584	5.90497e-25	3.74541e-23	46.1134	FUS	2521		224724_at
211113_s_at	-0.700215	2.77421	-13.2551	6.00888e-25	3.8069e-23	46.096	ABCG1	9619		205627_at
202829_s_at	1.26378	8.43539	13.2545	6.02726e-25	3.81413e-23	46.0929	VAMP7	6845		226707_at
1557370_s_at	-1.21679	7.12757	-13.2522	6.09968e-25	3.85549e-23	46.081	MYCBP2	23077		218163_at
1555613_a_at	-2.53696	4.69428	-13.2501	6.16867e-25	3.89459e-23	46.0698	ZAP70	7535		202150_s_at
224512_s_at	1.8054	6.42428	13.2476	6.25034e-25	3.93706e-23	46.0567	NAA38	84316		217552_x_at
208644_at	-1.44371	5.7358	-13.2331	6.74861e-25	4.23794e-23	45.9803	PARP1	142		221011_s_at
222307_at	-1.95295	3.74943	-13.233	6.75125e-25	4.23794e-23	45.98	PDCD4-AS1	282997		210872_x_at
213109_at	-1.35694	3.29624	-13.2315	6.80739e-25	4.26828e-23	45.9717	TNIK	23043		220418_at
200709_at	0.896623	10.8312	13.2306	6.83984e-25	4.28371e-23	45.967	FKBP1A	2280		216609_at
222646_s_at	1.92635	7.67358	13.2282	6.9262e-25	4.32863e-23	45.9545	ERO1A	30001		216236_s_at
40446_at	-1.36467	7.02399	-13.2282	6.92739e-25	4.32863e-23	45.9543	PHF1	5252		233540_s_at
228497_at	1.78543	7.25068	13.2239	7.08771e-25	4.42375e-23	45.9315	SLC22A15	55356		224374_s_at
242761_s_at	-1.18373	2.9575	-13.2212	7.18845e-25	4.48151e-23	45.9175	ZNF420	147923		234050_at
41220_at	-1.47251	8.77314	-13.2197	7.24394e-25	4.51096e-23	45.9098	2019-09-09	10801		201012_at
202122_s_at	1.45023	8.75735	13.2096	7.64177e-25	4.74788e-23	45.8565	PLIN3	10226		201294_s_at
227146_at	-0.516354	2.75832	-13.2065	7.77102e-25	4.82271e-23	45.8398	QSOX2	169714		38241_at
203827_at	1.96552	7.81086	13.2002	8.03486e-25	4.9808e-23	45.8066	WIPI1	55062		226347_at
207971_s_at	-0.635983	3.24473	-13.1957	8.22689e-25	5.09405e-23	45.7831	CEP68	23177		206296_x_at
206359_at	2.0447	5.49186	13.1949	8.26331e-25	5.10824e-23	45.7787	SOCS3	9021		212642_s_at
1555355_a_at	-2.25646	4.8821	-13.1947	8.26849e-25	5.10824e-23	45.778	ETS1	2113		203560_at
1553856_s_at	-2.40151	3.4929	-13.1937	8.31495e-25	5.13115e-23	45.7724	P2RY10	27334		212452_x_at
224701_at	-1.95516	5.27127	-13.191	8.43386e-25	5.19866e-23	45.7583	PARP14	54625		235703_at
202624_s_at	-1.17279	5.43484	-13.1842	8.74314e-25	5.38323e-23	45.7224	CABIN1	23523		218764_at
209164_s_at	-0.634656	2.70316	-13.1834	8.78079e-25	5.40033e-23	45.7182	CYB561	1534		216388_s_at
213902_at	1.02926	8.2895	13.1788	8.99632e-25	5.52667e-23	45.694	ASAH1	427		230405_at
202018_s_at	4.91884	11.0791	13.1767	9.09593e-25	5.57533e-23	45.683	LTF	4057		223398_at
203748_x_at	0.956231	9.18336	13.1704	9.40711e-25	5.75962e-23	45.6495	RBMS1	5937		211734_s_at
227516_at	-1.43516	5.1877	-13.1691	9.46833e-25	5.79061e-23	45.6431	SF3A1	10291		235334_at
226481_at	-1.20093	4.34932	-13.1689	9.48191e-25	5.79244e-23	45.6416	DCAF1	9730		203556_at
209930_s_at	1.17546	10.7152	13.1683	9.51315e-25	5.80504e-23	45.6384	NFE2	4778		222435_s_at
212080_at	-1.53541	5.1896	-13.1648	9.6881e-25	5.89863e-23	45.6202	KMT2A	4297		223637_s_at
239232_at	-1.11522	2.95996	-13.1485	1.05652e-24	6.42548e-23	45.5339	MSI2	124540		238649_at
209960_at	3.25318	5.98093	13.1404	1.10275e-24	6.69919e-23	45.4912	HGF	3082		239122_at
210589_s_at	2.29877	8.29219	13.1397	1.10668e-24	6.71561e-23	45.4877	GBAP1	2630		216908_x_at
232914_s_at	-2.5002	3.81133	-13.1387	1.11242e-24	6.73838e-23	45.4825	SYTL2	54843		209431_s_at
201172_x_at	0.889404	10.9657	13.1386	1.1129e-24	6.73838e-23	45.4821	ATP6V0E1	8992		201389_at
210847_x_at	-0.68708	2.48181	-13.1337	1.14226e-24	6.90854e-23	45.4562	TNFRSF25	8718		205036_at
218718_at	3.16667	7.295	13.1291	1.17049e-24	7.07144e-23	45.4319	PDGFC	56034		223849_s_at
227677_at	1.27514	9.70947	13.1275	1.18086e-24	7.12622e-23	45.4231	JAK3	3718		225365_at
201074_at	-0.936093	5.9519	-13.1198	1.22997e-24	7.41441e-23	45.3825	SMARCC1	6599		221211_s_at
225405_at	-1.08148	6.91181	-13.1175	1.24476e-24	7.49529e-23	45.3706	HNRNPUL2	221092		226368_at
1557924_s_at	2.61154	6.60527	13.1101	1.29492e-24	7.78878e-23	45.3312	ALPL	249		203765_at
232000_at	-1.35793	2.82557	-13.1092	1.30076e-24	7.81065e-23	45.3267	TTC39B	158219		231776_at
204089_x_at	-1.09069	5.26563	-13.1091	1.30142e-24	7.81065e-23	45.3262	MAP3K4	4216		217884_at
222494_at	-1.02387	7.62821	-13.1075	1.31274e-24	7.86997e-23	45.3176	FOXN3	1112		207551_s_at
49329_at	-0.710599	4.52418	-13.1032	1.3432e-24	8.04378e-23	45.2948	KLHL22	84861		205254_x_at
213153_at	-0.905305	8.42136	-13.0982	1.37927e-24	8.25073e-23	45.2684	SETD1B	23067		209473_at
223287_s_at	-1.5535	7.57216	-13.0926	1.42024e-24	8.4865e-23	45.2392	FOXP1	27086		208071_s_at
212660_at	-2.42614	5.12519	-13.0894	1.44503e-24	8.62519e-23	45.222	JADE2	23338		239723_at
212931_at	-1.10948	5.66737	-13.0855	1.47465e-24	8.7924e-23	45.2018	TCF20	6942		227544_at
226991_at	-2.8889	4.07913	-13.0813	1.50857e-24	8.98489e-23	45.1791	NFATC2	4773		211413_s_at
1555815_a_at	-0.583406	2.57078	-13.0774	1.53958e-24	9.15955e-23	45.1589	L3MBTL2	83746		204197_s_at
209604_s_at	-3.13404	5.33838	-13.0741	1.56665e-24	9.31051e-23	45.1415	GATA3	2625		225059_at
1554173_at	-1.0836	4.98699	-13.0697	1.604e-24	9.52209e-23	45.118	CD300LB	124599		239761_at
200694_s_at	-1.69543	6.35523	-13.0617	1.67306e-24	9.92134e-23	45.076	DDX24	57062		212414_s_at
230110_at	-0.76826	2.50487	-13.0582	1.70487e-24	1.0099e-22	45.0573	MCOLN2	255231		223978_s_at
209515_s_at	1.16554	11.4574	13.0502	1.77923e-24	1.05281e-22	45.0148	RAB27A	5873		218941_at
225629_s_at	-1.58571	7.23467	-13.0449	1.82951e-24	1.08139e-22	44.987	ZBTB4	57659		224439_x_at
211025_x_at	1.09936	8.56575	13.0335	1.94362e-24	1.1476e-22	44.9267	COX5B	1329		219528_s_at
206966_s_at	-1.81045	4.42222	-13.0322	1.9566e-24	1.15401e-22	44.9201	KLF12	11278		209702_at
212692_s_at	-1.27212	5.20621	-13.0303	1.97704e-24	1.16481e-22	44.9098	LRBA	987		239072_at
219694_at	1.71791	6.06428	13.0282	1.99901e-24	1.17649e-22	44.8988	OTULINL	54491		220615_s_at
219862_s_at	1.16953	7.93394	13.0267	2.01501e-24	1.18463e-22	44.8908	NARF	26502		201959_s_at
200961_at	1.15162	9.39436	13.0264	2.01775e-24	1.18497e-22	44.8895	SEPHS2	22928		214659_x_at
211874_s_at	-1.47693	3.06915	-13.0186	2.10401e-24	1.23298e-22	44.8478	KAT6B	23522		1566446_at
201997_s_at	-1.11332	6.37546	-13.0156	2.13712e-24	1.25104e-22	44.8322	SPEN	23013		202678_at
214496_x_at	-1.24099	3.44494	-13.014	2.15539e-24	1.26038e-22	44.8237	KAT6B	23522		225918_at
204479_at	0.933092	8.77122	13.0094	2.20914e-24	1.28998e-22	44.7992	OSTF1	26578		230383_x_at
201599_at	1.91986	10.3015	13.0092	2.21072e-24	1.28998e-22	44.7985	OAT	4942		218011_at
218254_s_at	2.46992	7.56091	13.0036	2.27835e-24	1.32803e-22	44.7685	SAR1B	51128		210999_s_at
211900_x_at	-1.09558	4.16029	-13.0002	2.31981e-24	1.35075e-22	44.7505	CD6	923		226463_at
219870_at	-1.23439	3.55781	-12.9966	2.36483e-24	1.3755e-22	44.7314	ATF7IP2	80063		210288_at
236475_at	-1.66243	3.61716	-12.9822	2.5516e-24	1.48098e-22	44.6557	MICAL2	9645		227144_at
219620_x_at	1.2094	6.71074	12.9804	2.57613e-24	1.49364e-22	44.6461	TOR4A	54863		227501_at
236429_at	-1.14479	3.03226	-12.9756	2.64354e-24	1.5311e-22	44.6204	ZNF83	55769		231124_x_at
213772_s_at	-0.633818	2.59394	-12.9719	2.69506e-24	1.55928e-22	44.6012	GGA2	23062		223304_at
228466_at	-1.20302	3.4151	-12.9716	2.7002e-24	1.56061e-22	44.5993	GABPB2	126626		218628_at
226248_s_at	-2.71429	3.9136	-12.9703	2.71928e-24	1.56997e-22	44.5923	KIAA1324	57535		202399_s_at
213119_at	1.81057	7.83026	12.9695	2.7303e-24	1.57467e-22	44.5882	SLC36A1	206358		1556451_at
202964_s_at	-0.844866	5.148	-12.9678	2.75482e-24	1.58714e-22	44.5793	RFX5	5993		212688_at
1562368_at	-0.636326	2.65705	-12.9676	2.75836e-24	1.58751e-22	44.5781	CARD11	84433		225609_at
205403_at	3.73086	12.2714	12.9596	2.87718e-24	1.65415e-22	44.5361	IL1R2	7850		223306_at
226364_at	1.93057	7.15551	12.9588	2.8906e-24	1.66012e-22	44.5314	HIP1	3092		210972_x_at
231837_at	-1.0734	2.98496	-12.9565	2.92495e-24	1.67809e-22	44.5196	USP28	57646		207992_s_at
236782_at	-3.05983	4.76538	-12.9562	2.93078e-24	1.67967e-22	44.5177	SAMD3	154075		234785_at
224162_s_at	-0.714585	2.75874	-12.9511	3.01122e-24	1.72396e-22	44.4907	FBXO31	79791		222820_at
208723_at	-1.63016	5.24526	-12.9496	3.0342e-24	1.7353e-22	44.4831	USP11	8237		227626_at
209282_at	-1.21936	6.98176	-12.9435	3.13395e-24	1.79048e-22	44.4509	PRKD2	25865		223276_at
206244_at	2.10554	7.72508	12.9407	3.18169e-24	1.81586e-22	44.4359	CR1	1378		203153_at
214733_s_at	1.17254	7.21724	12.9391	3.20917e-24	1.82963e-22	44.4273	YIPF1	54432		201678_s_at
209234_at	1.82533	5.97333	12.9375	3.23697e-24	1.84355e-22	44.4187	KIF1B	23095		49111_at
211372_s_at	4.45767	11.1266	12.9331	3.31244e-24	1.88457e-22	44.3957	IL1R2	7850		201730_s_at
225604_s_at	1.11868	9.33217	12.9305	3.35825e-24	1.90802e-22	44.3821	GLIPR2	152007		225519_at
218992_at	1.47542	5.9418	12.9304	3.36063e-24	1.90802e-22	44.3814	PLGRKT	55848		1552610_a_at
226879_at	-1.6681	6.99211	-12.9274	3.41574e-24	1.93715e-22	44.3652	HVCN1	84329		231165_at
219700_at	-0.780068	2.68897	-12.912	3.70661e-24	2.09792e-22	44.2838	PLXDC1	57125		208881_x_at
205407_at	-1.61332	2.878	-12.9117	3.71231e-24	2.09897e-22	44.2822	RECK	8434		226725_at
222071_s_at	1.98407	7.72996	12.9048	3.85151e-24	2.17543e-22	44.2456	SLCO4C1	353189		226102_at
1556472_s_at	-1.59375	4.10312	-12.8921	4.11963e-24	2.32446e-22	44.1785	SCML4	256380		202377_at
227686_at	-1.70862	4.72564	-12.8881	4.2077e-24	2.37171e-22	44.1575	OXNAD1	92106		237943_at
229809_at	-0.38827	2.43208	-12.8878	4.21448e-24	2.37309e-22	44.1559	POU6F1	5463		1559097_at
212313_at	-1.21479	5.39082	-12.8863	4.24828e-24	2.38966e-22	44.1479	CHMP7	91782		213524_s_at
223738_s_at	1.39131	8.10598	12.8806	4.38061e-24	2.45903e-22	44.1174	PGM2	55276		231049_at
1566448_at	-0.844861	2.63116	-12.8764	4.4786e-24	2.51146e-22	44.0953	CD6	923		201666_at
238025_at	1.15902	8.74237	12.8744	4.52779e-24	2.53645e-22	44.0845	MLKL	197259		224580_at
224933_s_at	-1.53454	8.72526	-12.8725	4.57318e-24	2.55925e-22	44.0745	JMJD1C	221037		201119_s_at
225675_at	1.85511	6.1709	12.8705	4.62227e-24	2.58408e-22	44.0639	TMEM260	54916		214339_s_at
204454_at	-0.451738	2.45895	-12.8676	4.69402e-24	2.6215e-22	44.0485	LDOC1	23641		224833_at
200096_s_at	0.81953	11.8009	12.8621	4.83298e-24	2.69555e-22	44.0195	ATP6V0E1	8992		224301_x_at
226220_at	2.27648	4.82636	12.862	4.83646e-24	2.69555e-22	44.0188	METTL9	51108		203956_at
217436_x_at	-0.781637	9.76231	-12.8611	4.85917e-24	2.70545e-22	44.0141	HLA-J	3137		202307_s_at
229770_at	1.22216	9.86738	12.8607	4.86944e-24	2.70568e-22	44.012	GLT1D1	144423		229629_at
1559739_at	2.12127	6.1992	12.8569	4.96901e-24	2.75259e-22	43.9918	CHPT1	56994		229746_x_at
204821_at	-2.56699	5.36391	-12.8445	5.30767e-24	2.93424e-22	43.9262	BTN3A3	10384		210594_x_at
224829_at	1.31295	9.33111	12.8394	5.45328e-24	3.0117e-22	43.8992	CPEB4	80315		216667_at
225195_at	1.70792	6.96659	12.8359	5.55541e-24	3.06501e-22	43.8807	DPH3	285381		204279_at
226247_at	-2.18273	4.01682	-12.8334	5.63061e-24	3.10336e-22	43.8673	PLEKHA1	59338		201998_at
230913_at	-1.23313	2.62651	-12.832	5.67252e-24	3.12331e-22	43.86	ABCG1	9619		225266_at
224724_at	-3.02261	6.22584	-12.8317	5.68148e-24	3.1251e-22	43.8584	SULF2	55959		239448_at
225565_at	-1.06086	7.82817	-12.8309	5.70681e-24	3.13588e-22	43.854	CREB1	1385		208805_at
205627_at	1.86147	9.90791	12.8241	5.91663e-24	3.24791e-22	43.818	CDA	978		209682_at
235119_at	-0.863038	2.91228	-12.8203	6.03561e-24	3.3099e-22	43.7982	TAF3	83860		229686_at
226707_at	1.58047	7.934	12.8179	6.11486e-24	3.35e-22	43.7852	NAPRT	93100		229202_at
218163_at	1.43627	7.3583	12.8148	6.21651e-24	3.40228e-22	43.7688	MCTS1	28985		206656_s_at
243618_s_at	-0.976469	2.93279	-12.8145	6.22579e-24	3.40395e-22	43.7673	ZNF827	152485		225718_at
202150_s_at	-1.75407	4.45928	-12.8122	6.30321e-24	3.44284e-22	43.755	NEDD9	4739		1558569_at
212455_at	-1.12051	8.66826	-12.8041	6.5815e-24	3.59125e-22	43.7119	YTHDC1	91746		209367_at
217552_x_at	1.78071	8.86119	12.7955	6.89134e-24	3.75657e-22	43.6661	CR1	1378		202458_at
223064_at	0.907787	8.18368	12.7951	6.9059e-24	3.76076e-22	43.664	RNF181	51255		204555_s_at
1558348_at	-0.946701	2.65213	-12.7945	6.92518e-24	3.7675e-22	43.6612	DET1	55070		202961_s_at
221011_s_at	-2.58159	6.74692	-12.793	6.98325e-24	3.79532e-22	43.6529	LBH	81606		226748_at
210872_x_at	1.59252	6.66547	12.7849	7.28847e-24	3.95727e-22	43.6103	GAS7	8522		239001_at
220418_at	-2.15978	3.81927	-12.7841	7.32257e-24	3.97184e-22	43.6057	UBASH3A	53347		205484_at
204313_s_at	-0.992276	8.01219	-12.7789	7.5247e-24	4.07743e-22	43.5786	CREB1	1385		202090_s_at
224130_s_at	1.11416	7.9236	12.7749	7.68675e-24	4.15991e-22	43.5573	SRA1	10011		242031_at
216609_at	1.97259	5.67445	12.7748	7.69212e-24	4.15991e-22	43.5566	TXN	7295		212902_at
233540_s_at	2.39823	6.82974	12.7731	7.762e-24	4.18941e-22	43.5476	CDK5RAP2	55755		209846_s_at
228320_x_at	-0.83501	3.89149	-12.7713	7.83705e-24	4.22574e-22	43.538	BICDL1	92558		1558747_at
224374_s_at	2.04671	7.5376	12.7569	8.4625e-24	4.55849e-22	43.4616	EMILIN2	84034		226773_at
234050_at	-1.81171	4.77752	-12.7565	8.47885e-24	4.56281e-22	43.4597	TAGAP	117289		219622_at
225117_at	-0.886103	9.11712	-12.7557	8.51614e-24	4.57837e-22	43.4553	KANSL1	284058		1552611_a_at
201012_at	2.09873	11.7944	12.754	8.59456e-24	4.61599e-22	43.4462	ANXA1	301		212677_s_at
201294_s_at	2.25702	7.67657	12.7504	8.75926e-24	4.69983e-22	43.4272	WSB1	26118		209093_s_at
38241_at	-2.65242	5.44929	-12.7447	9.03212e-24	4.84148e-22	43.3967	BTN3A3	10384		208808_s_at
206296_x_at	-1.30696	5.18141	-12.7403	9.2453e-24	4.94605e-22	43.3735	MAP4K1	11184		218754_at
212642_s_at	-1.2194	5.36832	-12.7399	9.26426e-24	4.95135e-22	43.3714	HIVEP2	3097		224784_at
203560_at	2.8444	5.74417	12.7302	9.75663e-24	5.20941e-22	43.3198	GGH	8836		1555736_a_at
212452_x_at	-1.21968	3.55797	-12.7267	9.94012e-24	5.29704e-22	43.3013	KAT6B	23522		205987_at
235703_at	1.29031	5.5748	12.7255	1.0006e-23	5.32694e-22	43.2947	PLB1	151056		1556462_a_at
218764_at	-2.70468	5.79109	-12.7208	1.02599e-23	5.45683e-22	43.2698	PRKCH	5583		1553118_at
211841_s_at	-0.683786	2.52817	-12.7179	1.04179e-23	5.53544e-22	43.2545	TNFRSF25	8718		212598_at
204040_at	-1.15041	3.23142	-12.7154	1.05583e-23	5.60464e-22	43.2412	RNF144A	9781		239130_at
225269_s_at	1.00854	10.265	12.7145	1.06116e-23	5.62745e-22	43.2362	RBMS1	5937		210561_s_at
216388_s_at	1.68903	5.67463	12.7114	1.0783e-23	5.71282e-22	43.2202	LTB4R	1241		227410_at
230405_at	-1.53482	4.69008	-12.7098	1.08803e-23	5.75876e-22	43.2113	C5orf56	441108		203136_at
223398_at	1.33662	6.85459	12.7031	1.12713e-23	5.95993e-22	43.1761	CARD19	84270		222895_s_at
211734_s_at	-3.5079	4.39976	-12.7029	1.12854e-23	5.96164e-22	43.1749	FCER1A	2205		219104_at
235334_at	2.59904	4.67258	12.7012	1.13871e-23	6.00958e-22	43.1659	ST6GALNAC3	256435		210645_s_at
203556_at	-1.29553	5.96782	-12.7003	1.14428e-23	6.03314e-22	43.1611	ZHX2	22882		203233_at
232686_at	-0.751872	2.63451	-12.6922	1.19489e-23	6.29391e-22	43.118	SIGLEC17P	284367		208488_s_at
222435_s_at	1.8661	8.87896	12.687	1.22859e-23	6.46517e-22	43.0903	UBE2J1	51465		226587_at
223637_s_at	1.27016	7.14079	12.6837	1.25029e-23	6.56436e-22	43.0729	FAM160A2	84067		1559094_at
238649_at	-1.67702	2.97059	-12.6836	1.25104e-23	6.56436e-22	43.0723	PITPNC1	26207		228658_at
216908_x_at	-1.39793	3.9669	-12.6807	1.27065e-23	6.65447e-22	43.0568	RRN3P1	730092		211299_s_at
209431_s_at	-1.40661	3.19018	-12.6751	1.30876e-23	6.84751e-22	43.0273	PATZ1	23598		1552584_at
201389_at	-1.20808	5.96043	-12.6682	1.3582e-23	7.09936e-22	42.9904	ITGA5	3678		225791_at
205036_at	1.20852	7.14682	12.6594	1.42315e-23	7.43179e-22	42.9439	LSM6	11157		227616_at
212329_at	-0.944144	6.41046	-12.6558	1.45131e-23	7.57163e-22	42.9244	SCAP	22937		222111_at
207180_s_at	1.0218	6.96639	12.6539	1.46582e-23	7.64e-22	42.9145	HTATIP2	10553		230178_s_at
223849_s_at	-1.20214	4.0207	-12.6504	1.49346e-23	7.77667e-22	42.8959	MOV10	4343		213300_at
212693_at	-1.14321	3.47043	-12.6488	1.50602e-23	7.83458e-22	42.8875	MDN1	23195		227068_at
225365_at	2.2287	10.2115	12.6475	1.51708e-23	7.88461e-22	42.8802	ZDHHC20	253832		226896_at
221211_s_at	-3.11359	5.48914	-12.6441	1.54449e-23	8.01949e-22	42.8624	MAP3K7CL	56911		203922_s_at
226368_at	-1.66885	6.55138	-12.6432	1.55153e-23	8.04835e-22	42.8579	CHST11	50515		35820_at
203765_at	1.3677	12.5012	12.6429	1.55469e-23	8.05239e-22	42.8558	GCA	25801		200058_s_at
231776_at	-2.69444	4.37671	-12.6428	1.55525e-23	8.05239e-22	42.8555	EOMES	8320		219666_at
217884_at	-1.27127	3.16226	-12.6421	1.56084e-23	8.07367e-22	42.8519	NAT10	55226		201162_at
235721_at	-0.59697	2.56709	-12.639	1.5871e-23	8.20175e-22	42.8353	DTX3	196403		209657_s_at
207551_s_at	1.46699	7.99062	12.6387	1.58964e-23	8.20712e-22	42.8337	MSL3	10943		220610_s_at
205254_x_at	-1.73898	3.46229	-12.6344	1.62613e-23	8.38762e-22	42.8111	TCF7	6932		227383_at
203562_at	-0.59648	2.44398	-12.633	1.63909e-23	8.44647e-22	42.8032	FEZ1	9638		213587_s_at
233198_at	-0.822363	3.0065	-12.6292	1.67249e-23	8.61049e-22	42.7831	GOLGA2P5	55592		1556402_at
238650_x_at	-0.611156	4.06558	-12.6249	1.71135e-23	8.80228e-22	42.7602	WDR89	112840		222992_s_at
209473_at	1.24638	8.24855	12.6246	1.71371e-23	8.80609e-22	42.7589	ENTPD1	953		225009_at
208071_s_at	2.04687	6.49106	12.6133	1.82098e-23	9.33979e-22	42.6984	LAIR1	3903		210031_at
204391_x_at	-0.870788	3.84488	-12.6122	1.83094e-23	9.38208e-22	42.693	TRIM24	8805		209670_at
229971_at	-1.06425	2.94913	-12.6107	1.84549e-23	9.44778e-22	42.6851	ADGRG5	221188		204615_x_at
227544_at	-1.36916	3.98984	-12.6063	1.88972e-23	9.65611e-22	42.6615	TMEM229B	161145		219209_at
211413_s_at	2.71511	8.10227	12.5966	1.98994e-23	1.01558e-21	42.61	PADI4	23569		235213_at
204197_s_at	-2.62489	4.73696	-12.5965	1.99122e-23	1.01558e-21	42.6094	RUNX3	864		225612_s_at
230640_at	-0.619235	2.53915	-12.5914	2.04673e-23	1.04292e-21	42.582	FMNL3	91010		218981_at
210763_x_at	-0.450463	2.47842	-12.5908	2.05308e-23	1.04518e-21	42.5789	NCR3	259197		210606_x_at
230952_at	-0.766915	2.92749	-12.5865	2.10024e-23	1.0672e-21	42.5563	SNX29P2	440352		204071_s_at
225059_at	1.41603	8.81171	12.5851	2.1163e-23	1.07436e-21	42.5487	AGTRAP	57085		217986_s_at
239761_at	1.59766	5.00875	12.5841	2.12817e-23	1.07939e-21	42.5431	GCNT1	2650		237330_at
223978_s_at	1.66984	6.81462	12.5785	2.19244e-23	1.10992e-21	42.5135	CRLS1	54675		223282_at
218941_at	1.74163	6.09046	12.5777	2.20236e-23	1.11392e-21	42.509	FBXW2	26190		215967_s_at
224439_x_at	1.24245	6.66524	12.5746	2.23842e-23	1.13111e-21	42.4928	RNF7	9616		239673_at
208879_x_at	-0.43054	4.34779	-12.5734	2.25317e-23	1.13751e-21	42.4863	PRPF6	24148		222757_s_at
219528_s_at	-3.21475	5.52991	-12.572	2.26935e-23	1.14462e-21	42.4792	BCL11B	64919		219770_at
209702_at	-1.50933	5.21143	-12.571	2.28213e-23	1.15e-21	42.4736	FTO	79068		46270_at
239072_at	1.65189	6.95989	12.5703	2.29091e-23	1.15336e-21	42.4698	EMB	133418		206983_at
220615_s_at	2.74073	8.5632	12.5592	2.43103e-23	1.22166e-21	42.4106	FAR2	55711		243124_at
209827_s_at	-1.1146	8.12724	-12.5537	2.5037e-23	1.25702e-21	42.3813	IL16	3603		236571_at
201959_s_at	-1.53078	8.21095	-12.5528	2.51576e-23	1.26192e-21	42.3765	MYCBP2	23077		223519_at
215270_at	-0.660728	2.52044	-12.5509	2.54038e-23	1.2731e-21	42.3668	LFNG	3955		223846_at
211168_s_at	-0.536025	3.35897	-12.5501	2.55159e-23	1.27755e-21	42.3624	UPF1	5976		236379_at
214659_x_at	-1.52406	4.29916	-12.5465	2.60161e-23	1.3014e-21	42.3431	YLPM1	56252		1558299_at
227193_at	-1.00623	2.79092	-12.5452	2.61868e-23	1.30874e-21	42.3366	SLC30A4	7782		209481_at
232171_x_at	-0.729977	3.27149	-12.5368	2.73982e-23	1.36678e-21	42.2916	KLHDC4	54758		205472_s_at
218391_at	0.82382	6.61543	12.5344	2.77431e-23	1.38273e-21	42.2791	SNF8	11267		205291_at
202678_at	1.18445	7.65127	12.5298	2.84381e-23	1.41608e-21	42.2545	GTF2A2	2958		223991_s_at
225918_at	-1.21728	6.39923	-12.5238	2.93633e-23	1.46082e-21	42.2226	GLG1	2734		227173_s_at
209706_at	-1.03097	2.4919	-12.5218	2.9686e-23	1.47553e-21	42.2117	NKX3-1	4824		229064_s_at
202343_x_at	1.07857	9.38124	12.5175	3.03718e-23	1.50825e-21	42.1889	COX5B	1329		1564139_at
203421_at	1.06624	6.01163	12.5172	3.04159e-23	1.50906e-21	42.1875	TP53I11	9537		239619_at
230383_x_at	-2.2254	5.58685	-12.5033	3.27628e-23	1.62381e-21	42.1135	SLFN5	162394		202149_at
218011_at	1.59002	7.57188	12.5032	3.27881e-23	1.62381e-21	42.1127	UBL5	59286		202349_at
210999_s_at	2.5508	6.69149	12.5016	3.30616e-23	1.63588e-21	42.1044	GRB10	2887		200702_s_at
226463_at	2.17689	8.19466	12.4985	3.36314e-23	1.66257e-21	42.0874	ATP6V1C1	528		235740_at
210288_at	-1.68256	4.02217	-12.4905	3.50975e-23	1.73348e-21	42.0449	KLRG1	10219		208661_s_at
227144_at	1.38793	6.9603	12.4882	3.55243e-23	1.75297e-21	42.0329	KIAA0930	23313		204689_at
231124_x_at	-2.29232	5.89136	-12.4869	3.57656e-23	1.7617e-21	42.0262	LY9	4063		202206_at
223304_at	2.25088	7.10893	12.4815	3.68293e-23	1.81246e-21	41.997	SLC37A3	84255		208611_s_at
218628_at	1.20224	7.49846	12.4695	3.92631e-23	1.9305e-21	41.9332	WASHC3	51019		235919_at
223135_s_at	-1.05095	5.69049	-12.4635	4.05522e-23	1.9903e-21	41.9011	BBX	56987		201193_at
205708_s_at	1.11108	4.91617	12.4617	4.09296e-23	2.00702e-21	41.8918	TRPM2	7226		AFFX-HUMISGF3A/M97935_MA_at
212688_at	1.34983	8.05635	12.4581	4.17239e-23	2.0423e-21	41.8727	PIK3CB	5291		219863_at
225609_at	1.74241	8.15517	12.4493	4.37511e-23	2.13962e-21	41.8255	GSR	2936		201960_s_at
215273_s_at	1.12509	7.96571	12.4466	4.43902e-23	2.16893e-21	41.811	TADA3	10474		225603_s_at
212272_at	-0.184949	2.39415	-12.4332	4.76852e-23	2.32784e-21	41.7397	LPIN1	23175		209005_at
223306_at	1.50864	7.3055	12.4277	4.91019e-23	2.39487e-21	41.7106	EBPL	84650		230526_at
200863_s_at	0.768286	9.80978	12.4271	4.92764e-23	2.40124e-21	41.707	RAB11A	8766		224511_s_at
205376_at	-1.03528	2.69543	-12.4143	5.27571e-23	2.56628e-21	41.6391	INPP4B	8821		213666_at
207992_s_at	1.44446	7.74639	12.4131	5.30899e-23	2.58017e-21	41.6328	AMPD3	272		235567_at
229636_at	-0.665734	2.49956	-12.4073	5.47657e-23	2.65925e-21	41.6019	CYB561D2	11068		217824_at
222820_at	-1.28364	4.97724	-12.3944	5.86792e-23	2.84423e-21	41.5331	TNRC6C	57690		225245_x_at
202521_at	-1.07872	7.48962	-12.3933	5.90382e-23	2.85909e-21	41.527	CTCF	10664		212413_at
221474_at	0.780903	11.0806	12.3922	5.93732e-23	2.87277e-21	41.5214	MYL12B	103910		209919_x_at
227626_at	-1.89143	4.47829	-12.3907	5.98705e-23	2.89427e-21	41.5131	PAQR8	85315		239251_at
223276_at	1.18462	7.55272	12.3905	5.99362e-23	2.89489e-21	41.512	SMIM3	85027		218400_at
203153_at	-4.05578	3.82567	-12.3864	6.12513e-23	2.9558e-21	41.4904	IFIT1	3434		201853_s_at
201678_s_at	-1.23215	3.90041	-12.3858	6.14601e-23	2.96326e-21	41.487	HMCES	56941		239549_at
49111_at	-1.23073	4.66384	-12.3852	6.16469e-23	2.96964e-21	41.484	ARRB1	408		203787_at
201730_s_at	-1.25146	7.67311	-12.3847	6.18165e-23	2.97519e-21	41.4813	TPR	7175		224821_at
225519_at	1.82121	9.33409	12.381	6.30457e-23	3.03168e-21	41.4617	PPP4R2	151987		235199_at
222442_s_at	1.06062	7.63894	12.3767	6.45266e-23	3.10017e-21	41.4385	ARL8B	55207		232253_at
1552610_a_at	-1.73148	7.31277	-12.3763	6.46532e-23	3.10352e-21	41.4366	JAK1	3716		202192_s_at
208881_x_at	2.81901	8.77405	12.3688	6.73164e-23	3.2257e-21	41.3964	IDI1	3422		238430_x_at
226725_at	-2.10865	6.29711	-12.3642	6.89775e-23	3.3024e-21	41.3721	SLFN5	162394		244375_at
226102_at	-1.42533	3.7688	-12.3562	7.20212e-23	3.4421e-21	41.3291	ZKSCAN8	7745		227552_at
202377_at	1.31123	8.54027	12.3542	7.28083e-23	3.47668e-21	41.3183	LEPROT	54741		212536_at
237943_at	-1.5657	5.71229	-12.3502	7.43621e-23	3.54778e-21	41.2973	TMCC1	23023		214615_at
1559097_at	-1.51406	3.8291	-12.3438	7.6974e-23	3.66918e-21	41.2629	LINC01550	388011		214947_at
213524_s_at	2.82721	6.33088	12.3392	7.88722e-23	3.7554e-21	41.2386	G0S2	50486		221511_x_at
231049_at	2.83906	5.01977	12.339	7.89705e-23	3.7554e-21	41.2374	LMO2	4005		222303_at
201666_at	1.69637	10.8207	12.339	7.89887e-23	3.7554e-21	41.2372	TIMP1	7076		217773_s_at
224580_at	-1.40888	3.89525	-12.3374	7.96598e-23	3.78401e-21	41.2287	SLC38A1	81539		204972_at
226718_at	-0.666252	2.53145	-12.3341	8.10694e-23	3.84763e-21	41.2113	AMIGO1	57463		200942_s_at
201119_s_at	1.17933	10.0115	12.329	8.33123e-23	3.95065e-21	41.1841	COX8A	1351		205841_at
200055_at	0.854429	9.76418	12.3284	8.35727e-23	3.95957e-21	41.181	TAF10	6881		212231_at
223091_x_at	1.16051	4.38477	12.3264	8.44802e-23	3.99909e-21	41.1702	MFF	56947		223681_s_at
200904_at	-1.16038	11.3586	-12.3225	8.62909e-23	4.08128e-21	41.1491	HLA-E	3133		227384_s_at
214430_at	1.09042	7.62389	12.3221	8.64616e-23	4.08582e-21	41.1471	GLA	2717		211305_x_at
240070_at	-0.84382	3.01709	-12.3202	8.73451e-23	4.124e-21	41.137	TIGIT	201633		218376_s_at
214339_s_at	-1.17439	4.44603	-12.318	8.83698e-23	4.16878e-21	41.1254	MAP4K1	11184		222816_s_at
224833_at	-2.3077	10.0339	-12.3146	9.00086e-23	4.24243e-21	41.1071	ETS1	2113		218383_at
224301_x_at	1.34291	8.00779	12.3115	9.14862e-23	4.30836e-21	41.0909	H2AFJ	55766		219129_s_at
207788_s_at	-0.332224	2.52978	-12.3074	9.35629e-23	4.39858e-21	41.0685	SORBS3	10174		209467_s_at
203956_at	-1.47213	6.13416	-12.301	9.68328e-23	4.54605e-21	41.0343	MORC2	22880		229253_at
202307_s_at	-1.23611	6.73878	-12.3009	9.6866e-23	4.54605e-21	41.034	TAP1	6890		221156_x_at
229746_x_at	1.56888	6.23121	12.2986	9.80413e-23	4.59332e-21	41.022	CEBPZOS	100505876		219315_s_at
210594_x_at	-1.18153	4.30024	-12.298	9.8362e-23	4.6044e-21	41.0187	MPZL1	9019		206785_s_at
217397_at	-0.344187	2.51187	-12.2958	9.95292e-23	4.65506e-21	41.007	YME1L1	10730		214042_s_at
224756_s_at	0.875831	7.46033	12.2914	1.01935e-22	4.7635e-21	40.9832	ABHD16A	7920		228828_at
216667_at	2.68895	5.16601	12.2861	1.04857e-22	4.89587e-21	40.9551	ECRP	643332		209882_at
204279_at	-1.28179	8.42671	-12.2849	1.0555e-22	4.924e-21	40.9485	PSMB9	5698		229265_at
201998_at	-1.74898	7.99509	-12.2841	1.05982e-22	4.93998e-21	40.9444	ST6GAL1	6480		205786_s_at
225266_at	-1.39801	5.85737	-12.2808	1.07855e-22	5.02297e-21	40.927	ZNF652	22834		1554952_s_at
230623_x_at	-0.909575	3.32663	-12.275	1.11277e-22	5.17791e-21	40.8959	USP28	57646		228037_at
205854_at	-0.736273	2.75126	-12.2718	1.13206e-22	5.25426e-21	40.8788	TULP3	7289		48659_at
209682_at	-2.03815	5.30684	-12.26	1.20589e-22	5.5922e-21	40.8159	CBLB	868		210401_at
218031_s_at	-1.15665	6.86519	-12.2575	1.22224e-22	5.66322e-21	40.8025	FOXN3	1112		208662_s_at
225238_at	-0.701702	2.61661	-12.2461	1.29956e-22	6.01636e-21	40.7414	MSI2	124540		230550_at
1556059_s_at	-1.0428	4.72008	-12.2444	1.31161e-22	6.06704e-21	40.7322	SPEN	23013		205790_at
229686_at	-1.60024	7.2305	-12.2437	1.3161e-22	6.08266e-21	40.7288	P2RY8	286530		214617_at
229202_at	-1.7962	3.10557	-12.2383	1.3547e-22	6.25576e-21	40.7	PCNX2	80003		227168_at
206656_s_at	1.48552	10.7076	12.2376	1.36036e-22	6.26805e-21	40.6958	APMAP	57136		219812_at
219871_at	-0.785998	2.5094	-12.2375	1.3607e-22	6.26805e-21	40.6956	KLF3-AS1	79667		225875_s_at
227614_at	-0.368167	2.43156	-12.2375	1.3608e-22	6.26805e-21	40.6955	HKDC1	80201		227309_at
225718_at	1.95161	7.01268	12.2359	1.37271e-22	6.31757e-21	40.6868	LNPK	80856		235699_at
225849_s_at	1.13627	9.7846	12.2346	1.38238e-22	6.3514e-21	40.6799	SFT2D1	113402		210479_s_at
207968_s_at	-0.64812	2.58532	-12.232	1.40172e-22	6.43487e-21	40.666	MEF2C	4208		215342_s_at
209367_at	1.67952	9.79074	12.2288	1.42577e-22	6.53711e-21	40.6491	STXBP2	6813		217826_s_at
202458_at	-1.26327	2.65834	-12.2287	1.42639e-22	6.53711e-21	40.6487	PRSS23	11098		241595_at
227394_at	-0.328302	2.41671	-12.2229	1.47147e-22	6.73242e-21	40.6177	NCAM1	4684		218364_at
225386_s_at	1.14827	7.67766	12.2205	1.491e-22	6.8104e-21	40.6045	HNRNPLL	92906		210556_at
204555_s_at	1.62976	6.67428	12.2144	1.54082e-22	7.03208e-21	40.5718	PPP1R3D	5509		227867_at
226748_at	-1.99608	7.3158	-12.2044	1.6256e-22	7.40665e-21	40.5185	LYSMD2	256586		235457_at
208374_s_at	1.02375	11.67	12.2024	1.64272e-22	7.47841e-21	40.508	CAPZA1	829		225562_at
239001_at	1.57867	4.68999	12.2007	1.65834e-22	7.54324e-21	40.4986	MGST1	4257		232008_s_at
206220_s_at	-1.16649	3.27788	-12.2002	1.66205e-22	7.55384e-21	40.4964	RASA3	22821		236295_s_at
221745_at	-1.0657	5.07409	-12.1989	1.67444e-22	7.60383e-21	40.489	DCAF7	10238		219161_s_at
205484_at	-1.30886	6.15321	-12.1984	1.67822e-22	7.61468e-21	40.4868	SIT1	27240		201296_s_at
225347_at	1.05303	6.55098	12.1974	1.68771e-22	7.65137e-21	40.4811	ARL8A	127829		204173_at
202090_s_at	1.50401	10.0357	12.1904	1.75244e-22	7.93823e-21	40.4437	UQCR11	10975		1560720_at
212902_at	1.85073	6.28555	12.1874	1.7808e-22	8.05336e-21	40.4277	SEC24A	10802		223944_at
209846_s_at	-2.3977	6.70014	-12.1802	1.85049e-22	8.36159e-21	40.3895	BTN3A2	11118		225876_at
1558747_at	-1.71406	8.32652	-12.1794	1.85894e-22	8.39288e-21	40.3849	SMCHD1	23347		232615_at
226773_at	-1.92059	5.2653	-12.1763	1.89023e-22	8.52011e-21	40.3683	PPM1K	152926		212577_at
219622_at	1.95012	6.48321	12.1763	1.89024e-22	8.52011e-21	40.3683	RAB20	55647		241936_x_at
218771_at	-1.02522	4.18574	-12.1755	1.89778e-22	8.54703e-21	40.3643	PANK4	55229		203408_s_at
201541_s_at	1.15236	7.56224	12.173	1.92354e-22	8.65592e-21	40.3509	ZNHIT1	10467		208663_s_at
1552611_a_at	-1.61058	5.40268	-12.1666	1.99117e-22	8.94554e-21	40.3165	JAK1	3716		1560128_x_at
212677_s_at	-1.41587	5.7628	-12.1655	2.0028e-22	8.99042e-21	40.3107	CEP68	23177		236450_at
1558826_at	-0.373121	2.42133	-12.1602	2.06113e-22	9.23708e-21	40.2821	ZNF831	128611		218025_s_at
229726_at	-0.621071	2.64486	-12.1582	2.08293e-22	9.32714e-21	40.2716	GRAP	10750		201163_s_at
208808_s_at	1.99749	11.5753	12.1578	2.08709e-22	9.33809e-21	40.2697	HMGB2	3148		200965_s_at
200882_s_at	0.68512	9.04115	12.1512	2.16222e-22	9.66635e-21	40.2344	PSMD4	5710		226266_at
218754_at	-1.49573	5.82315	-12.1449	2.2369e-22	9.99203e-21	40.2006	NOL9	79707		205349_at
224784_at	-1.84757	6.15169	-12.1411	2.28388e-22	1.01935e-20	40.1799	MLLT6	4302		215088_s_at
1555736_a_at	1.38451	8.6694	12.1392	2.30624e-22	1.0285e-20	40.1702	AGTRAP	57085		222627_at
205987_at	-1.22085	3.87985	-12.1385	2.31559e-22	1.03182e-20	40.1662	CD1C	911		224480_s_at
201319_at	0.680202	9.68393	12.133	2.38497e-22	1.06015e-20	40.1368	MYL12A	10627		215285_s_at
1553118_at	-1.38574	3.98885	-12.1294	2.43179e-22	1.08008e-20	40.1175	THEM4	117145		1556728_at
212598_at	1.74476	5.51638	12.1237	2.50669e-22	1.11244e-20	40.0873	WDFY3	23001		217822_at
55616_at	-0.340507	2.56498	-12.1198	2.55942e-22	1.134e-20	40.0665	PGAP3	93210		209410_s_at
200720_s_at	1.08631	7.46076	12.115	2.62699e-22	1.16206e-20	40.0406	ACTR1A	10121		204210_s_at
210561_s_at	1.89705	10.5108	12.1075	2.73463e-22	1.2087e-20	40.0006	WSB1	26118		218773_s_at
206492_at	-0.950414	2.57959	-12.1072	2.73924e-22	1.20976e-20	39.9989	FHIT	2272		225940_at
227410_at	-1.38562	3.44144	-12.1005	2.83983e-22	1.25317e-20	39.963	FAM43A	131583		220384_at
210740_s_at	-0.948209	8.06989	-12.0979	2.87943e-22	1.26962e-20	39.9492	ITPK1	3705		218473_s_at
203136_at	1.20604	8.88414	12.0905	2.99735e-22	1.31949e-20	39.9093	RABAC1	10567		240231_at
222895_s_at	-3.29035	7.48736	-12.0861	3.06795e-22	1.34948e-20	39.8861	BCL11B	64919		214005_at
219582_at	-1.10223	5.47466	-12.0828	3.1234e-22	1.37276e-20	39.8682	OGFRL1	79627		201968_s_at
219045_at	-1.03125	6.99575	-12.0818	3.13983e-22	1.37888e-20	39.863	RHOF	54509		221790_s_at
219104_at	1.42175	7.38081	12.0795	3.1786e-22	1.39478e-20	39.8508	RNF141	50862		214366_s_at
203233_at	1.61559	8.22526	12.0766	3.22879e-22	1.41454e-20	39.8352	IL4R	3566		208450_at
208488_s_at	1.90111	8.0869	12.0761	3.23774e-22	1.41732e-20	39.8324	CR1	1378		210724_at
1559094_at	1.51912	5.43095	12.0722	3.3058e-22	1.4448e-20	39.8117	FBXO9	26268		208694_at
228658_at	2.6691	8.72694	12.0689	3.36578e-22	1.46939e-20	39.7938	MIAT	440823		202912_at
225803_at	-0.802075	2.68027	-12.0688	3.36743e-22	1.46939e-20	39.7933	FBXO32	114907		200000_s_at
211299_s_at	1.45946	8.66501	12.0681	3.37954e-22	1.47349e-20	39.7898	FLOT2	2319		216129_at
203159_at	-1.0441	6.32235	-12.0662	3.4142e-22	1.48742e-20	39.7796	GLS	2744		216942_s_at
1552584_at	-1.22259	4.82922	-12.0641	3.45421e-22	1.50365e-20	39.768	IL12RB1	3594		218043_s_at
225791_at	1.33984	4.93336	12.0521	3.68438e-22	1.6013e-20	39.7038	UBE2F	140739		219658_at
229360_at	-0.385878	2.47127	-12.0386	3.96151e-22	1.71901e-20	39.6316	ZNF280B	140883		202160_at
227616_at	-1.50361	3.74904	-12.0374	3.98725e-22	1.72881e-20	39.6251	BCL9L	283149		225041_at
222111_at	1.76862	6.90997	12.0324	4.09535e-22	1.77427e-20	39.5985	MINDY2	54629		1554482_a_at
230178_s_at	-1.55007	3.30886	-12.0321	4.10079e-22	1.77523e-20	39.5972	ELP2	55250		240131_at
213300_at	-1.33445	5.49694	-12.0296	4.15729e-22	1.79826e-20	39.5835	ATG2A	23130		210944_s_at
202664_at	-1.02411	10.6282	-12.0289	4.17206e-22	1.80322e-20	39.58	WIPF1	7456		238446_at
227068_at	1.6719	9.78523	12.026	4.23914e-22	1.83077e-20	39.5641	PGK1	5230		218436_at
226896_at	1.2353	7.31105	12.0254	4.25143e-22	1.83463e-20	39.5612	CHCHD1	118487		217356_s_at
203922_s_at	1.73889	7.83134	12.0237	4.29205e-22	1.85069e-20	39.5518	CYBB	1536		204072_s_at
35820_at	1.99427	5.74176	12.023	4.3064e-22	1.85513e-20	39.5485	GM2A	2760		225177_at
219666_at	1.29331	9.53345	12.0171	4.44628e-22	1.91267e-20	39.5166	MS4A6A	64231		223283_s_at
201162_at	2.25379	7.7228	12.0141	4.51785e-22	1.94193e-20	39.5007	IGFBP7	3490		226959_at
209657_s_at	-1.24632	4.48297	-12.0118	4.57593e-22	1.96535e-20	39.488	HSF2	3298		202199_s_at
220610_s_at	1.30259	5.51236	12.0015	4.83529e-22	2.07511e-20	39.4331	LRRFIP2	9209		203580_s_at
213587_s_at	-1.35851	4.76709	-11.9998	4.87953e-22	2.09082e-20	39.4241	ATP6V0E2	155066		224996_at
222992_s_at	1.21896	9.28305	11.9935	5.04691e-22	2.15916e-20	39.3905	NDUFB9	4715		204070_at
225009_at	2.28144	6.63622	11.9918	5.09343e-22	2.17735e-20	39.3813	CMTM4	146223		212900_at
210031_at	-3.14061	7.07207	-11.9911	5.11475e-22	2.18476e-20	39.3772	CD247	919		228662_at
202025_x_at	0.971828	5.96675	11.988	5.19933e-22	2.21915e-20	39.3609	ACAA1	30		212657_s_at
209670_at	-2.92034	8.14559	-11.9854	5.27416e-22	2.24934e-20	39.3466	TRAC	28755		243492_at
204615_x_at	2.61887	8.95369	11.9849	5.2858e-22	2.25254e-20	39.3444	IDI1	3422		206181_at
219209_at	-2.00535	5.3428	-11.9816	5.38052e-22	2.29112e-20	39.3267	IFIH1	64135		208594_x_at
235213_at	-1.8279	7.62872	-11.9769	5.52019e-22	2.34877e-20	39.3012	ITPKB	3707		203913_s_at
229844_at	-0.865185	4.46696	-11.9733	5.62623e-22	2.39202e-20	39.2823	FOXP1	27086		240165_at
1555370_a_at	-0.134181	2.38232	-11.9709	5.69961e-22	2.42134e-20	39.2694	CAMTA1	23261		228826_at
225612_s_at	2.71285	7.62381	11.9693	5.75067e-22	2.44113e-20	39.2605	B3GNT5	84002		226810_at
218981_at	2.01898	5.86624	11.9676	5.80266e-22	2.46129e-20	39.2515	SDHAF3	57001		37152_at
206034_at	1.08095	5.77688	11.9633	5.93908e-22	2.5172e-20	39.2284	SERPINB8	5271		211744_s_at
226198_at	-0.668666	3.13393	-11.9583	6.09929e-22	2.58311e-20	39.2019	TOM1L2	146691		223162_s_at
208736_at	0.879518	12.0136	11.9574	6.12974e-22	2.59399e-20	39.197	ARPC3	10094		205821_at
237040_at	-0.761538	4.47976	-11.9558	6.18473e-22	2.61524e-20	39.1881	CWF19L2	143884		217513_at
210606_x_at	-2.55964	3.69825	-11.9537	6.25353e-22	2.64229e-20	39.177	KLRD1	3824		227641_at
217063_x_at	-0.142129	2.39131	-11.9473	6.47184e-22	2.73241e-20	39.1429	YME1L1	10730		209446_s_at
218184_at	-0.675084	2.52608	-11.9458	6.52448e-22	2.75252e-20	39.1348	TULP4	56995		235764_at
204071_s_at	-1.46254	7.12536	-11.9419	6.66449e-22	2.80941e-20	39.1137	TOPORS	10210		212139_at
217986_s_at	1.54567	9.21098	11.9403	6.72086e-22	2.831e-20	39.1053	BAZ1A	11177		206150_at
223282_at	-1.56024	4.19626	-11.9384	6.79131e-22	2.85627e-20	39.0949	TSHZ1	10194		207777_s_at
232222_at	-0.51673	2.64631	-11.9374	6.82628e-22	2.86877e-20	39.0898	ZCCHC2	54877		231832_at
215967_s_at	-1.83543	5.90498	-11.9225	7.39615e-22	3.10121e-20	39.01	LY9	4063		226548_at
222757_s_at	1.39879	5.52526	11.9188	7.5454e-22	3.15643e-20	38.9901	MAP3K20	51776		205255_x_at
203367_at	-0.321448	2.44344	-11.9162	7.65034e-22	3.19788e-20	38.9763	DUSP14	11072		227942_s_at
221653_x_at	-1.08913	5.91747	-11.9105	7.88982e-22	3.29546e-20	38.9456	APOL2	23780		206782_s_at
219770_at	1.3925	6.27433	11.9085	7.97789e-22	3.3297e-20	38.9346	GTDC1	79712		202931_x_at
208179_x_at	-0.682288	2.76627	-11.8984	8.42295e-22	3.5101e-20	38.8805	KIR2DL3	3804		208073_x_at
206983_at	-1.63805	4.12124	-11.8932	8.66021e-22	3.60622e-20	38.8529	CCR6	1235		243006_at
243124_at	-1.48173	3.80662	-11.8861	8.99793e-22	3.744e-20	38.8148	RRN3P2	653390		209906_at
223519_at	1.55801	6.57876	11.8839	9.10705e-22	3.78365e-20	38.8028	MAP3K20	51776		1558588_at
223846_at	1.67708	5.36641	11.8828	9.16126e-22	3.80328e-20	38.7969	AZI2	64343		1558011_at
203860_at	-0.480539	2.46636	-11.8705	9.78474e-22	4.05289e-20	38.7313	PCCA	5095		225662_at
225704_at	-0.873644	4.04278	-11.8672	9.96408e-22	4.12092e-20	38.7133	FBRSL1	57666		202191_s_at
209481_at	-1.27026	9.02651	-11.8668	9.98579e-22	4.12678e-20	38.7111	SNRK	54861		214771_x_at
225294_s_at	1.08017	9.53429	11.8642	1.0125e-21	4.18113e-20	38.6973	TRAPPC1	58485		217821_s_at
205472_s_at	2.54346	5.48298	11.8595	1.03862e-21	4.28577e-20	38.672	DACH1	1602		227038_at
205291_at	-3.26228	6.08097	-11.8581	1.04644e-21	4.3148e-20	38.6645	IL2RB	3560		214049_x_at
208089_s_at	-0.645987	2.72657	-11.8561	1.05781e-21	4.35839e-20	38.6537	TDRD3	81550		204614_at
228394_at	-0.944397	6.07306	-11.8514	1.08481e-21	4.46627e-20	38.6286	STK10	6793		215235_at
204314_s_at	-1.01497	8.85472	-11.8428	1.13631e-21	4.67476e-20	38.5825	CREB1	1385		202948_at
221493_at	-1.0269	8.92843	-11.8404	1.15108e-21	4.73199e-20	38.5696	TSPYL1	7259		226448_at
212841_s_at	-1.02707	3.17613	-11.8281	1.22962e-21	5.05103e-20	38.5039	PPFIBP2	8495		212672_at
223991_s_at	2.03964	5.85794	11.8277	1.23235e-21	5.05847e-20	38.5017	GALNT2	2590		209674_at
227173_s_at	-1.49909	3.44348	-11.8249	1.2513e-21	5.12889e-20	38.4865	BACH2	60468		225391_at
204156_at	-1.09287	5.48893	-11.8249	1.25138e-21	5.12889e-20	38.4864	SIK3	23387		211890_x_at
229064_s_at	-1.59797	3.27277	-11.8203	1.28296e-21	5.25437e-20	38.4616	RCAN3	11123		202269_x_at
1564139_at	-2.41227	3.36488	-11.8161	1.31199e-21	5.36856e-20	38.4394	A2M-AS1	144571		1557706_at
201612_at	-1.07599	7.54263	-11.8145	1.32358e-21	5.40859e-20	38.4306	ALDH9A1	223		208791_at
202149_at	-1.67965	8.0965	-11.8119	1.34194e-21	5.47949e-20	38.4169	NEDD9	4739		202645_s_at
202349_at	1.18829	6.18619	11.8044	1.39756e-21	5.6981e-20	38.3765	TOR1A	1861		232478_at
200702_s_at	-1.36531	5.56329	-11.8039	1.40101e-21	5.70417e-20	38.374	DDX24	57062		222651_s_at
235740_at	1.87566	6.8698	11.8039	1.40113e-21	5.70417e-20	38.3739	MCTP1	79772		218380_at
204689_at	1.50033	8.13015	11.8013	1.42115e-21	5.77704e-20	38.3598	HHEX	3087		218217_at
238443_at	-0.784577	2.63164	-11.8001	1.42978e-21	5.80783e-20	38.3538	TFAM	7019		212749_s_at
202206_at	-3.02482	5.60877	-11.7997	1.43347e-21	5.8181e-20	38.3512	ARL4C	10123		1553978_at
208611_s_at	-1.40788	5.81815	-11.7995	1.43444e-21	5.8181e-20	38.3505	SPTAN1	6709		202724_s_at
235919_at	-1.82503	4.19974	-11.7988	1.43999e-21	5.83629e-20	38.3467	CEP78	84131		219221_at
201441_at	0.811613	10.1338	11.7976	1.44923e-21	5.8694e-20	38.3403	COX6B1	1340		235912_at
201193_at	1.53748	8.98353	11.7969	1.4547e-21	5.88717e-20	38.3366	IDH1	3417		217962_at
AFFX-HUMISGF3A/M97935_MA_at	-1.55083	4.297	-11.7957	1.46485e-21	5.92388e-20	38.3296	STAT1	6772		214151_s_at
216370_s_at	-0.258621	2.40706	-11.7954	1.46694e-21	5.92793e-20	38.3282	TKTL1	8277		224582_s_at
212079_s_at	-1.05537	3.24093	-11.7914	1.49854e-21	6.05115e-20	38.307	KMT2A	4297		213830_at
219863_at	-2.55611	4.61929	-11.791	1.50227e-21	6.06173e-20	38.3045	HERC5	51191		238480_at
201960_s_at	-1.23912	8.82527	-11.7882	1.52509e-21	6.1493e-20	38.2895	MYCBP2	23077		209422_at
225603_s_at	1.64051	7.39771	11.7855	1.54719e-21	6.23379e-20	38.2752	TRIQK	286144		239135_at
209005_at	1.24321	8.30933	11.7849	1.55229e-21	6.24974e-20	38.2719	FBXL5	26234		203667_at
225485_at	-0.434599	2.65258	-11.7834	1.56446e-21	6.29412e-20	38.2641	CEP41	95681		228098_s_at
230526_at	-1.49281	4.07959	-11.7794	1.59938e-21	6.42986e-20	38.2422	TNRC6C-AS1	100131096		206804_at
212288_at	-0.938013	9.25965	-11.7783	1.60819e-21	6.46052e-20	38.2367	FNBP1	23048		225098_at
235036_at	-0.425658	2.46392	-11.7777	1.61382e-21	6.47837e-20	38.2332	LIX1L	128077		226117_at
224511_s_at	1.71249	7.51422	11.7755	1.63301e-21	6.55063e-20	38.2215	TXNDC17	84817		214152_at
213666_at	-1.52469	4.66663	-11.7682	1.69844e-21	6.8081e-20	38.1823	2019-09-06	23157		209628_at
1555526_a_at	-1.06013	7.3162	-11.7665	1.71413e-21	6.86594e-20	38.1732	2019-09-06	23157		221485_at
1557545_s_at	-0.61655	2.46351	-11.7644	1.73365e-21	6.93395e-20	38.1619	RNF165	494470		235514_at
235567_at	-2.49531	4.76356	-11.7643	1.735e-21	6.93428e-20	38.1611	RORA	6095		1557626_at
204790_at	-0.970558	2.66254	-11.7593	1.78218e-21	7.11765e-20	38.1344	SMAD7	4092		231793_s_at
213735_s_at	0.965929	10.0706	11.7591	1.78374e-21	7.11867e-20	38.1336	COX5B	1329		1557553_at
204806_x_at	-1.10466	9.01923	-11.7589	1.7858e-21	7.12172e-20	38.1324	HLA-F	3134		1555037_a_at
217824_at	1.55052	6.62706	11.7517	1.85683e-21	7.39958e-20	38.0936	UBE2J1	51465		225973_at
225245_x_at	1.45124	8.16703	11.748	1.89387e-21	7.54167e-20	38.0739	H2AFJ	55766		239091_at
225480_at	1.04328	5.20762	11.745	1.92464e-21	7.65865e-20	38.0579	C1orf122	127687		202481_at
203437_at	0.986263	7.01551	11.7446	1.92858e-21	7.66874e-20	38.0558	TMEM11	8834		221602_s_at
1562731_s_at	-0.915591	2.635	-11.7394	1.98382e-21	7.88266e-20	38.0277	MDS2	259283		218614_at
203088_at	-0.758552	2.58045	-11.7277	2.11302e-21	8.38994e-20	37.9649	FBLN5	10516		212569_at
202642_s_at	-0.941223	2.87868	-11.7273	2.11734e-21	8.40099e-20	37.9629	TRRAP	8295		210948_s_at
212413_at	-1.49486	5.36939	-11.7253	2.14085e-21	8.48811e-20	37.9519	2019-09-06	23157		227851_s_at
218400_at	-1.95049	4.70972	-11.7167	2.24215e-21	8.87045e-20	37.9059	OAS3	4940		226825_s_at
232676_x_at	-0.513883	2.72681	-11.7151	2.26183e-21	8.94182e-20	37.8972	MYEF2	50804		224840_at
211583_x_at	-0.634515	2.95716	-11.7127	2.29075e-21	9.0496e-20	37.8845	NCR3	259197		222715_s_at
202320_at	-0.706874	3.08169	-11.7093	2.33353e-21	9.21195e-20	37.8661	GTF3C1	2975		203181_x_at
208921_s_at	1.06638	9.17511	11.7086	2.34203e-21	9.23885e-20	37.8625	SRI	6717		213341_at
201853_s_at	-2.02435	6.15166	-11.7073	2.35934e-21	9.30041e-20	37.8552	CDC25B	994		201110_s_at
209868_s_at	0.911319	8.98678	11.7066	2.36759e-21	9.32623e-20	37.8517	RBMS1	5937		236280_at
218789_s_at	1.14218	5.3845	11.7062	2.37317e-21	9.34148e-20	37.8493	C11orf71	54494		206662_at
202348_s_at	1.14316	8.44224	11.7049	2.38928e-21	9.39811e-20	37.8426	TOR1A	1861		211005_at
203787_at	-1.37954	5.64144	-11.7013	2.43664e-21	9.57063e-20	37.8231	SSBP2	23635		218149_s_at
224821_at	-1.48617	5.50989	-11.7003	2.44921e-21	9.6131e-20	37.8179	ABHD14B	84836		212124_at
235199_at	-2.14249	5.48563	-11.6929	2.54975e-21	1.00005e-19	37.7779	RNF125	54941		212629_s_at
221838_at	-0.500295	4.94416	-11.6906	2.58111e-21	1.01163e-19	37.7657	KLHL22	84861		210116_at
232253_at	-1.26712	5.23049	-11.6903	2.5853e-21	1.01255e-19	37.7641	C5orf56	441108		235152_at
202192_s_at	1.70341	7.89014	11.6893	2.59976e-21	1.01748e-19	37.7586	GAS7	8522		217811_at
238430_x_at	-1.71153	8.02258	-11.6881	2.61616e-21	1.02317e-19	37.7523	SLFN5	162394		225931_s_at
201336_at	0.967785	10.0498	11.6832	2.68571e-21	1.04886e-19	37.7262	VAMP3	9341		202295_s_at
224048_at	-0.249368	2.40899	-11.6822	2.70126e-21	1.05419e-19	37.7204	USP44	84101		1559096_x_at
227552_at	-1.55804	4.60503	-11.6794	2.74176e-21	1.06846e-19	37.7056	2019-09-01	1731		222557_at
212536_at	1.81482	8.9523	11.6778	2.76497e-21	1.07674e-19	37.6972	ATP11B	23200		220935_s_at
214615_at	-1.59432	4.24377	-11.6776	2.7691e-21	1.07758e-19	37.6958	P2RY10	27334		231577_s_at
223192_at	1.09388	7.38693	11.6768	2.78068e-21	1.08116e-19	37.6916	SLC25A28	81894		210644_s_at
214947_at	2.16066	5.20746	11.6767	2.78224e-21	1.08116e-19	37.691	OTULINL	54491		208827_at
203082_at	-0.885959	3.45787	-11.6671	2.9304e-21	1.13711e-19	37.6394	BMS1	9790		212579_at
211010_s_at	-0.60532	2.46259	-11.665	2.96394e-21	1.14932e-19	37.6281	NCR3	259197		1554240_a_at
224978_s_at	-0.808395	3.88242	-11.6585	3.06893e-21	1.18834e-19	37.5934	USP36	57602		217911_s_at
221875_x_at	-0.930456	10.3905	-11.6501	3.21115e-21	1.24253e-19	37.5483	HLA-F	3134		203814_s_at
217773_s_at	2.10504	8.75133	11.6484	3.24078e-21	1.25311e-19	37.5392	NDUFA4	4697		225496_s_at
220917_s_at	-0.777468	3.04496	-11.6427	3.34314e-21	1.29177e-19	37.5082	WDR19	57728		1554447_at
204972_at	-2.08123	5.20193	-11.6397	3.39715e-21	1.31172e-19	37.4923	OAS2	4939		214439_x_at
200942_s_at	1.33913	8.83236	11.6381	3.42589e-21	1.32188e-19	37.4839	HSBP1	3281		224579_at
208198_x_at	-0.296721	2.40086	-11.6364	3.45792e-21	1.3333e-19	37.4746	KIR2DS1	3806		215221_at
213254_at	-0.995864	4.53163	-11.6346	3.49226e-21	1.34559e-19	37.4648	TNRC6B	23112		212646_at
205841_at	1.41052	6.98201	11.6323	3.53494e-21	1.36108e-19	37.4527	JAK2	3717		225352_at
1557684_at	-0.481441	2.52462	-11.6313	3.55436e-21	1.36759e-19	37.4472	ZNF286A	57335		208792_s_at
212231_at	-1.45776	4.80499	-11.6307	3.56653e-21	1.37131e-19	37.4438	FBXO21	23014		204890_s_at
223681_s_at	-1.7626	3.22554	-11.6305	3.57013e-21	1.37173e-19	37.4428	PATJ	10207		202279_at
1553227_s_at	-0.62815	2.64219	-11.63	3.57917e-21	1.37424e-19	37.4403	BRWD1	54014		1554007_at
45749_at	-0.869956	5.51016	-11.6282	3.61435e-21	1.38677e-19	37.4306	RIPOR1	79567		219279_at
207425_s_at	-1.09681	2.73267	-11.6257	3.66441e-21	1.40499e-19	37.4169	2019-09-09	10801		228813_at
211305_x_at	1.20384	5.10944	11.6236	3.70508e-21	1.41859e-19	37.4059	FCAR	2204		222378_at
218376_s_at	1.26486	7.7292	11.622	3.7373e-21	1.42993e-19	37.3973	MICAL1	64780		235626_at
222816_s_at	-2.19044	5.80327	-11.6212	3.75348e-21	1.43512e-19	37.393	ZCCHC2	54877		201597_at
214908_s_at	-0.760231	2.8385	-11.6167	3.84674e-21	1.46872e-19	37.3686	TRRAP	8295		239213_at
219129_s_at	1.27213	5.51124	11.6101	3.98531e-21	1.52057e-19	37.3333	SAP30L	79685		212638_s_at
221643_s_at	-0.75798	3.15498	-11.6016	4.17277e-21	1.59098e-19	37.2876	RERE	473		222156_x_at
209828_s_at	-1.07162	3.8765	-11.5983	4.2472e-21	1.61823e-19	37.27	IL16	3603		222413_s_at
208438_s_at	1.12581	11.0787	11.5966	4.28695e-21	1.63116e-19	37.2607	FGR	2268		228325_at
228291_s_at	-0.887121	7.11539	-11.5966	4.28712e-21	1.63116e-19	37.2607	KIZ	55857		225599_s_at
209467_s_at	1.91471	9.24773	11.596	4.2997e-21	1.63481e-19	37.2577	MKNK1	8569		206965_at
229253_at	-1.73199	4.4679	-11.5918	4.39882e-21	1.6705e-19	37.2351	THEM4	117145		1565852_at
221156_x_at	1.44463	8.81955	11.5918	4.39967e-21	1.6705e-19	37.2349	CCPG1	9236		201180_s_at
243764_at	-0.755587	2.67426	-11.5896	4.45144e-21	1.68898e-19	37.2232	VSIG1	340547		227905_s_at
221805_at	-0.385836	2.42693	-11.5889	4.46848e-21	1.69427e-19	37.2194	NEFL	4747		216902_s_at
219315_s_at	-2.57565	4.87779	-11.5848	4.56762e-21	1.73066e-19	37.1976	TMEM204	79652		201697_s_at
214042_s_at	-1.65187	8.60581	-11.5829	4.61497e-21	1.74618e-19	37.1873	RPL22	6146		206060_s_at
39650_s_at	-0.970408	3.78401	-11.5797	4.69664e-21	1.77586e-19	37.1698	PCNX2	80003		204068_at
228828_at	-1.3478	5.41952	-11.5775	4.75268e-21	1.79557e-19	37.158	TSPOAP1-AS1	100506779		AFFX-HUMISGF3A/M97935_MB_at
235574_at	-1.00214	3.14333	-11.5774	4.75534e-21	1.79557e-19	37.1575	GBP4	115361		226711_at
209882_at	1.433	7.15325	11.571	4.92223e-21	1.8573e-19	37.1232	RIT1	6016		235577_at
229265_at	-1.72228	5.87326	-11.5694	4.96499e-21	1.87214e-19	37.1145	SKI	6497		233223_at
205786_s_at	1.26628	10.9042	11.5657	5.06356e-21	1.908e-19	37.095	ITGAM	3684		205173_x_at
1554952_s_at	1.34347	7.73162	11.5639	5.11572e-21	1.92632e-19	37.0848	NLRP12	91662		1560706_at
228037_at	1.53859	6.6957	11.5626	5.14927e-21	1.93762e-19	37.0783	RARA-AS1	101929693		204612_at
48659_at	1.19689	6.48522	11.5599	5.22583e-21	1.96508e-19	37.0636	MIIP	60672		235409_at
210401_at	1.76373	7.31677	11.5579	5.28162e-21	1.98469e-19	37.053	P2RX1	5023		203167_at
230550_at	1.73997	7.98518	11.5516	5.4661e-21	2.05119e-19	37.0188	MS4A6A	64231		236149_at
205790_at	-2.05564	4.23374	-11.5473	5.5945e-21	2.09794e-19	36.9957	SKAP1	8631		226382_at
214617_at	-3.47044	7.59369	-11.5444	5.68211e-21	2.12933e-19	36.9803	PRF1	5551		203774_at
227168_at	2.04853	8.05009	11.54	5.81964e-21	2.17938e-19	36.9565	MIAT	440823		218501_at
210222_s_at	-1.17355	2.74372	-11.537	5.91363e-21	2.21306e-19	36.9405	RTN1	6252		240723_at
201773_at	-1.09289	7.7662	-11.5362	5.93803e-21	2.22067e-19	36.9364	ADNP	23394		215248_at
219812_at	-2.35562	5.54503	-11.5359	5.94897e-21	2.22324e-19	36.9346	PVRIG	79037		217249_x_at
225875_s_at	-1.20179	3.49491	-11.5349	5.98256e-21	2.23426e-19	36.929	NIPAL3	57185		204500_s_at
214665_s_at	0.846545	10.4592	11.5319	6.07878e-21	2.26865e-19	36.9131	CHP1	11261		214470_at
227309_at	2.78511	9.46271	11.5286	6.18792e-21	2.30781e-19	36.8954	YOD1	55432		239017_at
235699_at	-1.49573	3.39038	-11.5228	6.38632e-21	2.38018e-19	36.864	REM2	161253		218549_s_at
203825_at	-0.990797	6.58324	-11.5226	6.3928e-21	2.38097e-19	36.863	BRD3	8019		201995_at
210479_s_at	-1.51419	3.10987	-11.5186	6.5331e-21	2.43157e-19	36.8413	RORA	6095		228555_at
221666_s_at	1.10519	9.55139	11.5126	6.7471e-21	2.50951e-19	36.8093	PYCARD	29108		210131_x_at
206999_at	-0.544969	2.55824	-11.5082	6.90803e-21	2.56762e-19	36.7858	IL12RB2	3595		217788_s_at
206900_x_at	-0.536673	2.6846	-11.5046	7.04702e-21	2.6175e-19	36.766	ZNF253	56242		233072_at
215342_s_at	-2.17783	5.21588	-11.5037	7.07774e-21	2.62712e-19	36.7616	RABGAP1L	9910		224856_at
217826_s_at	1.46314	9.21908	11.4948	7.42973e-21	2.75591e-19	36.7133	UBE2J1	51465		217604_at
218364_at	1.37885	5.88418	11.4844	7.85852e-21	2.91101e-19	36.6575	LRRFIP2	9209		211721_s_at
213932_x_at	-0.44965	12.9981	-11.4838	7.88503e-21	2.91885e-19	36.6541	HLA-A	3105		239108_at
210556_at	-1.30605	3.73503	-11.4829	7.9228e-21	2.93e-19	36.6494	NFATC3	4775		221234_s_at
227867_at	-1.72689	4.37128	-11.4828	7.92586e-21	2.93e-19	36.649	TRABD2A	129293		226636_at
235457_at	-2.22237	5.59574	-11.4813	7.98947e-21	2.95151e-19	36.641	MAML2	84441		201251_at
225562_at	-1.60422	5.57829	-11.4808	8.01305e-21	2.95823e-19	36.6381	RASA3	22821		218223_s_at
200921_s_at	-1.12961	11.632	-11.4804	8.02964e-21	2.96082e-19	36.6361	BTG1	694		222702_x_at
232008_s_at	-1.25255	6.8273	-11.4804	8.03091e-21	2.96082e-19	36.6359	BBX	56987		223452_s_at
203195_s_at	-0.870245	5.38114	-11.4743	8.3001e-21	3.05801e-19	36.6031	NUP98	4928		213379_at
205356_at	-0.672313	2.60006	-11.469	8.53785e-21	3.14348e-19	36.575	USP13	8975		212768_s_at
236295_s_at	-2.49556	6.06657	-11.4624	8.85154e-21	3.25459e-19	36.5391	NLRC3	197358		200050_at
201296_s_at	1.52629	10.8153	11.4605	8.94262e-21	3.28366e-19	36.5289	WSB1	26118		205770_at
204173_at	1.63438	4.83006	11.4574	9.09342e-21	3.3368e-19	36.5122	MYL6B	140465		212846_at
1560720_at	2.45377	6.53422	11.4497	9.47885e-21	3.4759e-19	36.4709	MKNK1	8569		218795_at
223944_at	1.25176	8.07349	11.4464	9.6481e-21	3.53559e-19	36.4533	NLRP12	91662		210038_at
202442_at	1.01406	9.42879	11.4456	9.68877e-21	3.54811e-19	36.4491	AP3S1	1176		219449_s_at
227844_at	-0.482354	2.5107	-11.4452	9.71068e-21	3.55376e-19	36.4469	FMNL3	91010		231886_at
225876_at	-1.31513	5.30489	-11.4451	9.71828e-21	3.55416e-19	36.4461	NIPAL3	57185		203880_at
243976_at	-0.304114	2.50948	-11.442	9.87898e-21	3.60569e-19	36.4298	RNF115	27246		208943_s_at
212577_at	-1.72449	7.7335	-11.4378	1.0105e-20	3.68573e-19	36.4072	SMCHD1	23347		203140_at
210892_s_at	-0.921341	3.15671	-11.4351	1.0258e-20	3.73655e-19	36.3923	GTF2I	2969		202968_s_at
1564310_a_at	-0.557345	2.47382	-11.4337	1.03353e-20	3.76221e-19	36.3848	PARP15	165631		228613_at
203408_s_at	-1.37593	9.35715	-11.4311	1.04822e-20	3.81312e-19	36.3708	SATB1	6304		201030_x_at
200932_s_at	0.927675	8.02636	11.4284	1.06366e-20	3.86415e-19	36.3562	DCTN2	10540		203126_at
235052_at	-0.350597	2.44478	-11.4274	1.06934e-20	3.88221e-19	36.3509	ZNF792	126375		205711_x_at
1560128_x_at	-1.36715	6.01677	-11.4242	1.08805e-20	3.94752e-19	36.3337	C5orf56	441108		206082_at
200085_s_at	0.954186	10.4253	11.4208	1.1082e-20	4.01797e-19	36.3154	ELOB	6923		201825_s_at
218025_s_at	-1.68378	3.86542	-11.4116	1.16482e-20	4.21766e-19	36.2658	ECI2	10455		202207_at
201163_s_at	2.04172	8.93349	11.411	1.16809e-20	4.22669e-19	36.263	IGFBP7	3490		206267_s_at
200965_s_at	-2.30589	7.00288	-11.4049	1.20775e-20	4.36442e-19	36.2298	ABLIM1	3983		218280_x_at
211069_s_at	0.772629	9.50366	11.4018	1.22801e-20	4.43394e-19	36.2132	SUMO1	7341		215894_at
216262_s_at	-1.10185	3.3892	-11.4017	1.22861e-20	4.43394e-19	36.2127	TGIF2	60436		200610_s_at
214150_x_at	0.627692	10.9312	11.4008	1.23452e-20	4.45234e-19	36.208	ATP6V0E1	8992		207691_x_at
226266_at	1.66678	8.31267	11.3916	1.29776e-20	4.67425e-19	36.1582	PGS1	9489		219070_s_at
205349_at	1.22585	6.2289	11.3914	1.29864e-20	4.67435e-19	36.1576	GNA15	2769		222498_at
215088_s_at	1.26175	9.52692	11.3891	1.31499e-20	4.73009e-19	36.1451	SDHC	6391		209288_s_at
222627_at	1.47464	6.19762	11.386	1.33722e-20	4.80688e-19	36.1284	VPS54	51542		233587_s_at
207727_s_at	-0.527562	3.03937	-11.3844	1.34938e-20	4.8474e-19	36.1194	MUTYH	4595		238725_at
231955_s_at	-0.519183	2.51979	-11.3834	1.35655e-20	4.86994e-19	36.1141	HIBADH	11112		226878_at
218429_s_at	-0.923286	6.35257	-11.3812	1.37241e-20	4.92367e-19	36.1026	C19orf66	55337		201761_at
224480_s_at	1.33694	8.97857	11.378	1.3965e-20	5.0068e-19	36.0853	GPAT3	84803		240413_at
231876_at	-0.988446	6.01143	-11.3747	1.42187e-20	5.09108e-19	36.0673	TRIM56	81844		1555326_a_at
215285_s_at	2.00477	5.07988	11.3727	1.43688e-20	5.14145e-19	36.0569	PHTF1	10745		225142_at
217822_at	-1.35094	7.44615	-11.3714	1.4473e-20	5.17199e-19	36.0497	WBP11	51729		218055_s_at
209410_s_at	2.1837	5.84267	11.3696	1.46125e-20	5.2184e-19	36.0402	GRB10	2887		216342_x_at
204210_s_at	1.59671	4.98966	11.3652	1.49679e-20	5.34186e-19	36.0162	PCYT1A	5130		213564_x_at
218773_s_at	1.60122	8.79452	11.3634	1.51163e-20	5.39129e-19	36.0064	MSRB2	22921		244579_at
238699_s_at	-0.460762	2.44093	-11.3594	1.5442e-20	5.50385e-19	35.9852	CASK	8573		222326_at
225940_at	1.48202	7.9513	11.3559	1.57417e-20	5.607e-19	35.9661	EIF4E3	317649		230415_at
222279_at	-0.676157	2.98636	-11.3552	1.57988e-20	5.62369e-19	35.9625	HLA-F-AS1	285830		201925_s_at
220384_at	1.88996	5.68322	11.3527	1.60165e-20	5.69749e-19	35.9488	NME8	51314		219267_at
201400_at	0.923868	10.2556	11.35	1.62515e-20	5.77731e-19	35.9343	PSMB3	5691		204713_s_at
218473_s_at	1.17618	6.75655	11.3493	1.63082e-20	5.79371e-19	35.9309	COLGALT1	79709		205961_s_at
232873_at	-1.09201	3.41293	-11.3441	1.67718e-20	5.95454e-19	35.903	ZNF33A	7581		209281_s_at
215158_s_at	0.603689	8.28098	11.3423	1.69357e-20	6.00105e-19	35.8933	DEDD	9191		214551_s_at
213513_x_at	0.697144	11.827	11.3416	1.69986e-20	6.01943e-19	35.8896	ARPC2	10109		219157_at
214005_at	1.30159	5.67716	11.3397	1.7181e-20	6.08006e-19	35.879	GGCX	2677		218502_s_at
209140_x_at	-0.584628	13.1858	-11.3393	1.72154e-20	6.08831e-19	35.877	HLA-B	3106		218394_at
225602_at	0.733247	9.44946	11.3378	1.73603e-20	6.13557e-19	35.8687	GLIPR2	152007		203904_x_at
201968_s_at	1.23426	8.18627	11.3375	1.73861e-20	6.14075e-19	35.8672	PGM1	5236		208579_x_at
201073_s_at	-0.588333	2.66607	-11.3369	1.74368e-20	6.15468e-19	35.8643	SMARCC1	6599		228891_at
221790_s_at	-1.64348	6.15573	-11.3336	1.77534e-20	6.25833e-19	35.8464	LDLRAP1	26119		240830_at
214366_s_at	1.66006	8.61786	11.3251	1.85889e-20	6.54865e-19	35.8006	ALOX5	240		227075_at
208450_at	-2.30774	3.2277	-11.3246	1.86444e-20	6.56397e-19	35.7976	LGALS2	3957		221601_s_at
210724_at	-2.38348	4.87096	-11.3192	1.91918e-20	6.75233e-19	35.7688	ADGRE3	84658		235085_at
208694_at	-1.77382	6.40593	-11.3117	1.99903e-20	7.02874e-19	35.7283	PRKDC	5591		227865_at
202912_at	1.61189	9.62494	11.3116	2.00033e-20	7.02881e-19	35.7276	ADM	133		203127_s_at
200000_s_at	-1.32278	6.01036	-11.3111	2.00536e-20	7.04196e-19	35.7251	PRPF8	10594		205425_at
222582_at	-0.995949	2.90707	-11.3108	2.0084e-20	7.04808e-19	35.7236	PRKAG2	51422		202298_at
229055_at	-0.698735	3.11854	-11.3101	2.01639e-20	7.07158e-19	35.7197	GPR68	8111		212462_at
209224_s_at	0.942178	8.98071	11.3026	2.09922e-20	7.35735e-19	35.6796	NDUFA2	4695		212274_at
203846_at	-0.66068	2.65013	-11.3009	2.11866e-20	7.416e-19	35.6704	TRIM32	22954		226771_at
216129_at	1.483	4.45258	11.2987	2.144e-20	7.49988e-19	35.6586	ATP9A	10079		223161_at
227096_at	0.899258	4.71798	11.2966	2.16837e-20	7.58028e-19	35.6474	JOSD2	126119		243906_at
211861_x_at	-0.638253	2.51512	-11.2884	2.26717e-20	7.9206e-19	35.603	CD28	940		233011_at
216942_s_at	1.60714	8.9514	11.2819	2.34808e-20	8.19803e-19	35.5681	CD58	965		214281_s_at
218043_s_at	1.35082	7.63194	11.2803	2.36946e-20	8.26741e-19	35.5591	AZI2	64343		205681_at
219658_at	-1.27706	3.21508	-11.2748	2.44017e-20	8.50869e-19	35.5298	PTCD2	79810		225656_at
202160_at	-1.19052	7.26727	-11.2731	2.46334e-20	8.58402e-19	35.5204	CREBBP	1387		212538_at
1555848_at	-0.488043	2.72238	-11.2723	2.47417e-20	8.61626e-19	35.5161	RBM18	92400		226517_at
225041_at	-1.34276	7.77313	-11.2716	2.48338e-20	8.64284e-19	35.5124	MPHOSPH8	54737		204102_s_at
1554482_a_at	1.80315	6.13201	11.2714	2.48625e-20	8.64732e-19	35.5112	SAR1B	51128		226272_at
209103_s_at	0.928294	8.68292	11.2638	2.58965e-20	8.9955e-19	35.4707	UFD1	7353		209276_s_at
203831_at	-0.846153	6.07705	-11.2569	2.68874e-20	9.33378e-19	35.4333	R3HDM2	22864		210201_x_at
204640_s_at	-0.718632	8.47902	-11.2434	2.8923e-20	1.00213e-18	35.3607	SPOP	8405		223836_at
231845_at	-0.86198	3.15558	-11.2422	2.91127e-20	1.00807e-18	35.3542	AARS2	57505		229173_at
210944_s_at	2.04558	6.67152	11.239	2.96126e-20	1.02473e-18	35.3372	CAPN3	825		222692_s_at
227156_at	-0.729049	2.85822	-11.2387	2.96684e-20	1.02601e-18	35.3354	CASK	8573		222421_at
202617_s_at	-0.616954	4.48411	-11.2385	2.97025e-20	1.02654e-18	35.3342	MECP2	4204		233813_at
211946_s_at	-0.917608	9.79145	-11.2355	3.01825e-20	1.04247e-18	35.3183	PRRC2C	23215		244752_at
238446_at	2.43749	6.1456	11.2343	3.03791e-20	1.0486e-18	35.3118	NAIP	4671		204198_s_at
218436_at	1.17768	5.03653	11.2274	3.15386e-20	1.08793e-18	35.2745	SIL1	64374		236407_at
217356_s_at	1.37076	11.9312	11.2252	3.19205e-20	1.10041e-18	35.2625	PGK1	5230		203923_s_at
221487_s_at	1.04794	5.27359	11.2244	3.20559e-20	1.10438e-18	35.2583	ENSA	2029		202255_s_at
204072_s_at	-1.39352	7.23284	-11.2226	3.23649e-20	1.11433e-18	35.2488	FRY	10129		239005_at
202753_at	0.939083	9.33957	11.2221	3.24556e-20	1.11675e-18	35.246	PSMD6	9861		219906_at
225177_at	-1.37642	8.49732	-11.2215	3.25675e-20	1.11989e-18	35.2426	RAB11FIP1	80223		214475_x_at
201080_at	-0.830069	5.27985	-11.2209	3.26741e-20	1.12285e-18	35.2393	PIP4K2B	8396		203914_x_at
219304_s_at	-0.976062	2.60121	-11.2189	3.30235e-20	1.13415e-18	35.2287	PDGFD	80310		220240_s_at
215411_s_at	-0.953623	4.20194	-11.2176	3.3252e-20	1.14128e-18	35.2219	TRAF3IP2	10758		213954_at
204225_at	1.01705	7.48866	11.2156	3.3627e-20	1.15342e-18	35.2107	HDAC4	9759		216191_s_at
223283_s_at	-1.72845	4.98937	-11.2154	3.36525e-20	1.15357e-18	35.21	TSHZ1	10194		200887_s_at
238551_at	-0.986888	4.0263	-11.2093	3.47816e-20	1.19079e-18	35.1771	FUT11	170384		236754_at
212814_at	-0.213174	2.42891	-11.2074	3.51528e-20	1.20153e-18	35.1666	AHCYL2	23382		218291_at
202199_s_at	1.44971	5.77968	11.2073	3.51615e-20	1.20153e-18	35.1663	SRPK1	6732		219151_s_at
213405_at	-0.9942	5.93296	-11.206	3.54172e-20	1.20952e-18	35.1591	RAB22A	57403		200766_at
203580_s_at	-1.37357	5.84285	-11.2049	3.56297e-20	1.21601e-18	35.1532	SLC7A6	9057		214945_at
200925_at	1.03013	10.4636	11.2041	3.57855e-20	1.22057e-18	35.1488	COX6A1	1337		208610_s_at
204917_s_at	-0.915248	2.9283	-11.2019	3.6201e-20	1.23397e-18	35.1373	MLLT3	4300		AFFX-HUMISGF3A/M97935_3_at
1567628_at	-1.15581	5.22623	-11.2016	3.62741e-20	1.23569e-18	35.1353	CD74	972		205495_s_at
224996_at	3.07683	7.04287	11.1999	3.6601e-20	1.24605e-18	35.1264	ASPH	444		212998_x_at
204070_at	-2.18202	6.46898	-11.1966	3.72537e-20	1.26748e-18	35.1088	RARRES3	5920		212481_s_at
243521_at	-0.29093	2.42086	-11.1956	3.74703e-20	1.27406e-18	35.103	ZXDA	7789		205312_at
227466_at	1.11704	8.48971	11.1952	3.75445e-20	1.27579e-18	35.1011	FAM200B	285550		206545_at
212900_at	1.67872	8.05705	11.1941	3.7777e-20	1.28289e-18	35.0949	SEC24A	10802		223130_s_at
205690_s_at	0.795557	7.36662	11.1904	3.85338e-20	1.30747e-18	35.0752	BUD31	8896		208898_at
228662_at	-1.20667	3.64112	-11.19	3.86064e-20	1.30862e-18	35.0733	SOCS7	30837		214290_s_at
212657_s_at	1.30267	9.96308	11.1893	3.87568e-20	1.3129e-18	35.0694	IL1RN	3557		244414_at
201075_s_at	-1.15787	4.88889	-11.1857	3.95342e-20	1.33834e-18	35.0497	SMARCC1	6599		204494_s_at
212892_at	1.00726	4.94924	11.1855	3.95566e-20	1.33834e-18	35.0491	ZNF282	8427		214298_x_at
230722_at	-0.408644	2.5112	-11.1851	3.96442e-20	1.34047e-18	35.0469	BNC2	54796		209911_x_at
215690_x_at	0.822153	6.76742	11.184	3.9884e-20	1.34775e-18	35.0409	GPAA1	8733		204019_s_at
207324_s_at	-0.571714	2.44389	-11.1822	4.02708e-20	1.35998e-18	35.0313	DSC1	1823		226431_at
202758_s_at	0.83673	6.50193	11.1781	4.11757e-20	1.38968e-18	35.0092	RFXANK	8625		1570566_at
219423_x_at	-1.16166	2.83313	-11.1773	4.13581e-20	1.39498e-18	35.0048	TNFRSF25	8718		214667_s_at
243492_at	-1.39298	3.07102	-11.176	4.16518e-20	1.40402e-18	34.9978	THEM4	117145		220319_s_at
206181_at	-1.58143	3.68644	-11.1737	4.21745e-20	1.42076e-18	34.9853	SLAMF1	6504		232653_at
230326_s_at	1.03683	6.52313	11.1723	4.25022e-20	1.43092e-18	34.9776	HIKESHI	51501		221524_s_at
226423_at	-0.845944	5.6446	-11.1714	4.27026e-20	1.43678e-18	34.973	PAQR8	85315		203313_s_at
208594_x_at	1.28566	8.63665	11.1707	4.28668e-20	1.44142e-18	34.9691	LILRA6	79168		201064_s_at
203913_s_at	4.03474	6.99872	11.1699	4.306e-20	1.44702e-18	34.9647	HPGD	3248		214606_at
226163_at	-0.318886	2.65998	-11.1675	4.36047e-20	1.46353e-18	34.9522	ZBTB9	221504		1555938_x_at
228826_at	-1.5957	4.59925	-11.1643	4.43711e-20	1.48834e-18	34.9348	TSPOAP1-AS1	100506779		238520_at
226810_at	-1.453	9.94058	-11.1628	4.47347e-20	1.49962e-18	34.9267	OGFRL1	79627		209623_at
37152_at	-1.47969	4.46478	-11.1611	4.51602e-20	1.51295e-18	34.9173	PPARD	5467		220865_s_at
212144_at	-0.985573	7.92858	-11.1603	4.53494e-20	1.51836e-18	34.9131	SUN2	25777		205798_at
211744_s_at	1.83161	8.10857	11.1561	4.63957e-20	1.55149e-18	34.8904	CD58	965		1562529_s_at
225570_at	-1.05463	3.22279	-11.1549	4.66956e-20	1.56056e-18	34.884	SLC41A1	254428		203656_at
223162_s_at	-1.40095	5.15224	-11.153	4.71843e-20	1.57593e-18	34.8737	KIAA1147	57189		209969_s_at
217513_at	1.73751	4.35107	11.1494	4.81108e-20	1.60402e-18	34.8543	MILR1	284021		212486_s_at
227641_at	-2.19585	5.03638	-11.1494	4.81131e-20	1.60402e-18	34.8543	FBXL16	146330		204891_s_at
235764_at	3.00678	5.71944	11.1403	5.0547e-20	1.6831e-18	34.8051	PRDM5	11107		225600_at
212139_at	-1.23868	4.62832	-11.1401	5.05996e-20	1.68383e-18	34.8041	GCN1	10985		228370_at
206150_at	-2.2172	6.94355	-11.1376	5.12724e-20	1.70518e-18	34.791	CD27	939		242878_at
207777_s_at	-1.4595	4.75228	-11.1362	5.16635e-20	1.71714e-18	34.7834	SP140	11262		1569225_a_at
226548_at	-1.23001	5.23256	-11.1327	5.26712e-20	1.74851e-18	34.7642	SBK1	388228		202478_at
229429_x_at	-0.760632	8.81343	-11.1316	5.2982e-20	1.75776e-18	34.7583	LINC00623	728855		226550_at
205255_x_at	-2.0069	9.0271	-11.1303	5.33437e-20	1.76869e-18	34.7516	TCF7	6932		227152_at
202848_s_at	1.08031	7.63533	11.1293	5.36247e-20	1.77693e-18	34.7463	GRK6	2870		219253_at
238716_at	-0.860978	2.78378	-11.1284	5.38983e-20	1.78367e-18	34.7413	LOC100506990	100506990		232138_at
215540_at	-0.362051	2.46707	-11.1283	5.39224e-20	1.78367e-18	34.7408	YME1L1	10730		225796_at
227942_s_at	1.49344	6.23742	11.1283	5.39261e-20	1.78367e-18	34.7408	CRIPT	9419		232981_s_at
206782_s_at	1.35453	5.52586	11.1273	5.42328e-20	1.79273e-18	34.7351	DNAJC4	3338		224994_at
202931_x_at	-1.45323	4.34714	-11.1216	5.59257e-20	1.84757e-18	34.7045	BIN1	274		205590_at
1563524_a_at	-0.614742	2.47812	-11.1183	5.69303e-20	1.87736e-18	34.6868	ITPK1-AS1	319085		204480_s_at
209906_at	2.23078	8.98946	11.1153	5.78576e-20	1.90679e-18	34.6707	C3AR1	719		226218_at
201964_at	-1.12682	7.0033	-11.1139	5.82913e-20	1.91993e-18	34.6633	SETX	23064		204020_at
229312_s_at	-0.740617	3.30279	-11.1124	5.87767e-20	1.93475e-18	34.6551	GKAP1	80318		218880_at
1558011_at	2.56177	7.74877	11.1104	5.94214e-20	1.95362e-18	34.6442	LOC441081	441081		225864_at
206361_at	-1.0645	2.87227	-11.109	5.9882e-20	1.96758e-18	34.6365	PTGDR2	11251		241871_at
225662_at	1.47147	7.84409	11.1083	6.00936e-20	1.97334e-18	34.633	MAP3K20	51776		37145_at
202191_s_at	1.42789	9.16459	11.1073	6.04207e-20	1.9829e-18	34.6276	GAS7	8522		1559425_at
214771_x_at	-1.34498	5.75122	-11.1067	6.06102e-20	1.98792e-18	34.6245	MPRIP	23164		203360_s_at
217821_s_at	-1.44681	4.40192	-11.1049	6.12109e-20	2.00642e-18	34.6147	WBP11	51729		206881_s_at
38918_at	-0.0859324	2.38164	-11.1029	6.18897e-20	2.02745e-18	34.6037	SOX13	9580		232333_at
227038_at	2.15824	7.07417	11.1026	6.19694e-20	2.02885e-18	34.6024	SGMS2	166929		221432_s_at
58367_s_at	-0.795926	3.07015	-11.1019	6.21978e-20	2.03414e-18	34.5988	ZNF419	79744		205668_at
212547_at	-0.775356	5.54158	-11.1019	6.22053e-20	2.03414e-18	34.5986	BRD3	8019		206851_at
226327_at	-0.996577	3.37047	-11.0971	6.38601e-20	2.087e-18	34.5725	ZNF507	22847		221973_at
214049_x_at	-1.85243	5.77242	-11.0912	6.59108e-20	2.15222e-18	34.5411	CD7	924		215933_s_at
209376_x_at	-0.879932	8.28061	-11.0912	6.59344e-20	2.15222e-18	34.5407	SCAF11	9169		216176_at
204614_at	3.40434	6.44329	11.0877	6.7176e-20	2.19144e-18	34.5222	SERPINB2	5055		234072_at
215235_at	-1.43104	5.93396	-11.0825	6.90932e-20	2.25264e-18	34.4942	SPTAN1	6709		203390_s_at
202948_at	1.95765	7.15568	11.0815	6.94755e-20	2.26375e-18	34.4887	IL1R1	3554		221523_s_at
212672_at	-1.5474	6.15214	-11.0733	7.26293e-20	2.3637e-18	34.4445	ATM	472		202671_s_at
204478_s_at	0.863157	6.00696	11.0684	7.45692e-20	2.42394e-18	34.4183	RABIF	5877		212812_at
209674_at	-1.6567	5.24655	-11.0681	7.47125e-20	2.42716e-18	34.4164	CRY1	1407		242405_at
225391_at	-1.66606	4.71063	-11.0644	7.62321e-20	2.47505e-18	34.3963	LOC93622	93622		213193_x_at
211890_x_at	2.07829	4.92866	11.0638	7.64649e-20	2.48114e-18	34.3933	CAPN3	825		219243_at
207318_s_at	-0.83588	7.16995	-11.0601	7.80066e-20	2.52966e-18	34.3734	CDK13	8621		208103_s_at
203157_s_at	-0.709088	5.51028	-11.059	7.84719e-20	2.54324e-18	34.3675	GLS	2744		244726_at
202269_x_at	-2.16775	6.80635	-11.0549	8.02513e-20	2.59937e-18	34.3452	GBP1	2633		218392_x_at
228928_x_at	-1.10869	5.82861	-11.0546	8.03821e-20	2.60207e-18	34.3436	BANP	54971		203865_s_at
1568949_at	-0.320404	2.4506	-11.0512	8.18763e-20	2.6473e-18	34.3252	PITPNC1	26207		242679_at
1557706_at	-1.24788	3.5734	-11.051	8.19778e-20	2.64902e-18	34.324	ZHX2	22882		221726_at
208791_at	2.08612	8.1646	11.0461	8.4166e-20	2.71651e-18	34.2978	CLU	1191		1561195_at
202645_s_at	-1.19216	4.53786	-11.0458	8.432e-20	2.71988e-18	34.296	MEN1	4221		212229_s_at
232478_at	-1.23731	2.93245	-11.0444	8.49436e-20	2.73838e-18	34.2887	MIR181A2HG	100379345		235048_at
219858_s_at	-0.883924	2.63034	-11.0376	8.812e-20	2.8391e-18	34.2521	MFSD6	54842		209088_s_at
1552274_at	1.07062	7.69716	11.0343	8.96962e-20	2.88819e-18	34.2345	PXK	54899		218498_s_at
222651_s_at	1.36679	7.17118	11.0321	9.07803e-20	2.92137e-18	34.2225	TRPS1	7227		228191_at
201618_x_at	0.825012	6.54425	11.0296	9.20154e-20	2.95938e-18	34.2091	GPAA1	8733		226215_s_at
222262_s_at	1.16679	3.8809	11.0295	9.20834e-20	2.95982e-18	34.2084	ETNK1	55500		203554_x_at
202928_s_at	-0.622384	3.26073	-11.0274	9.31327e-20	2.99179e-18	34.1971	PHF1	5252		203485_at
221839_s_at	-0.958229	3.084	-11.0231	9.53194e-20	3.06024e-18	34.174	UBAP2	55833		223129_x_at
209352_s_at	-0.884684	4.87896	-11.0212	9.63129e-20	3.09032e-18	34.1637	SIN3B	23309		228471_at
218380_at	-1.91715	5.78071	-11.0209	9.64585e-20	3.09318e-18	34.1622	LOC728392	728392		52940_at
205807_s_at	-0.425416	2.90247	-11.0206	9.66213e-20	3.09504e-18	34.1605	TUFT1	7286		215350_at
227770_at	-0.660258	3.72463	-11.0206	9.66298e-20	3.09504e-18	34.1604	COG8	84342		212330_at
242722_at	-0.465475	2.44929	-11.0183	9.78191e-20	3.1313e-18	34.1482	LMO7	4008		201054_at
211941_s_at	-1.12413	6.34505	-11.0179	9.80548e-20	3.13701e-18	34.1458	PEBP1	5037		228549_at
218217_at	1.74684	9.46514	11.0171	9.84823e-20	3.14884e-18	34.1415	SCPEP1	59342		215434_x_at
212527_at	1.04416	5.57431	11.0132	1.00564e-19	3.21163e-18	34.1207	DESI1	27351		242463_x_at
225181_at	-1.1515	5.44631	-11.0123	1.01083e-19	3.22632e-18	34.1156	ARID1B	57492		227611_at
232488_at	0.78167	6.9686	11.012	1.01217e-19	3.22874e-18	34.1143	PHYKPL	85007		208870_x_at
212682_s_at	-0.583106	5.95685	-11.01	1.02337e-19	3.26256e-18	34.1033	LMF2	91289		218018_at
212749_s_at	1.24084	8.41709	11.0097	1.02501e-19	3.26589e-18	34.1017	RCHY1	25898		204103_at
1553978_at	1.5117	7.64559	11.0087	1.03071e-19	3.28213e-18	34.0962	BORCS8	729991		221688_s_at
202724_s_at	-1.31151	6.25932	-11.008	1.03451e-19	3.29229e-18	34.0925	FOXO1	2308		204220_at
219221_at	-1.52091	6.52949	-11.007	1.04031e-19	3.30838e-18	34.087	ZBTB38	253461		229029_at
217962_at	1.36826	10.1019	11.0047	1.05303e-19	3.34542e-18	34.0749	NOP10	55505		221081_s_at
224612_s_at	1.07469	7.64564	11.0042	1.05628e-19	3.35378e-18	34.0718	DNAJC5	80331		225665_at
224582_s_at	-1.46047	4.72785	-11.0023	1.06706e-19	3.38408e-18	34.0617	NUCKS1	64710		200644_at
213830_at	-2.15422	4.93762	-11.0013	1.07273e-19	3.40007e-18	34.0564	YME1L1	10730		226876_at
1553267_a_at	-0.767006	2.83801	-11.0003	1.07874e-19	3.41617e-18	34.0509	CNOT6L	246175		213366_x_at
227022_at	-0.462396	2.44735	-11.0002	1.07905e-19	3.41617e-18	34.0506	GNPDA2	132789		226430_at
32837_at	0.863108	5.28699	10.9988	1.08745e-19	3.44076e-18	34.0429	AGPAT2	10555		204445_s_at
212822_at	-0.527733	2.74795	-10.9956	1.10611e-19	3.49778e-18	34.026	HEG1	57493		225622_at
238480_at	-1.70288	4.98959	-10.9945	1.11298e-19	3.51745e-18	34.0198	TTC39C	125488		218482_at
209422_at	-1.28472	7.39081	-10.9924	1.12597e-19	3.55647e-18	34.0083	PHF20	51230		229389_at
239135_at	-1.65164	8.01639	-10.9879	1.15347e-19	3.64123e-18	33.9842	CPPED1	55313		202824_s_at
235668_at	-0.761154	2.78035	-10.983	1.18468e-19	3.73759e-18	33.9577	PRDM1	639		227177_at
209144_s_at	-0.112365	2.39152	-10.9757	1.23262e-19	3.88658e-18	33.9182	CBFA2T2	9139		212252_at
242422_at	-0.546823	2.52279	-10.9748	1.23826e-19	3.90213e-18	33.9137	G3BP1	10146		233302_at
203667_at	1.27774	8.81975	10.9735	1.24682e-19	3.92682e-18	33.9068	TBCA	6902		218543_s_at
200594_x_at	-0.795742	10.3211	-10.9734	1.24753e-19	3.92682e-18	33.9062	HNRNPU	3192		235380_at
228098_s_at	-1.58715	7.88771	-10.9717	1.25959e-19	3.96248e-18	33.8967	MYLIP	29116		238761_at
206804_at	-2.39328	4.43441	-10.9694	1.27484e-19	4.00817e-18	33.8847	CD3G	917		204897_at
225098_at	-1.33113	5.15432	-10.9674	1.28937e-19	4.05152e-18	33.8734	ABI2	10152		219093_at
226117_at	1.7384	8.61346	10.966	1.29905e-19	4.07959e-18	33.866	TIFA	92610		223136_at
223892_s_at	0.704724	10.8222	10.9633	1.31791e-19	4.13407e-18	33.8516	TMBIM4	51643		203020_at
209628_at	1.96013	7.40519	10.9602	1.34e-19	4.20095e-18	33.8351	NXT2	55916		222043_at
221485_at	1.54265	10.3288	10.9596	1.34491e-19	4.21394e-18	33.8315	B4GALT5	9334		227520_at
238823_at	-0.410274	2.4897	-10.9568	1.36493e-19	4.2742e-18	33.8168	FMNL3	91010		204227_s_at
235514_at	-1.58164	3.44389	-10.9538	1.38763e-19	4.34278e-18	33.8004	ASPRV1	151516		211951_at
222619_at	1.11913	9.54689	10.9527	1.39611e-19	4.36684e-18	33.7943	ZNF281	23528		223044_at
233539_at	-0.557123	4.12838	-10.9467	1.44165e-19	4.50411e-18	33.7624	NAPEPLD	222236		204168_at
244647_at	-0.534788	2.62007	-10.9438	1.46462e-19	4.57328e-18	33.7466	WBP11	51729		43511_s_at
231793_s_at	-1.39881	3.52944	-10.9401	1.49424e-19	4.66309e-18	33.7267	CAMK2D	817		243291_at
1557553_at	-1.18324	4.12214	-10.9397	1.49783e-19	4.67163e-18	33.7243	PPP1R12B	4660		205171_at
1555037_a_at	1.59567	8.59739	10.9365	1.52429e-19	4.75144e-18	33.7069	IDH1	3417		225285_at
225973_at	-2.08096	6.05358	-10.936	1.52825e-19	4.76109e-18	33.7043	TAP2	6891		202832_at
207604_s_at	-0.749083	2.9127	-10.9239	1.63155e-19	5.08e-18	33.6393	SLC4A7	9497		210607_at
217874_at	1.07048	8.71047	10.9204	1.66258e-19	5.17369e-18	33.6205	SUCLG1	8802		235157_at
222230_s_at	0.903779	8.91542	10.9169	1.69495e-19	5.2714e-18	33.6013	ACTR10	55860		217823_s_at
235647_at	-0.720621	3.67601	-10.9157	1.70573e-19	5.30194e-18	33.595	AP4S1	11154		208304_at
204882_at	-0.998803	7.39515	-10.9133	1.72784e-19	5.36454e-18	33.5822	ARHGAP25	9938		227278_at
202391_at	0.939943	12.8361	10.9128	1.73255e-19	5.37613e-18	33.5795	BASP1	10409		203434_s_at
202481_at	-1.48522	3.32852	-10.9125	1.7355e-19	5.38222e-18	33.5778	DHRS3	9249		205419_at
221602_s_at	-2.5885	6.67999	-10.9124	1.73671e-19	5.38291e-18	33.5771	FCMR	9214		1554553_s_at
218614_at	-1.65034	9.61467	-10.9112	1.7479e-19	5.41453e-18	33.5707	KIAA1551	55196		233500_x_at
205895_s_at	-0.468041	2.87966	-10.911	1.74986e-19	5.41753e-18	33.5696	NOLC1	9221		211563_s_at
212569_at	-1.47692	9.16101	-10.9088	1.77052e-19	5.4784e-18	33.5579	SMCHD1	23347		209337_at
210948_s_at	-2.51058	3.91588	-10.9079	1.77985e-19	5.50296e-18	33.5527	LEF1	51176		240263_at
201225_s_at	-1.09654	7.93692	-10.9078	1.78047e-19	5.50296e-18	33.5524	SRRM1	10250		203916_at
226825_s_at	1.58516	8.0638	10.9056	1.80145e-19	5.56151e-18	33.5407	TMEM165	55858		226905_at
224840_at	2.16574	10.7178	10.903	1.82701e-19	5.63725e-18	33.5267	FKBP5	2289		243054_at
222715_s_at	-1.23813	4.15567	-10.901	1.84749e-19	5.69722e-18	33.5156	SYNRG	11276		212665_at
203181_x_at	-1.18223	6.94696	-10.8995	1.86235e-19	5.7398e-18	33.5076	SRPK2	6733		229968_at
213341_at	1.74301	6.2265	10.8967	1.89037e-19	5.81959e-18	33.4928	FEM1C	56929		205758_at
201110_s_at	2.74345	6.41093	10.8947	1.911e-19	5.87981e-18	33.482	THBS1	7057		205456_at
206662_at	1.49767	10.3068	10.893	1.92895e-19	5.92836e-18	33.4727	GLRX	2745		209068_at
211005_at	-2.11943	6.51668	-10.8862	2.00114e-19	6.14677e-18	33.4361	LAT	27040		241501_at
218149_s_at	-1.59446	5.11356	-10.8825	2.04232e-19	6.26974e-18	33.4159	ZNF395	55893		225265_at
212124_at	-1.60384	7.27069	-10.8803	2.06687e-19	6.34153e-18	33.404	ZMIZ1	57178		207966_s_at
212629_s_at	-1.28985	7.72319	-10.878	2.09256e-19	6.41674e-18	33.3917	PKN2	5586		204247_s_at
218259_at	-0.927715	3.09403	-10.8732	2.14763e-19	6.58059e-18	33.3658	MKL2	57496		222482_at
210116_at	-2.28487	4.81313	-10.8731	2.14839e-19	6.58059e-18	33.3655	SH2D1A	4068		205718_at
235152_at	-1.41899	3.88143	-10.873	2.15027e-19	6.58264e-18	33.3646	FAM111A-DT	101927204		202136_at
217811_at	1.39077	9.24088	10.8687	2.20102e-19	6.73424e-18	33.3414	SELENOT	51714		220646_s_at
228096_at	-0.364374	2.51486	-10.8671	2.21958e-19	6.78722e-18	33.3331	MINOS1	440574		207275_s_at
225931_s_at	-1.20731	7.27239	-10.8651	2.24383e-19	6.85755e-18	33.3223	RNF213	57674		219541_at
202295_s_at	1.48852	9.291	10.8608	2.29696e-19	7.01221e-18	33.299	CTSH	1512		204209_at
225525_at	-0.474138	2.56246	-10.8608	2.297e-19	7.01221e-18	33.299	KIAA1671	85379		224831_at
233186_s_at	-0.982658	5.41509	-10.8576	2.33696e-19	7.1302e-18	33.2818	BANP	54971		239695_at
1559096_x_at	1.53831	6.42175	10.8568	2.3476e-19	7.15869e-18	33.2773	FBXO9	26268		220132_s_at
222557_at	-1.50479	5.16928	-10.8557	2.36062e-19	7.19435e-18	33.2718	STMN3	50861		220741_s_at
220935_s_at	2.07025	6.17004	10.8549	2.37079e-19	7.22133e-18	33.2675	CDK5RAP2	55755		201008_s_at
241402_at	-0.742007	3.24587	-10.8522	2.40603e-19	7.32459e-18	33.2528	TSEN54	283989		1552275_s_at
231577_s_at	-2.29983	7.73781	-10.8519	2.41035e-19	7.33365e-18	33.251	GBP1	2633		1552485_at
210644_s_at	2.19653	7.67876	10.8509	2.42361e-19	7.3699e-18	33.2456	LAIR1	3903		209136_s_at
225311_at	-0.640031	3.59783	-10.8506	2.42667e-19	7.37511e-18	33.2443	IVD	3712		205101_at
224564_s_at	0.850635	10.675	10.8503	2.4316e-19	7.38598e-18	33.2423	RTN3	10313		227261_at
226203_at	-1.103	4.12923	-10.8495	2.44189e-19	7.41312e-18	33.2381	MYO9A	4649		229869_at
213849_s_at	-0.725759	2.77584	-10.8486	2.45435e-19	7.4468e-18	33.233	PPP2R2B	5521		203387_s_at
237179_at	-0.977876	4.05363	-10.8453	2.49735e-19	7.57307e-18	33.2158	PCMTD2	55251		222753_s_at
212553_at	-0.865238	6.6246	-10.8395	2.57748e-19	7.81175e-18	33.1843	RPRD2	23248		226416_at
208827_at	1.18734	8.15377	10.8394	2.57921e-19	7.81265e-18	33.1837	PSMB6	5694		205541_s_at
212579_at	-1.4315	8.98565	-10.8379	2.60056e-19	7.87297e-18	33.1755	SMCHD1	23347		214705_at
1554240_a_at	-1.24184	6.76262	-10.8377	2.60252e-19	7.87453e-18	33.1747	ITGAL	3683		210915_x_at
226171_at	0.843365	5.36249	10.8372	2.61064e-19	7.89472e-18	33.1716	ZDHHC3	51304		243423_at
217911_s_at	-1.60463	4.24924	-10.8347	2.64539e-19	7.99538e-18	33.1585	BAG3	9531		213135_at
203814_s_at	2.15442	9.54542	10.8298	2.71713e-19	8.20768e-18	33.1319	NQO2	4835		205842_s_at
225496_s_at	-2.17963	4.28849	-10.8287	2.73314e-19	8.25147e-18	33.126	SYTL2	54843		231108_at
1554447_at	-1.34159	3.75724	-10.827	2.75874e-19	8.32416e-18	33.1167	JPX	554203		204951_at
214439_x_at	-1.77003	4.37483	-10.825	2.78804e-19	8.40794e-18	33.1062	BIN1	274		202761_s_at
202880_s_at	-0.934116	7.79454	-10.8243	2.79838e-19	8.43447e-18	33.1025	CYTH1	9267		243878_at
224579_at	-1.97302	8.04524	-10.8233	2.81501e-19	8.47991e-18	33.0967	SLC38A1	81539		201951_at
200886_s_at	1.04755	11.6789	10.8209	2.85118e-19	8.58416e-18	33.084	PGAM1	5223		214693_x_at
201758_at	0.707855	8.88295	10.8071	3.07262e-19	9.23558e-18	33.0095	TSG101	7251		205831_at
225712_at	-0.773871	3.07258	-10.8007	3.18023e-19	9.5538e-18	32.9753	GEMIN5	25929		221484_at
219513_s_at	-0.455742	2.48768	-10.7979	3.22986e-19	9.69757e-18	32.9599	SH2D3A	10045		202270_at
207556_s_at	-0.967654	7.9749	-10.7914	3.34542e-19	1.00335e-17	32.9249	DGKZ	8525		226752_at
212646_at	-2.06553	5.11121	-10.7901	3.36874e-19	1.00979e-17	32.918	RFTN1	23180		233123_at
239288_at	-0.375478	2.46733	-10.7796	3.56681e-19	1.06799e-17	32.8612	TNIK	23043		225717_at
225352_at	1.97857	7.5378	10.7789	3.57969e-19	1.07126e-17	32.8576	SEC62	7095		202544_at
218873_at	-0.723219	4.79372	-10.7788	3.58257e-19	1.07154e-17	32.8568	GON4L	54856		202742_s_at
208792_s_at	1.97982	9.33309	10.7691	3.77474e-19	1.1284e-17	32.8048	CLU	1191		239556_at
204106_at	-0.681461	3.3172	-10.7672	3.81539e-19	1.13993e-17	32.7942	TESK1	7016		241365_at
204890_s_at	-2.66938	6.11417	-10.7669	3.82127e-19	1.14106e-17	32.7926	LCK	3932		222996_s_at
243363_at	-0.277433	2.42157	-10.7626	3.91118e-19	1.16727e-17	32.7695	LEF1-AS1	641518		224751_at
235202_x_at	-0.638435	3.12187	-10.761	3.94487e-19	1.17668e-17	32.761	IKBIP	121457		243810_at
202279_at	1.39673	7.62196	10.7604	3.95695e-19	1.17964e-17	32.7579	ATP5MPL	9556		1554636_at
210690_at	-0.572403	2.47732	-10.7548	4.07872e-19	1.21462e-17	32.7278	KLRC4	8302		1559263_s_at
228843_at	-1.06038	2.89864	-10.7477	4.24001e-19	1.26172e-17	32.6892	ARL10	285598		220940_at
213402_at	1.03337	5.69407	10.7476	4.2428e-19	1.26172e-17	32.6886	ZNF787	126208		206828_at
200625_s_at	0.837028	12.392	10.7475	4.2438e-19	1.26172e-17	32.6883	CAP1	10487		211654_x_at
219279_at	-2.32684	5.59084	-10.7459	4.28078e-19	1.27202e-17	32.6797	DOCK10	55619		209626_s_at
228813_at	1.19326	5.32962	10.7455	4.28969e-19	1.27397e-17	32.6776	HDAC4	9759		230082_at
235626_at	-2.17991	7.02952	-10.7432	4.34428e-19	1.28879e-17	32.665	CAMK1D	57118		221978_at
201783_s_at	-0.859986	6.36856	-10.7428	4.3541e-19	1.291e-17	32.6628	RELA	5970		239660_at
201597_at	1.44034	10.0048	10.7424	4.36388e-19	1.2932e-17	32.6606	COX7A2	1347		211971_s_at
1563498_s_at	-0.935784	2.96762	-10.741	4.39736e-19	1.30241e-17	32.653	SLC25A45	283130		226561_at
208598_s_at	-0.915054	5.57044	-10.7406	4.40679e-19	1.3038e-17	32.6508	HUWE1	10075		210279_at
243735_at	-0.2092	2.39562	-10.7404	4.41102e-19	1.30434e-17	32.6499	ELP2	55250		203375_s_at
209497_s_at	-0.712518	2.88293	-10.7403	4.41392e-19	1.30449e-17	32.6492	RBM4B	83759		202145_at
228099_at	-1.0812	2.80034	-10.7341	4.565e-19	1.34841e-17	32.6158	ZNF550	162972		210102_at
239213_at	2.04775	6.86245	10.733	4.59211e-19	1.35569e-17	32.6099	SERPINB1	1992		219017_at
202715_at	-0.56095	3.79354	-10.7326	4.60035e-19	1.35739e-17	32.6081	CAD	790		202705_at
212638_s_at	-1.31068	8.20651	-10.7316	4.627e-19	1.36452e-17	32.6023	WWP1	11059		233656_s_at
225898_at	-0.95455	4.10465	-10.7298	4.672e-19	1.37704e-17	32.5927	WDR54	84058		238811_at
222413_s_at	-1.28541	6.60432	-10.7238	4.82705e-19	1.42045e-17	32.5602	KMT2C	58508		205559_s_at
228325_at	2.13282	5.74398	10.7234	4.83536e-19	1.42213e-17	32.5585	SPIDR	23514		209287_s_at
222162_s_at	-0.353635	2.4192	-10.7231	4.84474e-19	1.42412e-17	32.5566	ADAMTS1	9510		229872_s_at
218286_s_at	1.06948	7.12704	10.7224	4.86385e-19	1.42897e-17	32.5527	RNF7	9616		223178_s_at
225599_s_at	2.02659	6.2295	10.7211	4.89738e-19	1.43805e-17	32.5458	TRIQK	286144		224596_at
206965_at	-2.29727	4.92266	-10.7209	4.90249e-19	1.43877e-17	32.5448	KLF12	11278		41577_at
201180_s_at	1.20659	9.58984	10.7204	4.91582e-19	1.44114e-17	32.5421	GNAI3	2773		224357_s_at
219625_s_at	0.93642	9.26464	10.7189	4.95719e-19	1.45249e-17	32.5338	COL4A3BP	10087		1557081_at
227905_s_at	1.51584	4.95008	10.7173	4.99784e-19	1.46361e-17	32.5256	AZI2	64343		212276_at
203781_at	0.949564	8.38321	10.7152	5.05692e-19	1.47933e-17	32.514	MRPL33	9553		225019_at
36545_s_at	-0.938874	3.16386	-10.7093	5.2208e-19	1.52646e-17	32.4822	SFI1	9814		230364_at
218733_at	-0.959929	6.22146	-10.7059	5.31671e-19	1.55367e-17	32.4641	MSL2	55167		218943_s_at
226519_s_at	0.959373	7.36131	10.7034	5.38926e-19	1.57403e-17	32.4506	PHYKPL	85007		221558_s_at
201697_s_at	-1.6132	6.12645	-10.7031	5.40009e-19	1.57635e-17	32.4487	DNMT1	1786		201236_s_at
201746_at	-1.03168	2.83521	-10.7029	5.40366e-19	1.57655e-17	32.448	TP53	7157		203128_at
223234_at	1.1071	6.63065	10.7014	5.45023e-19	1.58929e-17	32.4395	MAD2L2	10459		228273_at
206060_s_at	1.47622	7.67602	10.7007	5.47068e-19	1.5944e-17	32.4357	PTPN22	26191		219295_s_at
204068_at	1.64416	6.42582	10.7005	5.47585e-19	1.59506e-17	32.4348	STK3	6788		220775_s_at
226796_at	-0.918737	2.83676	-10.6963	5.60303e-19	1.63e-17	32.412	ABHD15	116236		219228_at
AFFX-HUMISGF3A/M97935_MB_at	-1.8638	5.10965	-10.6962	5.60475e-19	1.63e-17	32.4117	STAT1	6772		205538_at
226711_at	1.38891	9.54802	10.6958	5.61584e-19	1.63236e-17	32.4097	FOXN2	3344		218999_at
235577_at	-1.5211	5.97892	-10.6957	5.62134e-19	1.63309e-17	32.4087	ZNF652	22834		210187_at
209194_at	1.09873	7.25651	10.6949	5.64344e-19	1.63864e-17	32.4048	CETN2	1069		201996_s_at
212655_at	-0.824287	3.01934	-10.6922	5.72634e-19	1.66182e-17	32.3903	ZCCHC14	23174		226352_at
205173_x_at	1.50919	9.94074	10.6899	5.79834e-19	1.68004e-17	32.3779	CD58	965		208990_s_at
1560706_at	-1.4527	5.9577	-10.6885	5.84375e-19	1.6923e-17	32.3701	NEDD9	4739		228964_at
228109_at	-0.706056	2.91558	-10.6871	5.88704e-19	1.70394e-17	32.3628	RASGRF2	5924		230416_at
204612_at	-1.2395	3.75332	-10.6862	5.91661e-19	1.71159e-17	32.3578	PKIA	5569		211796_s_at
221811_at	-0.596645	3.71828	-10.6851	5.95126e-19	1.7207e-17	32.352	PGAP3	93210		217759_at
235409_at	-1.23405	3.42941	-10.6824	6.0409e-19	1.7457e-17	32.3371	MGA	23269		243450_at
215069_at	-0.830421	3.05721	-10.679	6.15149e-19	1.77672e-17	32.3191	NMT2	9397		239742_at
210110_x_at	-0.858529	6.50505	-10.6787	6.16203e-19	1.77882e-17	32.3174	HNRNPH3	3189		217838_s_at
203167_at	1.28169	8.24339	10.6784	6.17117e-19	1.78052e-17	32.3159	TIMP2	7077		210202_s_at
203774_at	-1.65289	4.62491	-10.6745	6.30527e-19	1.81634e-17	32.2945	MTR	4548		208650_s_at
218204_s_at	-1.05378	3.85436	-10.6723	6.38001e-19	1.8369e-17	32.2828	FYCO1	79443		216033_s_at
35685_at	-0.728969	6.15721	-10.6671	6.56357e-19	1.88875e-17	32.2546	RING1	6015		212197_x_at
229036_at	-0.805503	6.48452	-10.6627	6.7219e-19	1.9333e-17	32.2309	TNRC6B	23112		205214_at
218501_at	-1.49516	6.5195	-10.6616	6.75997e-19	1.94322e-17	32.2253	ARHGEF3	50650		201874_at
218706_s_at	-0.617395	2.56358	-10.6596	6.8344e-19	1.96359e-17	32.2144	GRAMD2B	65983		212722_s_at
214734_at	-0.31678	2.4849	-10.6583	6.88404e-19	1.97681e-17	32.2072	EXPH5	23086		218932_at
215248_at	2.60018	5.13154	10.6536	7.05913e-19	2.02496e-17	32.1822	GRB10	2887		236796_at
207735_at	-0.898174	3.56719	-10.6514	7.14645e-19	2.04786e-17	32.17	RNF125	54941		218237_s_at
204500_s_at	1.71992	9.75828	10.6454	7.38364e-19	2.11472e-17	32.1375	AGTPBP1	23287		219156_at
214470_at	-2.80734	5.13104	-10.6436	7.45415e-19	2.1338e-17	32.128	KLRB1	3820		210425_x_at
218549_s_at	1.56881	6.14543	10.6351	7.804e-19	2.23044e-17	32.0824	RMDN1	51115		235009_at
201995_at	1.38827	6.80839	10.6322	7.92916e-19	2.26503e-17	32.0666	EXT1	2131		228910_at
214052_x_at	-0.363675	2.57955	-10.6297	8.03928e-19	2.29529e-17	32.0529	PRRC2C	23215		225056_at
228555_at	-1.58634	3.35665	-10.6289	8.07326e-19	2.30379e-17	32.0487	CAMK2D	817		233647_s_at
243349_at	-0.473259	2.43634	-10.6278	8.11916e-19	2.31568e-17	32.043	KIAA1324	57535		203282_at
210131_x_at	1.2782	7.3361	10.6262	8.19261e-19	2.33541e-17	32.0341	SDHC	6391		218865_at
223227_at	-1.09783	4.25584	-10.6255	8.22233e-19	2.34266e-17	32.0305	BBS2	583		225711_at
217788_s_at	1.96072	7.03314	10.62	8.4702e-19	2.40951e-17	32.0009	GALNT2	2590		41047_at
233072_at	1.19127	6.30197	10.6184	8.54644e-19	2.42968e-17	31.992	NTNG2	84628		223393_s_at
224856_at	2.28864	9.34513	10.6183	8.54998e-19	2.42968e-17	31.9916	FKBP5	2289		204491_at
232891_at	1.0669	5.13925	10.6152	8.69272e-19	2.46768e-17	31.9751	SIRPD	128646		242108_at
203028_s_at	0.941876	11.1262	10.6126	8.81729e-19	2.50174e-17	31.961	CYBA	1535		266_s_at
228345_at	-1.15315	2.93729	-10.6121	8.84114e-19	2.50721e-17	31.9583	CHIC1	53344		203383_s_at
205182_s_at	-0.661548	3.98193	-10.6109	8.89812e-19	2.52206e-17	31.9519	ZNF324	25799		206637_at
239848_at	-0.513155	2.63761	-10.6076	9.06047e-19	2.56674e-17	31.9339	EIF3M	10480		220467_at
211721_s_at	-1.50922	3.92609	-10.6049	9.19453e-19	2.60337e-17	31.9193	ZNF551	90233		239331_at
211530_x_at	-0.515364	10.0901	-10.6041	9.233e-19	2.61291e-17	31.9152	HLA-G	3135		230559_x_at
239108_at	2.58324	7.0335	10.6039	9.24299e-19	2.61438e-17	31.9141	FAR2	55711		1561654_at
221234_s_at	-2.34299	3.83877	-10.6018	9.34922e-19	2.64307e-17	31.9027	BACH2	60468		236307_at
226636_at	1.42132	4.20203	10.6012	9.38241e-19	2.65108e-17	31.8992	PLD1	5337		218854_at
201251_at	1.39772	10.4827	10.6002	9.43113e-19	2.66347e-17	31.8941	PKM	5315		206130_s_at
218223_s_at	-1.61275	5.95278	-10.5972	9.58732e-19	2.70618e-17	31.8777	PLEKHO1	51177		204352_at
222702_x_at	1.47842	6.3062	10.5945	9.72568e-19	2.74381e-17	31.8635	CRIPT	9419		242110_at
223452_s_at	1.48266	3.91067	10.5919	9.86776e-19	2.78246e-17	31.8491	ATL3	25923		211986_at
213850_s_at	-0.887296	8.66035	-10.5886	1.00449e-18	2.83095e-17	31.8314	SCAF11	9169		203290_at
38269_at	-1.14509	6.39375	-10.5872	1.01199e-18	2.85061e-17	31.824	PRKD2	25865		223403_s_at
207785_s_at	1.0048	9.68293	10.5868	1.01399e-18	2.8548e-17	31.822	RBPJ	3516		202969_at
228005_at	-1.1263	2.93748	-10.5863	1.01706e-18	2.86195e-17	31.819	ZXDB	158586		229141_at
201935_s_at	1.05292	6.73504	10.5856	1.02079e-18	2.87097e-17	31.8153	EIF4G3	8672		224998_at
213379_at	1.43638	5.58026	10.5814	1.04441e-18	2.9359e-17	31.7926	COQ2	27235		228762_at
208621_s_at	-1.16887	4.98441	-10.5775	1.06664e-18	2.99685e-17	31.7717	EZR	7430		209135_at
212768_s_at	6.77931	8.82822	10.5769	1.07018e-18	3.00526e-17	31.7684	OLFM4	10562		218170_at
200050_at	-1.57638	7.17558	-10.5753	1.0795e-18	3.02986e-17	31.7597	ZNF146	7705		235907_at
239018_at	-0.735113	2.85988	-10.573	1.09281e-18	3.06563e-17	31.7476	DNAJC30	84277		225782_at
204773_at	-0.767676	2.50115	-10.5729	1.0938e-18	3.06686e-17	31.7466	IL11RA	3590		210164_at
205770_at	1.35062	6.69248	10.5726	1.09553e-18	3.07013e-17	31.7451	GSR	2936		227236_at
212846_at	-1.56253	6.82292	-10.5687	1.11888e-18	3.13396e-17	31.7241	RRP1B	23076		238170_at
218795_at	1.36505	5.74348	10.5677	1.12499e-18	3.14946e-17	31.7187	ACP6	51205		236013_at
1555830_s_at	-1.08488	3.32545	-10.5665	1.13219e-18	3.16798e-17	31.7123	ESYT2	57488		220496_at
210038_at	-2.46801	5.07538	-10.5624	1.15793e-18	3.2367e-17	31.69	PRKCQ	5588		228647_at
201696_at	-0.686174	8.59817	-10.5592	1.17778e-18	3.29049e-17	31.6731	SRSF4	6429		203386_at
219449_s_at	1.23765	8.76156	10.5587	1.18098e-18	3.29775e-17	31.6704	TMEM70	54968		235046_at
208943_s_at	1.27878	8.6317	10.5518	1.22608e-18	3.41847e-17	31.6331	SEC62	7095		240948_at
203140_at	1.27936	12.4836	10.5511	1.23108e-18	3.43065e-17	31.6291	BCL6	604		242052_at
202968_s_at	-1.80934	4.94727	-10.5473	1.25626e-18	3.49726e-17	31.6089	DYRK2	8445		240690_at
201731_s_at	-1.0175	6.93172	-10.5409	1.30042e-18	3.61835e-17	31.5746	TPR	7175		209619_at
202522_at	-0.568309	7.59492	-10.539	1.31404e-18	3.65438e-17	31.5642	PITPNB	23760		203596_s_at
228613_at	-1.60459	4.18782	-10.5384	1.31863e-18	3.66527e-17	31.5607	RAB11FIP3	9727		205861_at
211937_at	-1.01501	8.37077	-10.5361	1.33494e-18	3.70873e-17	31.5485	EIF4B	1975		1556285_s_at
201030_x_at	-1.58516	8.42159	-10.5355	1.3396e-18	3.7198e-17	31.545	LDHB	3945		207008_at
201188_s_at	-0.395948	3.35903	-10.5332	1.35593e-18	3.76324e-17	31.533	ITPR3	3710		206371_at
217755_at	1.00255	8.61401	10.5314	1.36926e-18	3.7983e-17	31.5233	JPT1	51155		201200_at
203126_at	1.26334	8.96781	10.5305	1.376e-18	3.81504e-17	31.5184	IMPA2	3613		209806_at
205711_x_at	1.3858	9.1604	10.5272	1.40133e-18	3.88201e-17	31.5003	ATP5F1C	509		214684_at
211543_s_at	1.0115	8.76769	10.5271	1.40157e-18	3.88201e-17	31.5001	GRK6	2870		227205_at
200847_s_at	-1.15326	11.0277	-10.5264	1.40695e-18	3.89493e-17	31.4963	SARAF	51669		202193_at
206082_at	-1.42581	6.61261	-10.5243	1.4236e-18	3.93904e-17	31.4846	HCP5	10866		211548_s_at
201825_s_at	1.47292	5.30795	10.5228	1.43494e-18	3.96639e-17	31.4767	SCCPDH	51097		206522_at
202207_at	-2.85336	7.47113	-10.5209	1.45006e-18	4.00615e-17	31.4663	ARL4C	10123		212432_at
206267_s_at	-1.23634	4.07414	-10.5204	1.454e-18	4.01503e-17	31.4636	MATK	4145		233210_at
227455_at	-0.707423	3.49416	-10.5201	1.45597e-18	4.01843e-17	31.4622	C6orf136	221545		219624_at
215894_at	-2.29962	4.31592	-10.5141	1.50434e-18	4.14776e-17	31.4297	PTGDR	5729		208895_s_at
200610_s_at	-1.43818	8.36561	-10.5132	1.51145e-18	4.16526e-17	31.425	NCL	4691		243495_s_at
207535_s_at	-0.964092	3.36027	-10.511	1.52991e-18	4.214e-17	31.4129	NFKB2	4791		209771_x_at
238472_at	1.13272	5.68347	10.5055	1.57612e-18	4.3391e-17	31.3834	FBXO9	26268		229865_at
207691_x_at	1.32354	6.76799	10.5041	1.58761e-18	4.36852e-17	31.3761	ENTPD1	953		202594_at
219070_s_at	1.3084	6.06647	10.5032	1.59561e-18	4.38834e-17	31.3711	MOSPD3	64598		218610_s_at
57532_at	-0.470721	2.89732	-10.5001	1.62275e-18	4.45847e-17	31.3544	DVL2	1856		205726_at
222498_at	1.59707	7.11672	10.4995	1.62791e-18	4.47042e-17	31.3512	AZI2	64343		200912_s_at
209288_s_at	1.30265	10.8655	10.4981	1.64048e-18	4.50268e-17	31.3436	CDC42EP3	10602		230354_at
214513_s_at	-0.936996	4.89682	-10.4945	1.67318e-18	4.59012e-17	31.3239	CREB1	1385		232889_at
227558_at	-0.862619	8.26005	-10.4935	1.68214e-18	4.61238e-17	31.3186	CBX4	8535		223018_at
233587_s_at	1.6093	6.64198	10.4901	1.71269e-18	4.6938e-17	31.3007	SIPA1L2	57568		224965_at
238725_at	-1.22359	7.79916	-10.4873	1.7394e-18	4.76261e-17	31.2853	IRF1	3659		225626_at
225701_at	-1.01072	7.6959	-10.4873	1.73954e-18	4.76261e-17	31.2853	AKNA	80709		206366_x_at
226878_at	-1.47986	4.00694	-10.4825	1.78496e-18	4.88451e-17	31.2596	HLA-DOA	3111		205624_at
200952_s_at	-0.482512	2.47072	-10.4805	1.80419e-18	4.93468e-17	31.249	CCND2	894		227250_at
213383_at	-0.634002	2.65046	-10.4787	1.8225e-18	4.98225e-17	31.2389	SBF1	6305		219452_at
201761_at	1.73236	8.31154	10.4781	1.82799e-18	4.99476e-17	31.2359	MTHFD2	10797		208785_s_at
240413_at	-2.26277	4.57122	-10.4778	1.831e-18	5.00049e-17	31.2343	PYHIN1	149628		216379_x_at
212964_at	-0.892842	2.93237	-10.4775	1.83397e-18	5.00611e-17	31.2327	HIC2	23119		213848_at
201877_s_at	-0.943198	8.75031	-10.4768	1.84128e-18	5.02356e-17	31.2287	PPP2R5C	5527		210105_s_at
244881_at	-0.599739	2.68992	-10.4767	1.84265e-18	5.0248e-17	31.228	LMLN	89782		212606_at
203497_at	-1.03838	6.39881	-10.4753	1.85579e-18	5.0581e-17	31.2209	MED1	5469		212169_at
1555326_a_at	1.76168	3.96931	10.4741	1.86808e-18	5.08905e-17	31.2144	ADAM9	8754		218832_x_at
202641_at	1.02199	6.73346	10.473	1.87925e-18	5.11694e-17	31.2084	ARL3	403		212297_at
221837_at	-0.529898	2.62673	-10.4681	1.92979e-18	5.25194e-17	31.182	KLHL22	84861		228106_at
225142_at	1.45983	6.40437	10.4672	1.93929e-18	5.27516e-17	31.1772	KDM7A	80853		240174_at
218055_s_at	1.31301	6.98847	10.4661	1.951e-18	5.30205e-17	31.1712	WDR41	55255		230252_at
206555_s_at	-1.01515	7.05227	-10.4661	1.95111e-18	5.30205e-17	31.1711	THUMPD1	55623		215528_at
209575_at	1.08649	9.55988	10.4646	1.96703e-18	5.33998e-17	31.163	IL10RB	3588		210340_s_at
213564_x_at	-1.61246	10.2596	-10.4628	1.98587e-18	5.38846e-17	31.1536	LDHB	3945		207339_s_at
219405_at	-0.831547	3.23615	-10.4587	2.03052e-18	5.50687e-17	31.1314	TRIM68	55128		203685_at
221490_at	1.17232	7.09234	10.4482	2.14985e-18	5.82183e-17	31.0747	UBAP1	51271		201170_s_at
200990_at	-1.10747	7.10374	-10.4415	2.22917e-18	6.0277e-17	31.0386	TRIM28	10155		200953_s_at
201925_s_at	1.43005	11.5584	10.4354	2.30493e-18	6.2264e-17	31.0054	CD55	1604		220122_at
220964_s_at	0.850548	8.33093	10.4343	2.31801e-18	6.25862e-17	30.9998	RAB1B	81876		226850_at
219267_at	1.22381	6.7275	10.4335	2.32784e-18	6.28207e-17	30.9956	GLTP	51228		202422_s_at
222544_s_at	-0.935542	8.71722	-10.4321	2.34617e-18	6.32842e-17	30.9878	NSD3	54904		217143_s_at
204713_s_at	1.73519	7.66674	10.4297	2.37727e-18	6.40913e-17	30.9747	F5	2153		218312_s_at
205961_s_at	-1.54092	6.56659	-10.4271	2.41079e-18	6.4963e-17	30.9608	PSIP1	11168		206116_s_at
209281_s_at	-2.1159	7.03198	-10.4266	2.41734e-18	6.51075e-17	30.9581	ATP2B1	490		202436_s_at
225124_at	-1.03953	6.71815	-10.426	2.42502e-18	6.5282e-17	30.9549	PPP1R9B	84687		212999_x_at
222845_x_at	0.665683	10.8255	10.4249	2.43893e-18	6.56242e-17	30.9492	TMBIM4	51643		222833_at
214551_s_at	-1.47954	4.27352	-10.4243	2.44788e-18	6.58326e-17	30.9456	CD7	924		224759_s_at
219157_at	1.80569	10.2572	10.4239	2.45235e-18	6.59206e-17	30.9438	KLHL2	11275		223084_s_at
221690_s_at	-0.677194	2.518	-10.4234	2.45923e-18	6.60554e-17	30.941	NLRP2	55655		240019_at
218502_s_at	1.3995	5.62484	10.4234	2.45979e-18	6.60554e-17	30.9407	TRPS1	7227		209902_at
213052_at	0.802108	7.34193	10.4228	2.46726e-18	6.62235e-17	30.9377	PRKAR2A	5576		218095_s_at
208914_at	-0.803554	3.07502	-10.4221	2.47651e-18	6.64394e-17	30.934	GGA2	23062		202971_s_at
218394_at	1.40276	7.2356	10.4216	2.48393e-18	6.66056e-17	30.931	ROGDI	79641		212921_at
203904_x_at	1.2362	7.85021	10.4183	2.52797e-18	6.77534e-17	30.9136	CD82	3732		231940_at
211392_s_at	-0.43177	2.50984	-10.4175	2.53931e-18	6.8024e-17	30.9091	PATZ1	23598		224866_at
208709_s_at	0.601958	9.44901	10.4149	2.57551e-18	6.89599e-17	30.895	NRDC	4898		236265_at
208579_x_at	1.3401	7.72886	10.414	2.58737e-18	6.92434e-17	30.8905	H2BFS	54145		225913_at
204312_x_at	-0.940985	5.64949	-10.4137	2.59184e-18	6.93102e-17	30.8887	CREB1	1385		238619_at
201462_at	-1.0633	4.54316	-10.4137	2.5924e-18	6.93102e-17	30.8885	SCRN1	9805		224601_at
219818_s_at	-0.876223	4.07907	-10.4134	2.59694e-18	6.93978e-17	30.8868	GPATCH1	55094		202252_at
201760_s_at	1.09272	9.06913	10.4102	2.64201e-18	7.05676e-17	30.8697	WSB2	55884		219505_at
228891_at	-1.52794	6.90657	-10.4074	2.68239e-18	7.16111e-17	30.8546	SEMA4D	10507		238488_at
212109_at	-0.128528	2.38733	-10.4065	2.6947e-18	7.19047e-17	30.85	JPT2	90861		232530_at
201361_at	-0.988223	5.48145	-10.4059	2.70333e-18	7.20998e-17	30.8469	TMEM109	79073		239930_at
240830_at	-1.28903	5.17959	-10.4005	2.78373e-18	7.42079e-17	30.8177	SCARNA17	677769		239979_at
227075_at	-1.5781	4.22788	-10.398	2.82162e-18	7.51814e-17	30.8043	ELP3	55140		200986_at
221601_s_at	-2.55134	8.16559	-10.3931	2.89788e-18	7.71756e-17	30.7778	FCMR	9214		232882_at
235085_at	-2.44033	4.82475	-10.3906	2.93811e-18	7.82091e-17	30.7641	PRAG1	157285		224702_at
227865_at	2.31285	5.421	10.3883	2.97459e-18	7.91414e-17	30.7518	IDNK	414328		210506_at
221073_s_at	-0.834427	4.05535	-10.3844	3.03801e-18	8.07422e-17	30.7308	NOD1	10392		200687_s_at
203127_s_at	1.60667	7.41254	10.3843	3.03919e-18	8.07422e-17	30.7304	SPTLC2	9517		205922_at
202004_x_at	1.13483	7.27256	10.3815	3.08611e-18	8.19093e-17	30.7152	SDHC	6391		216202_s_at
205425_at	1.71895	7.748	10.3805	3.10339e-18	8.2328e-17	30.7096	HIP1	3092		231029_at
222994_at	1.1571	8.95146	10.3777	3.15051e-18	8.35375e-17	30.6947	PRDX5	25824		218247_s_at
228131_at	-1.06864	3.9794	-10.3772	3.15925e-18	8.37284e-17	30.6919	ERCC1	2067		208651_x_at
212945_s_at	-0.94783	3.666	-10.3734	3.22417e-18	8.54077e-17	30.6717	MGA	23269		209321_s_at
202298_at	1.36537	7.46858	10.3728	3.23596e-18	8.56786e-17	30.6681	NDUFA1	4694		225512_at
212462_at	-1.45453	5.03699	-10.3726	3.23817e-18	8.56954e-17	30.6674	KAT6B	23522		236685_at
225077_at	-1.02896	4.72131	-10.3706	3.27428e-18	8.66092e-17	30.6563	CHD2	1106		226006_at
212274_at	-1.2352	3.49654	-10.3694	3.29646e-18	8.71536e-17	30.6496	LPIN1	23175		242191_at
226771_at	-2.16682	4.49165	-10.3676	3.32855e-18	8.79596e-17	30.64	ATP8B2	57198		236583_at
223161_at	-1.8394	3.46495	-10.3643	3.38745e-18	8.94729e-17	30.6226	KIAA1147	57189		225240_s_at
201700_at	0.851018	11.1545	10.3639	3.39493e-18	8.96271e-17	30.6204	CCND3	896		221965_at
226243_at	1.07193	6.66656	10.3632	3.40742e-18	8.99134e-17	30.6167	PTRHD1	391356		212930_at
223466_x_at	0.901646	9.23983	10.3592	3.48256e-18	9.1852e-17	30.595	COL4A3BP	10087		211919_s_at
233011_at	1.92982	7.19178	10.3583	3.50076e-18	9.22429e-17	30.5898	ANXA1	301		204960_at
201190_s_at	-1.151	5.34263	-10.358	3.50651e-18	9.23498e-17	30.5882	PITPNA	5306		209308_s_at
214281_s_at	1.47139	6.61955	10.3526	3.60935e-18	9.50127e-17	30.5595	RCHY1	25898		202963_at
205681_at	2.57246	9.84589	10.3503	3.65421e-18	9.61472e-17	30.5472	BCL2A1	597		202533_s_at
225656_at	-1.35419	3.73269	-10.3495	3.67025e-18	9.65229e-17	30.5428	EFHC1	114327		200675_at
212538_at	-2.08734	5.23759	-10.3492	3.67703e-18	9.66545e-17	30.541	DOCK9	23348		220577_at
226517_at	2.49437	6.93845	10.3471	3.71844e-18	9.76961e-17	30.5299	BCAT1	586		236699_at
208056_s_at	-0.835038	4.06266	-10.3468	3.72599e-18	9.78475e-17	30.5279	CBFA2T3	863		1559051_s_at
211596_s_at	-1.08917	4.02805	-10.3459	3.74376e-18	9.8267e-17	30.5231	LRIG1	26018		1558971_at
204102_s_at	-1.17823	11.4649	-10.3453	3.75541e-18	9.85255e-17	30.52	EEF2	1938		218817_at
208761_s_at	0.776579	8.49931	10.3426	3.81088e-18	9.99327e-17	30.5055	SUMO1	7341		209707_at
226272_at	-2.37979	6.90294	-10.3411	3.84268e-18	1.00718e-16	30.4972	RCAN3	11123		202086_at
204286_s_at	-1.11773	2.65671	-10.3389	3.88862e-18	1.01874e-16	30.4854	PMAIP1	5366		228617_at
218902_at	-0.801853	6.80451	-10.3362	3.94635e-18	1.03337e-16	30.4707	NOTCH1	4851		201887_at
209276_s_at	1.93875	9.2204	10.3359	3.95081e-18	1.03404e-16	30.4696	GLRX	2745		213703_at
1554599_x_at	-0.890344	2.75506	-10.3357	3.9554e-18	1.03474e-16	30.4684	LIG3	3980		209750_at
1558816_at	-0.660082	2.68925	-10.3339	3.99407e-18	1.04436e-16	30.4588	ZNF664	144348		226278_at
201391_at	-0.494728	5.78063	-10.3322	4.03283e-18	1.05399e-16	30.4492	TRAP1	10131		235061_at
210201_x_at	-1.47885	4.47222	-10.3319	4.03914e-18	1.05514e-16	30.4476	BIN1	274		228281_at
226745_at	-0.750443	2.923	-10.3311	4.0556e-18	1.05893e-16	30.4436	CYP4V2	285440		234970_at
218282_at	1.09729	6.45117	10.3282	4.11929e-18	1.07505e-16	30.4281	EDEM2	55741		238417_at
203286_at	-1.05806	7.93004	-10.3281	4.12329e-18	1.07558e-16	30.4271	RNF44	22838		201237_at
223836_at	-3.17619	4.16173	-10.328	4.12563e-18	1.07567e-16	30.4266	FGFBP2	83888		232027_at
229173_at	1.62817	6.58781	10.3274	4.13806e-18	1.0784e-16	30.4236	LNPK	80856		208442_s_at
222692_s_at	1.57892	6.30395	10.3254	4.18418e-18	1.0899e-16	30.4125	FNDC3B	64778		210986_s_at
207760_s_at	-1.07894	6.03831	-10.325	4.19286e-18	1.09164e-16	30.4105	NCOR2	9612		218791_s_at
222421_at	1.28521	8.32578	10.3234	4.22797e-18	1.10026e-16	30.4022	UBE2H	7328		201010_s_at
233813_at	-1.61287	3.4369	-10.3233	4.23211e-18	1.10081e-16	30.4012	PPP1R16B	26051		237107_at
221571_at	-1.05179	4.62782	-10.3214	4.27566e-18	1.11161e-16	30.391	TRAF3	7187		1559101_at
244752_at	1.69451	5.57259	10.32	4.30684e-18	1.11918e-16	30.3838	ZNF438	220929		244539_at
206019_at	-0.160202	2.40555	-10.3182	4.34915e-18	1.12964e-16	30.3741	RBM19	9904		208328_s_at
1569872_a_at	-0.730438	2.53059	-10.3179	4.35614e-18	1.13092e-16	30.3725	LMF1	64788		1556306_at
218568_at	-1.01928	3.21487	-10.3165	4.38892e-18	1.13889e-16	30.365	AGK	55750		208758_at
204198_s_at	-2.59363	7.23476	-10.3149	4.42922e-18	1.1481e-16	30.356	RUNX3	864		212468_at
236407_at	2.73028	4.65791	10.3148	4.43071e-18	1.1481e-16	30.3556	KCNE1	3753		1552315_at
216232_s_at	-0.712127	3.53104	-10.3144	4.44122e-18	1.15028e-16	30.3533	GCN1	10985		1568742_at
202839_s_at	0.968532	7.6438	10.3128	4.47819e-18	1.15931e-16	30.345	NDUFB7	4713		226143_at
202723_s_at	-1.05226	4.92759	-10.3064	4.63664e-18	1.19976e-16	30.3105	FOXO1	2308		239598_s_at
227784_s_at	-1.10557	4.33293	-10.3045	4.68369e-18	1.21136e-16	30.3004	COG1	9382		237062_at
232469_x_at	-0.681346	4.77775	-10.3029	4.72507e-18	1.22148e-16	30.2917	SSBP3-AS1	619518		211339_s_at
205022_s_at	-0.940174	7.41058	-10.3017	4.75687e-18	1.22912e-16	30.285	FOXN3	1112		217760_at
203923_s_at	1.40036	10.327	10.3004	4.7898e-18	1.23704e-16	30.2781	CYBB	1536		202771_at
209798_at	-1.07273	6.06242	-10.2993	4.8179e-18	1.24371e-16	30.2723	NPAT	4863		225159_s_at
202255_s_at	-1.20339	5.73801	-10.2975	4.86697e-18	1.25579e-16	30.2623	SIPA1L1	26037		218117_at
202615_at	0.859487	9.97712	10.2973	4.87113e-18	1.25627e-16	30.2614	GNAQ	2776		229553_at
219906_at	1.17413	6.58198	10.2963	4.8984e-18	1.26211e-16	30.2559	EBLN2	55096		219498_s_at
235474_at	-0.763422	2.93437	-10.2959	4.9074e-18	1.26383e-16	30.254	NEU3	10825		208934_s_at
212485_at	-0.927286	5.75989	-10.292	5.01274e-18	1.29036e-16	30.2329	GPATCH8	23131		224797_at
214475_x_at	2.07218	4.54237	10.2898	5.07281e-18	1.3052e-16	30.2211	CAPN3	825		226134_s_at
212843_at	-0.477037	2.45901	-10.2884	5.11124e-18	1.31447e-16	30.2136	NCAM1	4684		205926_at
203914_x_at	3.97123	6.58001	10.2879	5.12703e-18	1.31791e-16	30.2105	HPGD	3248		214746_s_at
232279_at	-1.06566	3.87123	-10.2853	5.19799e-18	1.33553e-16	30.1968	JADE2	23338		244315_at
220240_s_at	1.38917	4.01382	10.2847	5.21628e-18	1.3396e-16	30.1933	TMCO3	55002		204834_at
204977_at	-0.53673	2.51297	-10.2833	5.25573e-18	1.34909e-16	30.1859	DDX10	1662		201328_at
213954_at	-1.22702	2.86276	-10.283	5.26359e-18	1.35048e-16	30.1844	FAM169A	26049		222062_at
229850_at	-1.12138	2.98139	-10.2805	5.33441e-18	1.36801e-16	30.1711	KDSR	2531		241435_at
222132_s_at	-0.586283	3.57715	-10.277	5.43907e-18	1.39419e-16	30.1518	AGK	55750		202325_s_at
229357_at	-0.0941073	2.37725	-10.2727	5.56556e-18	1.42528e-16	30.1289	ADAMTS5	11096		224828_at
207623_at	-0.347617	2.441	-10.2682	5.70235e-18	1.45894e-16	30.1048	ABCF2	10061		201009_s_at
219933_at	1.17359	6.71794	10.2668	5.74551e-18	1.4693e-16	30.0973	GLRX2	51022		206385_s_at
207067_s_at	-0.365933	2.56593	-10.2664	5.75972e-18	1.47224e-16	30.0948	HDC	3067		1554250_s_at
238695_s_at	-0.888821	3.05651	-10.2635	5.85012e-18	1.49465e-16	30.0793	RAB39B	116442		238678_at
53720_at	-1.03031	6.09285	-10.262	5.8981e-18	1.5062e-16	30.0712	C19orf66	55337		1558254_s_at
200887_s_at	-1.38657	8.52645	-10.2594	5.98309e-18	1.5272e-16	30.057	STAT1	6772		202437_s_at
236754_at	-1.19944	7.84454	-10.2571	6.05837e-18	1.54569e-16	30.0446	PPP1R2	5504		209146_at
224613_s_at	1.03505	6.53476	10.2552	6.1194e-18	1.56053e-16	30.0346	DNAJC5	80331		225971_at
218291_at	1.23742	5.98517	10.2533	6.18184e-18	1.57572e-16	30.0245	LAMTOR2	28956		204439_at
204016_at	-0.271398	3.38116	-10.2523	6.21544e-18	1.58355e-16	30.0191	LARS2	23395		222266_at
200766_at	1.59392	6.74246	10.2507	6.26953e-18	1.59584e-16	30.0105	CTSD	1509		227663_at
200814_at	-0.726695	9.35218	-10.2412	6.60302e-18	1.67994e-16	29.959	PSME1	5720		215592_at
213788_s_at	-0.5202	3.73981	-10.2353	6.81674e-18	1.73351e-16	29.9273	BRD3	8019		221491_x_at
222243_s_at	-0.788495	4.56456	-10.2336	6.87933e-18	1.74862e-16	29.9182	TOB2	10766		232829_at
200094_s_at	-1.07672	11.5002	-10.2327	6.91337e-18	1.75645e-16	29.9133	EEF2	1938		205220_at
205839_s_at	-0.663634	3.40373	-10.2307	6.98687e-18	1.7743e-16	29.9028	TSPOAP1	9256		222793_at
226602_s_at	-0.910597	4.19155	-10.2286	7.06685e-18	1.79378e-16	29.8915	BCR	613		201085_s_at
240052_at	-1.0342	3.57706	-10.2202	7.39935e-18	1.87643e-16	29.8458	ITPR1	3708		202265_at
207085_x_at	1.10431	8.01213	10.2181	7.48285e-18	1.89673e-16	29.8346	CSF2RA	1438		64064_at
244103_at	-1.1615	7.19149	-10.2173	7.51532e-18	1.90408e-16	29.8303	SDE2	163859		204285_s_at
203118_at	-0.716905	5.70964	-10.2144	7.6344e-18	1.93324e-16	29.8147	PCSK7	9159		215193_x_at
215501_s_at	-0.638583	2.8403	-10.2143	7.6375e-18	1.93324e-16	29.8143	DUSP10	11221		204060_s_at
223429_x_at	0.541077	6.85569	10.2139	7.65518e-18	1.93682e-16	29.812	ISY1	57461		201952_at
214219_x_at	-0.963968	3.14944	-10.2136	7.66622e-18	1.93872e-16	29.8106	MAP4K1	11184		201631_s_at
216088_s_at	1.01795	7.28434	10.2128	7.69918e-18	1.94615e-16	29.8063	PSMA7	5688		239571_at
208610_s_at	-1.44693	6.54379	-10.2119	7.73935e-18	1.9554e-16	29.8011	SRRM2	23524		226310_at
204516_at	-0.971388	9.59132	-10.2112	7.76641e-18	1.96133e-16	29.7977	ATXN7	6314		212460_at
AFFX-HUMISGF3A/M97935_3_at	-1.34607	7.02406	-10.2102	7.80804e-18	1.97094e-16	29.7923	STAT1	6772		201875_s_at
205495_s_at	-3.65884	6.13992	-10.2101	7.81461e-18	1.97168e-16	29.7915	GNLY	10578		210997_at
212998_x_at	-1.93733	6.94519	-10.207	7.94527e-18	2.00373e-16	29.775	HLA-DQB1	3119		218486_at
236616_at	-0.688082	2.74058	-10.2065	7.96672e-18	2.00821e-16	29.7723	PSD4	23550		213649_at
244011_at	-0.793687	3.09084	-10.2052	8.02541e-18	2.02207e-16	29.765	PPM1K	152926		233312_at
218578_at	0.678889	6.8981	10.2042	8.06532e-18	2.03119e-16	29.7601	CDC73	79577		214567_s_at
202584_at	-0.5034	4.86687	-10.2012	8.19785e-18	2.06362e-16	29.7439	NFX1	4799		213164_at
214274_s_at	0.847182	9.07971	10.2008	8.21679e-18	2.06743e-16	29.7416	ACAA1	30		202435_s_at
227502_at	-0.881794	3.39054	-10.1979	8.34668e-18	2.09915e-16	29.726	KIAA1147	57189		226682_at
212481_s_at	1.34575	7.14162	10.1977	8.35477e-18	2.10022e-16	29.7251	TPM4	7171		222745_s_at
205312_at	1.17738	8.93335	10.1976	8.36213e-18	2.10035e-16	29.7242	SPI1	6688		1557820_at
222396_at	0.919508	8.57798	10.1976	8.36299e-18	2.10035e-16	29.7241	JPT1	51155		204034_at
238076_at	-1.0446	3.88973	-10.1952	8.47109e-18	2.12652e-16	29.7113	GATAD2B	57459		212690_at
206545_at	-2.37253	3.83695	-10.1943	8.51361e-18	2.13622e-16	29.7063	CD28	940		236293_at
209791_at	0.989301	8.92964	10.1878	8.81692e-18	2.21131e-16	29.6715	PADI2	11240		225246_at
219724_s_at	-0.846108	3.91612	-10.1871	8.85159e-18	2.21898e-16	29.6676	TESPA1	9840		39248_at
223130_s_at	-1.56385	6.75196	-10.1868	8.86658e-18	2.22172e-16	29.666	MYLIP	29116		213537_at
208898_at	1.26834	7.91348	10.1831	9.04551e-18	2.26552e-16	29.6461	ATP6V1D	51382		217234_s_at
219176_at	0.869947	6.88133	10.1791	9.24153e-18	2.3125e-16	29.6248	MAIP1	79568		220918_at
212069_s_at	-0.683955	5.1888	-10.1754	9.42929e-18	2.3584e-16	29.6048	PRRC2B	84726		1556942_at
228297_at	-0.398595	2.44256	-10.1739	9.50734e-18	2.37575e-16	29.5966	CNN3	1266		204006_s_at
226003_at	-0.720242	2.59786	-10.1731	9.54696e-18	2.38456e-16	29.5925	KIF21A	55605		225095_at
206989_s_at	-0.73246	9.74178	-10.1662	9.91225e-18	2.47467e-16	29.5551	SCAF11	9169		207979_s_at
218342_s_at	-0.446798	4.59095	-10.1651	9.97139e-18	2.4883e-16	29.5492	ERMP1	79956		228841_at
209679_s_at	-0.514151	2.56565	-10.1642	1.00208e-17	2.49949e-16	29.5443	SMAGP	57228		203371_s_at
202537_s_at	1.13018	8.16631	10.1625	1.01119e-17	2.52107e-16	29.5353	CHMP2B	25978		209377_s_at
204494_s_at	-1.48901	5.60087	-10.1614	1.01714e-17	2.53475e-16	29.5295	C15orf39	56905		206666_at
225000_at	0.811522	8.51744	10.1603	1.02326e-17	2.54883e-16	29.5235	PRKAR2A	5576		203435_s_at
213798_s_at	0.711211	13.1062	10.1581	1.0357e-17	2.57864e-16	29.5115	CAP1	10487		215177_s_at
214298_x_at	-1.44331	5.55544	-10.1562	1.0461e-17	2.60335e-16	29.5016	2019-09-06	23157		234140_s_at
209911_x_at	2.11932	7.19758	10.156	1.04744e-17	2.6055e-16	29.5003	HIST1H2BD	3017		206042_x_at
222148_s_at	0.910964	8.75087	10.1551	1.05248e-17	2.61684e-16	29.4955	RHOT1	55288		243149_at
244052_at	0.83462	6.47634	10.149	1.08778e-17	2.70338e-16	29.4627	CBR4	84869		204143_s_at
221861_at	-1.0392	5.0182	-10.1486	1.09008e-17	2.70787e-16	29.4606	ARRB1	408		1553581_s_at
204019_s_at	-2.32332	6.58673	-10.1472	1.09847e-17	2.72747e-16	29.453	SH3YL1	26751		225313_at
226431_at	-1.99211	5.39402	-10.147	1.09977e-17	2.72946e-16	29.4518	FAM117B	150864		218573_at
1554175_at	-0.936798	3.14158	-10.1456	1.10817e-17	2.74905e-16	29.4443	CD300LB	124599		213262_at
1560587_s_at	1.16521	10.8175	10.1425	1.12669e-17	2.79374e-16	29.4278	PRDX5	25824		233955_x_at
32099_at	-0.829959	6.48269	-10.1407	1.13784e-17	2.82009e-16	29.418	SAFB2	9667		213006_at
214667_s_at	1.53332	5.4061	10.1363	1.16533e-17	2.88563e-16	29.3943	TP53I11	9537		210907_s_at
220319_s_at	-1.35524	6.28272	-10.1324	1.19035e-17	2.94491e-16	29.3732	MYLIP	29116		205780_at
227984_at	-0.855535	2.60205	-10.1309	1.20008e-17	2.96628e-16	29.3651	LMF1	64788		211991_s_at
221524_s_at	1.40935	7.97154	10.1293	1.21032e-17	2.99026e-16	29.3566	RRAGD	58528		209344_at
228138_at	-0.412169	2.47572	-10.1288	1.21403e-17	2.99807e-16	29.3536	ZSCAN25	221785		216044_x_at
207559_s_at	-0.795406	4.54149	-10.1265	1.22868e-17	3.03158e-16	29.3417	ZMYM3	9203		202543_s_at
238612_at	-0.714222	4.65885	-10.1265	1.22871e-17	3.03158e-16	29.3417	BRD4	23476		203932_at
203313_s_at	-1.51069	4.65125	-10.1252	1.23771e-17	3.05241e-16	29.3344	TGIF1	7050		1562289_at
213313_at	-0.692939	6.0977	-10.124	1.24536e-17	3.06849e-16	29.3283	RABGAP1	23637		206790_s_at
218076_s_at	-0.771231	5.54219	-10.121	1.26601e-17	3.11797e-16	29.3119	ARHGAP17	55114		217735_s_at
201064_s_at	-1.28117	6.17243	-10.1204	1.27011e-17	3.12667e-16	29.3087	PABPC4	8761		212706_at
203611_at	-0.933249	5.75545	-10.12	1.27302e-17	3.13243e-16	29.3064	TERF2	7014		1553132_a_at
213269_at	-0.478706	2.89078	-10.1162	1.29933e-17	3.19429e-16	29.2861	ZNF248	57209		212956_at
210582_s_at	1.08184	7.80245	10.1159	1.3013e-17	3.1977e-16	29.2846	LIMK2	3985		231093_at
214606_at	2.23236	4.97348	10.1144	1.31221e-17	3.22306e-16	29.2763	TSPAN2	10100		243356_at
224748_at	-0.786761	7.49353	-10.113	1.32201e-17	3.24565e-16	29.2689	DCAF7	10238		232001_at
216711_s_at	-0.46662	2.95083	-10.1116	1.33195e-17	3.26859e-16	29.2615	TAF1	6872		228426_at
201903_at	0.929883	8.31376	10.1114	1.33344e-17	3.2708e-16	29.2603	UQCRC1	7384		1567107_s_at
1555938_x_at	1.70847	5.54672	10.1113	1.33446e-17	3.27183e-16	29.2596	VIM	7431		201272_at
238520_at	-1.78567	5.44001	-10.1092	1.34945e-17	3.3071e-16	29.2485	TRERF1	55809		1563473_at
1558604_a_at	-0.455079	2.60922	-10.1073	1.36395e-17	3.34112e-16	29.2379	SSBP2	23635		210889_s_at
209623_at	-1.21125	4.30486	-10.105	1.38074e-17	3.38075e-16	29.2257	MCCC2	64087		208657_s_at
209439_s_at	0.866755	7.37241	10.1044	1.38496e-17	3.38955e-16	29.2227	PHKA2	5256		204560_at
225956_at	-1.08908	9.5853	-10.103	1.39606e-17	3.4152e-16	29.2147	CREBRF	153222		235593_at
220865_s_at	2.64119	5.45454	10.1016	1.40643e-17	3.43749e-16	29.2074	PDSS1	23590		227265_at
205798_at	-2.82703	8.86519	-10.0979	1.43507e-17	3.50535e-16	29.1873	IL7R	3575		221756_at
201357_s_at	-0.778994	4.41987	-10.0952	1.45571e-17	3.55316e-16	29.1731	SF3A1	10291		239086_at
203656_at	1.77293	7.53098	10.0924	1.47828e-17	3.60664e-16	29.1579	FIG4	9896		225401_at
209969_s_at	-1.60997	7.09482	-10.0913	1.48707e-17	3.62546e-16	29.152	STAT1	6772		213906_at
212486_s_at	-2.23605	4.44056	-10.0913	1.48732e-17	3.62546e-16	29.1518	FYN	2534		202534_x_at
204891_s_at	-2.71109	7.45268	-10.0895	1.50173e-17	3.65896e-16	29.1422	LCK	3932		221501_x_at
1560659_at	-0.51893	2.56541	-10.089	1.50549e-17	3.6665e-16	29.1397	LINC00342	150759		239237_at
225600_at	1.58593	5.687	10.0887	1.50798e-17	3.67091e-16	29.1381	TRIQK	286144		224807_at
219915_s_at	-0.507595	2.52477	-10.0822	1.5618e-17	3.79856e-16	29.1032	SLC16A10	117247		218696_at
202466_at	-1.05825	5.25072	-10.0817	1.56635e-17	3.80792e-16	29.1003	PAPD7	11044		208306_x_at
207625_s_at	-0.445901	3.0412	-10.081	1.57246e-17	3.82108e-16	29.0965	CBFA2T2	9139		1553364_at
232843_s_at	-1.08224	8.93393	-10.0752	1.62207e-17	3.93813e-16	29.0656	DOCK8	81704		210538_s_at
201494_at	0.870154	8.83476	10.0749	1.62528e-17	3.94417e-16	29.0636	PRCP	5547		212637_s_at
221265_s_at	-0.527997	3.5229	-10.0673	1.6936e-17	4.10814e-16	29.0227	INTS14	81556		233970_s_at
212854_x_at	-0.863468	8.73657	-10.0656	1.70891e-17	4.14345e-16	29.0138	NBPF1	55672		230032_at
209603_at	-0.297154	2.42552	-10.0647	1.71707e-17	4.16139e-16	29.009	GATA3	2625		227232_at
203342_at	0.94979	4.77239	10.0629	1.73421e-17	4.20106e-16	28.9992	TIMM17B	10245		201392_s_at
211286_x_at	0.86173	6.82669	10.0628	1.73553e-17	4.20238e-16	28.9984	CSF2RA	1438		213224_s_at
201231_s_at	1.07732	10.4665	10.0627	1.73636e-17	4.20254e-16	28.9979	ENO1	2023		221757_at
223714_at	-0.259179	2.41978	-10.0625	1.73759e-17	4.20365e-16	28.9972	ZNF256	10172		210825_s_at
1569225_a_at	-2.39184	6.5553	-10.0608	1.754e-17	4.24149e-16	28.9879	SCML4	256380		203138_at
239462_at	-0.532562	3.27731	-10.0604	1.75756e-17	4.2482e-16	28.9859	ZNF284	342909		210532_s_at
227819_at	-0.48672	2.6813	-10.0603	1.75904e-17	4.24991e-16	28.985	LGR6	59352		222204_s_at
202478_at	-2.55018	4.06712	-10.0595	1.7661e-17	4.26509e-16	28.981	TRIB2	28951		226848_at
223915_at	-1.0279	3.98596	-10.0587	1.77389e-17	4.28012e-16	28.9767	BCOR	54880		208798_x_at
227152_at	-1.89522	8.81401	-10.057	1.79031e-17	4.31784e-16	28.9675	KIAA1551	55196		218805_at
201321_s_at	-0.900521	6.5037	-10.0569	1.79143e-17	4.31863e-16	28.9669	SMARCC2	6601		1570165_at
224215_s_at	-0.118648	2.38435	-10.0541	1.81875e-17	4.38254e-16	28.9519	DLL1	28514		238513_at
203404_at	-0.498812	2.4784	-10.0485	1.87454e-17	4.515e-16	28.9218	ARMCX2	9823		244845_at
244038_at	-0.566356	2.60664	-10.0483	1.87685e-17	4.51857e-16	28.9206	WDR89	112840		235761_at
215731_s_at	-0.978253	3.50931	-10.0476	1.88431e-17	4.53454e-16	28.9167	MPHOSPH9	10198		241216_at
241347_at	-0.957877	6.04657	-10.047	1.88997e-17	4.54615e-16	28.9137	RNF213	57674		207808_s_at
210588_x_at	-0.949174	6.8969	-10.0452	1.90878e-17	4.58735e-16	28.9038	HNRNPH3	3189		207121_s_at
219253_at	1.48983	5.34364	10.0425	1.93663e-17	4.65202e-16	28.8894	TMEM185B	79134		205110_s_at
232138_at	-1.45679	4.67443	-10.0424	1.93739e-17	4.65202e-16	28.889	MBNL2	10150		218871_x_at
207127_s_at	-0.952215	6.57555	-10.0409	1.9532e-17	4.68793e-16	28.881	HNRNPH3	3189		211272_s_at
225796_at	1.18754	7.7575	10.0402	1.96111e-17	4.70486e-16	28.8769	PXK	54899		201568_at
232981_s_at	-1.26299	3.70266	-10.0372	1.99263e-17	4.77628e-16	28.8611	SYNRG	11276		206513_at
224994_at	-1.55282	3.52979	-10.0366	2.00013e-17	4.79216e-16	28.8574	CAMK2D	817		211929_at
205590_at	-2.4261	6.11057	-10.0339	2.02922e-17	4.85973e-16	28.843	RASGRP1	10125		222934_s_at
204480_s_at	1.3676	8.16898	10.0329	2.04019e-17	4.88386e-16	28.8377	C9orf16	79095		243109_at
203374_s_at	-0.995548	4.33176	-10.031	2.0616e-17	4.93295e-16	28.8273	TPP2	7174		228071_at
226218_at	-2.884	7.93355	-10.0307	2.06403e-17	4.93661e-16	28.8261	IL7R	3575		218950_at
204020_at	-1.35258	7.59396	-10.0279	2.09641e-17	5.01186e-16	28.8106	PURA	5813		215716_s_at
222483_at	1.08227	7.50304	10.0266	2.11069e-17	5.04379e-16	28.8039	EFHD2	79180		236402_at
[truncated: 39,939 more rows]
